# Supplementary material for: High epilepsy prevalence and excess mortality in onchocerciasis-endemic counties of South Sudan: A call for integrated interventions
Source: PLoS Negl Trop Dis. 2025 Jun 30;19(6):e0013244. doi: 10.1371/journal.pntd.0013244 (PMC12237275; doi:10.1371/journal.pntd.0013244)
Supplement: S1 Dataset — (ZIP) [file pntd.0013244.s001.zip]

Archive with 3 entries (3 files):
- Datasets/EpilepsyConfirmedData.xlsx
- Datasets/EpilepsySuspectedAndMortalityData.csv
- Datasets/anti-Ov16 seroprevalence per siteData.xlsx
