# Supplementary material for: High epilepsy prevalence and excess mortality in onchocerciasis-endemic counties of South Sudan: A call for integrated interventions
Source: PLoS Negl Trop Dis. 2025 Jun 30;19(6):e0013244. doi: 10.1371/journal.pntd.0013244 (PMC12237275; doi:10.1371/journal.pntd.0013244)
Supplement: S1 Dataset — (ZIP) [file pntd.0013244.s001.zip › Datasets/EpilepsyConfirmedData.xlsx]

## Sheet: Sheet1
County	Site.Specific	AgeY	Gender	order	NS
Maridi	First-line Sites	16	M	1	No			*suspected epilepsy case, but confirmed as not epilepsy
Maridi	First-line Sites	10	F	2	Yes
Maridi	First-line Sites	25	M	3	No
Maridi	First-line Sites	30	M	4	No
Maridi	First-line Sites	33	M	5	No
Maridi	First-line Sites	21	M	6	Yes
Maridi	*	*	*	7	*
Maridi	First-line Sites	15	M	8	Yes
Maridi	First-line Sites	16	F	9	Yes
Maridi	First-line Sites	9	F	10	Yes
Maridi	First-line Sites	11	F	11	No
Maridi	First-line Sites	17	F	12	No
Maridi	First-line Sites	38	F	13	No
Maridi	First-line Sites	20	F	14	No
Maridi	First-line Sites	10	M	15	Yes
Maridi	First-line Sites	21	F	16	No
Maridi	First-line Sites	14	M	17	No
Maridi	First-line Sites	17	F	18	No
Maridi	First-line Sites	16	M	19	No
Maridi	First-line Sites	15	F	20	Yes
Maridi	First-line Sites	21	F	21	Yes
Maridi	First-line Sites	19	M	22	Yes
Maridi	First-line Sites	15	M	23	Yes
Maridi	First-line Sites	11	F	24	Yes
Maridi	First-line Sites	25	F	25	Yes
Maridi	*	*	*	26	*
Maridi	First-line Sites	22	M	27	No
Maridi	First-line Sites	9	F	28	No
Maridi	First-line Sites	10	M	29	No
Maridi	First-line Sites	19	M	30	No
Maridi	First-line Sites	28	M	31	Yes
Maridi	First-line Sites	26	M	32	Yes
Maridi	First-line Sites	24	F	33	Yes
Maridi	First-line Sites	22	F	34	Yes
Maridi	First-line Sites	20	F	35	No
Maridi	First-line Sites	29	M	36	No
Maridi	First-line Sites	18	F	37	Yes
Maridi	First-line Sites	9	M	38	Yes
Maridi	First-line Sites	21	M	39	Yes
Maridi	First-line Sites	16	F	40	No
Maridi	First-line Sites	22	M	41	No
Maridi	First-line Sites	24	F	42	Yes
Maridi	First-line Sites	26	M	43	Yes
Maridi	First-line Sites	15	M	44	Yes
Maridi	First-line Sites	22	M	45	Yes
Maridi	First-line Sites	23	M	46	Yes
Maridi	First-line Sites	16	M	47	Yes
Maridi	First-line Sites	21	M	48	Yes
Maridi	First-line Sites	24	M	49	No
Maridi	First-line Sites	26	F	50	No
Maridi	First-line Sites	31	M	51	No
Maridi	*	*	*	52	*
Maridi	First-line Sites	30	M	53	No
Maridi	First-line Sites	15	F	54	No
Maridi	*	*	*	55	*
Maridi	First-line Sites	19	M	56	No
Maridi	First-line Sites	19	M	57	Yes
Maridi	First-line Sites	12	F	58	No
Maridi	*	*	*	59	*
Maridi	First-line Sites	11	M	60	Yes
Maridi	First-line Sites	18	F	61	No
Maridi	First-line Sites	14	M	62	No
Maridi	First-line Sites	12	F	63	Yes
Maridi	First-line Sites	22	M	64	No
Maridi	First-line Sites	18	F	65	No
Maridi	Second-line Sites	22	F	66	No
Maridi	Second-line Sites	22	M	67	No
Maridi	Second-line Sites	25	F	68	No
Maridi	Second-line Sites	24	M	69	No
Maridi	Second-line Sites	7	F	70	No
Maridi	*	*	*	71	*
Maridi	Second-line Sites	20	M	72	Yes
Maridi	Second-line Sites	24	F	73	No
Maridi	Second-line Sites	14	F	74	Yes
Maridi	Second-line Sites	15	F	75	No
Maridi	Second-line Sites	16	M	76	No
Maridi	Second-line Sites	27	M	77	No
Maridi	Second-line Sites	23	F	78	No
Maridi	Second-line Sites	18	M	79	No
Maridi	*	*	*	80	*
Maridi	First-line Sites	26	F	81	No
Maridi	First-line Sites	20	F	82	Yes
Maridi	First-line Sites	17	M	83	Yes
Maridi	First-line Sites	30	M	84	No
Maridi	First-line Sites	20	F	85	Yes
Maridi	First-line Sites	13	F	86	No
Maridi	First-line Sites	16	F	87	No
Maridi	First-line Sites	14	M	88	No
Maridi	First-line Sites	10	M	89	Yes
Maridi	First-line Sites	16	F	90	No
Maridi	First-line Sites	14	F	91	No
Maridi	First-line Sites	12	F	92	Yes
Maridi	First-line Sites	20	F	93	No
Maridi	First-line Sites	10	M	94	No
Maridi	First-line Sites	17	M	95	No
Maridi	First-line Sites	15	M	96	Yes
Maridi	First-line Sites	13	M	97	Yes
Maridi	First-line Sites	17	M	98	No
Maridi	First-line Sites	13	F	99	No
Maridi	First-line Sites	14	F	100	No
Maridi	First-line Sites	19	F	101	No
Maridi	First-line Sites	20	F	102	Yes
Maridi	First-line Sites	20	F	103	Yes
Maridi	First-line Sites	19	M	104	No
Maridi	First-line Sites	50	F	105	No
Maridi	First-line Sites	22	M	106	No
Maridi	*	*	*	107	*
Maridi	First-line Sites	18	M	108	No
Maridi	First-line Sites	25	F	109	No
Maridi	First-line Sites	20	M	110	No
Maridi	First-line Sites	6	M	111	No
Maridi	First-line Sites	23	M	112	No
Maridi	First-line Sites	20	M	113	No
Maridi	First-line Sites	17	F	114	Yes
Maridi	First-line Sites	22	M	115	Yes
Maridi	First-line Sites	20	F	116	No
Maridi	First-line Sites	17	F	117	No
Maridi	First-line Sites	22	M	118	Yes
Maridi	First-line Sites	18	F	119	Yes
Maridi	First-line Sites	22	M	120	No
Maridi	First-line Sites	16	M	121	Yes
Maridi	First-line Sites	15	M	122	No
Maridi	First-line Sites	22	M	123	No
Maridi	First-line Sites	25	M	124	No
Maridi	First-line Sites	27	M	125	No
Maridi	Second-line Sites	13	M	126	No
Maridi	Second-line Sites	10	F	127	No
Maridi	Second-line Sites	8	M	128	Yes
Maridi	Second-line Sites	15	M	129	No
Maridi	*	*	*	130	*
Maridi	*	*	*	131	*
Maridi	Second-line Sites	17	M	132	No
Maridi	Second-line Sites	30	M	133	No
Maridi	Second-line Sites	29	F	134	No
Maridi	Second-line Sites	26	F	135	No
Maridi	Second-line Sites	28	M	136	No
Maridi	Second-line Sites	25	M	137	Yes
Maridi	Second-line Sites	19	M	138	No
Maridi	Second-line Sites	20	F	139	No
Maridi	Second-line Sites	19	M	140	Yes
Maridi	Second-line Sites	20	M	141	No
Maridi	Second-line Sites	15	F	142	Yes
Maridi	Second-line Sites	20	F	143	No
Maridi	Second-line Sites	7	M	144	No
Maridi	Second-line Sites	18	M	145	No
Maridi	Second-line Sites	18	M	146	No
Maridi	Second-line Sites	20	F	147	No
Maridi	*	*	*	148	*
Maridi	Second-line Sites	20	M	149	Yes
Maridi	Second-line Sites	25	F	150	No
Maridi	Second-line Sites	20	M	151	No
Maridi	Second-line Sites	15	M	152	No
Maridi	Second-line Sites	18	F	153	No
Maridi	First-line Sites	17	F	154	No
Maridi	First-line Sites	18	F	155	Yes
Maridi	First-line Sites	16	M	156	Yes
Maridi	First-line Sites	27	F	157	Yes
Maridi	First-line Sites	24	M	158	No
Maridi	First-line Sites	21	F	159	No
Maridi	First-line Sites	7	F	160	No
Maridi	First-line Sites	11	M	161	Yes
Maridi	First-line Sites	17	F	162	Yes
Maridi	*	*	*	163	*
Maridi	First-line Sites	18	M	164	No
Maridi	First-line Sites	23	F	165	No
Maridi	First-line Sites	19	M	166	No
Maridi	First-line Sites	21	M	167	No
Maridi	First-line Sites	20	M	168	Yes
Maridi	First-line Sites	45	M	169	No
Maridi	First-line Sites	30	M	170	No
Maridi	First-line Sites	25	F	171	No
Maridi	First-line Sites	25	M	172	Yes
Maridi	First-line Sites	23	M	173	No
Maridi	First-line Sites	24	F	174	No
Maridi	First-line Sites	19	F	175	No
Maridi	First-line Sites	17	F	176	No
Maridi	Second-line Sites	23	M	177	No
Maridi	Second-line Sites	22	M	178	No
Maridi	Second-line Sites	78	F	179	No
Maridi	Second-line Sites	20	M	180	Yes
Maridi	Second-line Sites	21	M	181	Yes
Maridi	Second-line Sites	22	M	182	No
Maridi	Second-line Sites	32	F	183	No
Maridi	First-line Sites	14	F	184	Yes
Maridi	First-line Sites	14	F	185	No
Maridi	First-line Sites	22	M	186	Yes
Maridi	First-line Sites	10	M	187	Yes
Maridi	First-line Sites	8	M	188	Yes
Maridi	First-line Sites	23	M	189	Yes
Maridi	First-line Sites	35	F	190	No
Maridi	First-line Sites	13	F	191	Yes
Maridi	First-line Sites	12	F	192	Yes
Maridi	Second-line Sites	25	M	193	No
Maridi	Second-line Sites	14	F	194	No
Maridi	Second-line Sites	18	F	195	No
Maridi	Second-line Sites	23	F	196	No
Maridi	Second-line Sites	11	M	197	No
Maridi	Second-line Sites	27	M	198	No
Maridi	Second-line Sites	48	M	199	No
Maridi	Second-line Sites	21	M	200	No
Maridi	Second-line Sites	23	F	201	No
Maridi	Second-line Sites	22	M	202	No
Maridi	First-line Sites	22	M	203	Yes
Maridi	First-line Sites	14	F	204	Yes
Maridi	First-line Sites	15	F	205	Yes
Maridi	First-line Sites	23	F	206	No
*	*	*	*	207	*
Maridi	First-line Sites	28	M	208	No
Maridi	First-line Sites	20	M	209	No
Maridi	First-line Sites	24	F	210	No
Maridi	First-line Sites	16	M	211	No
Maridi	First-line Sites	23	F	212	No
Maridi	First-line Sites	20	M	213	Yes
Maridi	First-line Sites	28	F	214	Yes
Maridi	First-line Sites	25	M	215	Yes
Maridi	First-line Sites	16	F	216	Yes
Maridi	First-line Sites	7	M	217	Yes
Maridi	First-line Sites	22	F	218	Yes
Maridi	First-line Sites	25	M	219	No
Maridi	Second-line Sites	20	F	220	No
Maridi	First-line Sites	21	F	221	No
Maridi	First-line Sites	28	M	222	Yes
Maridi	First-line Sites	19	F	223	Yes
Maridi	First-line Sites	18	F	224	No
Maridi	First-line Sites	10	F	225	No
Maridi	First-line Sites	17	M	226	Yes
Maridi	First-line Sites	15	F	227	Yes
Maridi	First-line Sites	37	F	228	No
Maridi	First-line Sites	42	F	229	No
Maridi	First-line Sites	24	F	230	No
Maridi	First-line Sites	21	M	231	No
Maridi	First-line Sites	18	M	232	No
Maridi	First-line Sites	17	M	233	No
Maridi	First-line Sites	27	M	234	No
Maridi	First-line Sites	24	M	235	Yes
Maridi	First-line Sites	19	F	236	Yes
Maridi	First-line Sites	20	F	237	No
Maridi	First-line Sites	18	M	238	No
Maridi	First-line Sites	23	M	239	No
Maridi	First-line Sites	23	F	240	No
Maridi	First-line Sites	25	M	241	No
Maridi	First-line Sites	21	M	242	No
Maridi	First-line Sites	33	M	243	No
Maridi	First-line Sites	26	M	244	No
Maridi	First-line Sites	22	M	245	Yes
Maridi	Second-line Sites	21	M	246	Yes
Maridi	Second-line Sites	21	M	247	Yes
Maridi	Second-line Sites	21	F	248	No
Maridi	Second-line Sites	26	M	249	No
Maridi	Second-line Sites	21	M	250	No
Maridi	Second-line Sites	26	F	251	Yes
Maridi	Second-line Sites	14	F	252	No
Maridi	Second-line Sites	21	F	253	No
Maridi	Second-line Sites	28	F	254	No
Maridi	Second-line Sites	19	F	255	No
Maridi	Second-line Sites	21	M	256	No
Maridi	Second-line Sites	13	F	257	No
Maridi	Second-line Sites	17	M	258	No
Maridi	Second-line Sites	17	F	259	No
Maridi	Second-line Sites	20	M	260	No
Maridi	Second-line Sites	21	F	261	No
Maridi	Second-line Sites	13	M	262	No
Maridi	Second-line Sites	13	M	263	No
Maridi	Second-line Sites	24	M	264	No
Maridi	Second-line Sites	15	F	265	No
Maridi	Second-line Sites	22	F	266	No
Maridi	Second-line Sites	25	F	267	No
Maridi	Second-line Sites	21	M	268	No
Maridi	Second-line Sites	26	F	269	No
Maridi	Second-line Sites	21	F	270	No
Maridi	First-line Sites	20	F	271	No
Maridi	First-line Sites	18	M	272	No
Maridi	First-line Sites	16	M	273	Yes
Maridi	First-line Sites	7	F	274	Yes
Maridi	First-line Sites	11	M	275	No
Maridi	First-line Sites	11	M	276	Yes
Maridi	First-line Sites	21	F	277	No
Maridi	First-line Sites	15	M	278	No
Maridi	First-line Sites	22	F	279	Yes
Maridi	First-line Sites	14	M	280	Yes
Maridi	First-line Sites	16	M	281	No
Maridi	First-line Sites	20	M	282	Yes
Maridi	First-line Sites	21	M	283	No
Maridi	First-line Sites	18	M	284	No
Maridi	First-line Sites	15	F	285	Yes
Maridi	First-line Sites	20	M	286	Yes
Maridi	First-line Sites	18	F	287	No
Maridi	First-line Sites	20	M	288	No
Maridi	Second-line Sites	13	F	289	No
Maridi	Second-line Sites	20	F	290	No
Maridi	Second-line Sites	22	F	291	No
Maridi	Second-line Sites	19	F	292	No
Maridi	Second-line Sites	16	M	293	No
Maridi	Second-line Sites	20	F	294	No
Maridi	Second-line Sites	29	M	295	No
Maridi	Second-line Sites	20	F	296	No
Maridi	First-line Sites	20	F	297	Yes
Maridi	First-line Sites	22	F	298	No
Maridi	First-line Sites	18	M	299	Yes
Maridi	First-line Sites	24	M	300	No
Maridi	First-line Sites	11	F	301	Yes
Maridi	First-line Sites	20	F	302	No
Maridi	First-line Sites	22	M	303	No
Maridi	First-line Sites	11	F	304	No
Maridi	First-line Sites	30	M	305	No
Maridi	First-line Sites	22	M	306	No
Maridi	First-line Sites	22	F	307	No
Maridi	First-line Sites	20	F	308	No
Maridi	First-line Sites	23	M	309	No
Maridi	First-line Sites	21	F	310	Yes
Maridi	First-line Sites	22	F	311	No
Maridi	First-line Sites	11	M	312	Yes
Maridi	First-line Sites	13	F	313	Yes
Maridi	Second-line Sites	20	F	314	No
Maridi	Second-line Sites	23	F	315	Yes
Maridi	Second-line Sites	19	F	316	No
Maridi	Second-line Sites	20	F	317	No
Maridi	Second-line Sites	17	F	318	No
Maridi	Second-line Sites	7	F	319	Yes
Maridi	Second-line Sites	22	F	320	No
Maridi	Second-line Sites	20	M	321	No
Maridi	Second-line Sites	30	M	322	Yes
Maridi	Second-line Sites	16	F	323	No
Maridi	First-line Sites	13	F	324	No
Maridi	First-line Sites	16	F	325	No
Maridi	First-line Sites	16	M	326	Yes
Maridi	First-line Sites	11	F	327	Yes
Maridi	First-line Sites	12	F	328	Yes
Maridi	First-line Sites	15	M	329	No
Maridi	First-line Sites	13	M	330	Yes
Maridi	First-line Sites	9	M	331	Yes
Maridi	Second-line Sites	16	F	332	Yes
Maridi	Second-line Sites	22	M	333	Yes
Maridi	Second-line Sites	20	F	334	No
Maridi	First-line Sites	10	M	335	No
Maridi	First-line Sites	18	F	336	No
Maridi	First-line Sites	15	F	337	Yes
Maridi	First-line Sites	23	M	338	No
Maridi	First-line Sites	21	M	339	No
Maridi	First-line Sites	21	F	340	No
Maridi	First-line Sites	20	F	341	No
Maridi	First-line Sites	18	M	342	No
Maridi	First-line Sites	17	F	343	No
Maridi	First-line Sites	10	M	344	No
Maridi	First-line Sites	7	M	345	No
Maridi	Second-line Sites	18	M	346	No
Maridi	Second-line Sites	28	F	347	No
Maridi	Second-line Sites	10	F	348	No
Maridi	First-line Sites	14	M	349	No
Maridi	First-line Sites	22	F	350	No
Maridi	First-line Sites	15	M	351	No
Maridi	First-line Sites	17	M	352	No
Maridi	First-line Sites	15	F	353	No
Maridi	First-line Sites	18	F	354	No
Maridi	First-line Sites	23	M	355	No
Maridi	First-line Sites	21	F	356	No
Maridi	First-line Sites	19	M	357	No
Maridi	First-line Sites	19	F	358	No
Maridi	First-line Sites	22	F	359	Yes
Maridi	First-line Sites	20	F	360	Yes
Maridi	First-line Sites	22	F	361	No
Maridi	First-line Sites	18	F	362	Yes
Maridi	First-line Sites	12	F	363	Yes
Maridi	First-line Sites	16	M	364	Yes
Maridi	Second-line Sites	7	M	365	Yes
Maridi	Second-line Sites	17	M	366	Yes
Maridi	Second-line Sites	25	F	367	No
Maridi	Second-line Sites	20	M	368	Yes
Maridi	Second-line Sites	18	F	369	Yes
Maridi	*	*	*	370	*
Maridi	Second-line Sites	20	F	371	Yes
Maridi	Second-line Sites	15	M	372	Yes
Maridi	Second-line Sites	12	F	373	No
Maridi	Second-line Sites	13	F	374	Yes
Maridi	Second-line Sites	23	F	375	No
Maridi	*	*	*	376	*
Maridi	Second-line Sites	21	M	377	Yes
Maridi	Second-line Sites	18	F	378	Yes
Maridi	First-line Sites	24	M	379	No
Maridi	First-line Sites	38	M	380	Yes
Maridi	First-line Sites	13	F	381	Yes
Maridi	First-line Sites	12	M	382	Yes
Maridi	First-line Sites	22	M	383	Yes
Maridi	First-line Sites	16	M	384	Yes
Maridi	First-line Sites	25	M	385	No
Maridi	First-line Sites	14	M	386	Yes
Maridi	First-line Sites	17	M	387	No
Maridi	First-line Sites	32	F	388	No
Maridi	First-line Sites	17	F	389	No
Maridi	First-line Sites	20	F	390	No
Maridi	First-line Sites	14	M	391	Yes
Maridi	Second-line Sites	24	F	392	Yes
Maridi	Second-line Sites	40	F	393	No
Maridi	Second-line Sites	25	M	394	No
Maridi	Second-line Sites	19	M	395	No
Maridi	Second-line Sites	15	M	396	No
Maridi	Second-line Sites	17	F	397	No
Maridi	Second-line Sites	28	F	398	No
Maridi	First-line Sites	16	M	399	Yes
Maridi	First-line Sites	35	M	400	Yes
Maridi	First-line Sites	19	M	401	Yes
Maridi	First-line Sites	25	F	402	Yes
	First-line Sites	20	M	403	No
Maridi	First-line Sites	18	F	404	No
Maridi	First-line Sites	12	M	405	No
Maridi	First-line Sites	18	M	406	Yes
Maridi	First-line Sites	8	M	407	No
Maridi	*	*	*	408	*
Maridi	First-line Sites	23	M	409	No
Maridi	First-line Sites	10	M	410	No
Maridi	First-line Sites	20	M	411	No
Maridi	First-line Sites	30	M	412	Yes
Maridi	First-line Sites	13	M	413	Yes
Maridi	First-line Sites	15	M	414	Yes
Maridi	First-line Sites	19	M	415	Yes
Maridi	First-line Sites	26	M	416	No
Maridi	First-line Sites	20	M	417	Yes
Maridi	First-line Sites	20	M	418	Yes
Maridi	First-line Sites	18	F	419	Yes
Maridi	First-line Sites	10	M	420	No
Maridi	First-line Sites	30	M	421	Yes
Maridi	First-line Sites	20	F	422	Yes
Maridi	First-line Sites	17	F	423	No
Maridi	First-line Sites	15	F	424	No
Maridi	First-line Sites	20	M	425	No
Maridi	Second-line Sites	12	F	426	No
Maridi	Second-line Sites	17	M	427	Yes
Maridi	Second-line Sites	20	F	428	Yes
Maridi	Second-line Sites	16	F	429	Yes
Maridi	Second-line Sites	18	F	430	Yes
Maridi	Second-line Sites	27	M	431	No
Maridi	Second-line Sites	20	M	432	No
Maridi	Second-line Sites	11	F	433	No
Maridi	Second-line Sites	15	F	434	No
Maridi	Second-line Sites	20	F	435	No
Maridi	Second-line Sites	17	M	436	Yes
Maridi	Second-line Sites	17	M	437	No
Maridi	Second-line Sites	19	F	438	Yes
Maridi	Second-line Sites	17	F	439	Yes
Maridi	Second-line Sites	21	M	440	No
Maridi	First-line Sites	22	M	441	Yes
Maridi	First-line Sites	10	M	442	Yes
Maridi	First-line Sites	27	M	443	Yes
Maridi	First-line Sites	20	F	444	Yes
Maridi	First-line Sites	22	M	445	No
Maridi	First-line Sites	18	F	446	Yes
Maridi	First-line Sites	15	M	447	Yes
Maridi	First-line Sites	16	F	448	No
Maridi	First-line Sites	39	F	449	No
Maridi	First-line Sites	45	M	450	No
Maridi	First-line Sites	15	F	451	Yes
Maridi	First-line Sites	24	F	452	Yes
Maridi	First-line Sites	20	M	453	Yes
Maridi	*	*	*	454	*
Maridi	First-line Sites	13	M	455	No
Maridi	First-line Sites	17	F	456	Yes
Maridi	First-line Sites	19	F	457	No
Maridi	First-line Sites	21	M	458	No
Maridi	First-line Sites	17	F	459	Yes
Maridi	First-line Sites	15	M	460	Yes
Maridi	First-line Sites	16	F	461	No
Maridi	First-line Sites	14	F	462	No
Maridi	Second-line Sites	31	F	463	No
Maridi	Second-line Sites	18	M	464	Yes
Maridi	*	*	*	465	*
Maridi	Second-line Sites	26	F	466	No
Maridi	*	*	*	467	*
Maridi	Second-line Sites	26	M	468	Yes
Maridi	Second-line Sites	56	F	469	No
Maridi	First-line Sites	19	F	470	No
Maridi	First-line Sites	50	M	471	No
Maridi	First-line Sites	17	M	472	No
Maridi	First-line Sites	19	M	473	No
Maridi	First-line Sites	22	F	474	No
Maridi	First-line Sites	22	M	475	No
Maridi	First-line Sites	30	M	476	Yes
Maridi	First-line Sites	25	F	477	Yes
Maridi	First-line Sites	16	M	478	No
Maridi	First-line Sites	14	M	479	Yes
Maridi	First-line Sites	18	F	480	No
Maridi	First-line Sites	35	F	481	Yes
Maridi	First-line Sites	20	M	482	No
Maridi	First-line Sites	57	M	483	No
Maridi	First-line Sites	21	F	484	No
Maridi	First-line Sites	27	M	485	No
Maridi	First-line Sites	15	F	486	No
Maridi	First-line Sites	18	F	487	Yes
Maridi	Second-line Sites	20	F	488	No
Maridi	Second-line Sites	30	F	489	No
Maridi	Second-line Sites	25	F	490	No
Maridi	Second-line Sites	28	M	491	Yes
Maridi	Second-line Sites	20	F	492	No
Maridi	Second-line Sites	17	F	493	No
Maridi	Second-line Sites	18	M	494	No
Maridi	Second-line Sites	19	M	495	No
Maridi	First-line Sites	20	F	496	Yes
Maridi	First-line Sites	26	M	497	No
Maridi	First-line Sites	60	F	498	No
Maridi	First-line Sites	15	M	499	No
Maridi	First-line Sites	16	M	500	Yes
Maridi	First-line Sites	14	F	501	Yes
Maridi	First-line Sites	18	F	502	Yes
Maridi	First-line Sites	22	M	503	No
Maridi	First-line Sites	22	M	504	Yes
Maridi	First-line Sites	25	M	505	Yes
Maridi	First-line Sites	17	F	506	Yes
Maridi	First-line Sites	14	M	507	No
Maridi	First-line Sites	17	F	508	Yes
Maridi	First-line Sites	9	F	509	Yes
Maridi	First-line Sites	20	F	510	Yes
Maridi	First-line Sites	19	F	511	Yes
Maridi	Second-line Sites	11	M	512	No
Maridi	Second-line Sites	29	F	513	No
Maridi	*	*	*	514	*
Maridi	Second-line Sites	17	F	515	No
Maridi	First-line Sites	20	F	516	No
Maridi	First-line Sites	24	F	517	No
Maridi	First-line Sites	14	F	518	No
Maridi	First-line Sites	20	F	519	Yes
Maridi	First-line Sites	19	F	520	No
Maridi	First-line Sites	19	M	521	Yes
Maridi	First-line Sites	17	F	522	No
Maridi	First-line Sites	16	M	523	Yes
Maridi	First-line Sites	14	M	524	No
Maridi	First-line Sites	30	F	525	Yes
Maridi	First-line Sites	22	F	526	Yes
Maridi	First-line Sites	23	M	527	No
Maridi	Second-line Sites	27	F	528	No
Maridi	Second-line Sites	20	F	529	No
Maridi	Second-line Sites	20	M	530	Yes
Maridi	Second-line Sites	17	M	531	No
Maridi	Second-line Sites	21	M	532	No
Maridi	Second-line Sites	10	M	533	No
Maridi	Second-line Sites	21	M	534	No
Maridi	Second-line Sites	14	M	535	No
Maridi	Second-line Sites	21	F	536	No
Maridi	Second-line Sites	27	F	537	No
Maridi	Second-line Sites	18	F	538	No
Maridi	Second-line Sites	24	M	539	Yes
Maridi	Second-line Sites	22	F	540	Yes
Maridi	First-line Sites	18	M	541	No
Maridi	First-line Sites	21	M	542	Yes
Maridi	First-line Sites	21	M	543	No
Maridi	First-line Sites	21	M	544	No
Maridi	First-line Sites	13	F	545	No
Maridi	First-line Sites	19	M	546	No
Maridi	First-line Sites	13	F	547	Yes
Maridi	First-line Sites	22	M	548	No
Maridi	First-line Sites	12	M	549	No
Maridi	First-line Sites	14	M	550	No
Maridi	First-line Sites	17	M	551	Yes
Maridi	First-line Sites	21	F	552	No
Maridi	First-line Sites	21	M	553	No
Maridi	First-line Sites	20	M	554	No
Maridi	First-line Sites	24	F	555	No
Maridi	First-line Sites	18	F	556	No
Maridi	First-line Sites	18	F	557	No
Maridi	First-line Sites	75	F	558	No
Maridi	First-line Sites	20	F	559	No
Maridi	First-line Sites	5	M	560	No
Maridi	Second-line Sites	18	M	561	No
Maridi	First-line Sites	16	M	562	No
Maridi	First-line Sites	11	F	563	Yes
Maridi	First-line Sites	22	F	564	No
Maridi	First-line Sites	18	M	565	Yes
Maridi	First-line Sites	17	F	566	Yes
Maridi	First-line Sites	19	M	567	No
Maridi	Second-line Sites	21	F	568	No
Maridi	Second-line Sites	24	M	569	No
Maridi	Second-line Sites	19	M	570	No
Maridi	Second-line Sites	22	M	571	No
Maridi	Second-line Sites	20	M	572	No
Maridi	Second-line Sites	21	M	573	No
Maridi	Second-line Sites	40	M	574	No
Maridi	Second-line Sites	20	M	575	No
Maridi	Second-line Sites	22	F	576	No
Maridi	Second-line Sites	20	M	577	No
Maridi	Second-line Sites	19	M	578	No
Maridi	Second-line Sites	18	M	579	No
Maridi	Second-line Sites	32	M	580	No
Maridi	Second-line Sites	20	M	581	No
Maridi	First-line Sites	21	M	582	No
Maridi	First-line Sites	13	F	583	Yes
Maridi	First-line Sites	14	M	584	Yes
Maridi	First-line Sites	25	M	585	No
Maridi	First-line Sites	21	F	586	No
Maridi	First-line Sites	21	M	587	No
Maridi	First-line Sites	30	F	588	No
Maridi	First-line Sites	19	M	589	No
Maridi	First-line Sites	35	M	590	No
Maridi	First-line Sites	25	M	591	Yes
Maridi	First-line Sites	23	M	592	Yes
Maridi	First-line Sites	24	M	593	No
Maridi	First-line Sites	17	M	594	No
Wulu	Second-line Sites	4	M	595	No
Wulu	First-line Sites	13	F	596	No
Wulu	First-line Sites	17	F	597	No
Wulu	Second-line Sites	4	F	598	No
Wulu	First-line Sites	6	F	599	No
Wulu	Second-line Sites	26	M	600	No
Wulu	Second-line Sites	5	F	601	No
Wulu	Second-line Sites	7	M	602	No
Wulu	Second-line Sites	4	M	603	No
Wulu	Second-line Sites	19	F	604	Yes
Wulu	Second-line Sites	23	M	605	No
Wulu	Second-line Sites	12	F	606	No
Wulu	Second-line Sites	25	M	607	No
Wulu	Second-line Sites	8	M	608	No
Wulu	First-line Sites	16	F	609	No
Wulu	First-line Sites	23	F	610	No
Wulu	First-line Sites	19	F	611	No
Wulu	First-line Sites	15	M	612	No
Wulu	First-line Sites	10	M	613	No
Wulu	First-line Sites	19	M	614	No
Wulu	Second-line Sites	20	M	615	Yes
Wulu	Second-line Sites	32	M	616	Yes
Wulu	First-line Sites	20	F	617	No
Wulu	First-line Sites	19	F	618	No
Wulu	First-line Sites	16	M	619	Yes
Wulu	Second-line Sites	20	M	620	Yes
Wulu	First-line Sites	23	M	621	No
Wulu	Second-line Sites	20	M	622	No
Wulu	First-line Sites	19	M	623	No
Wulu	Second-line Sites	28	M	624	No
Wulu	Second-line Sites	14	F	625	No
Wulu	First-line Sites	18	M	626	Yes
Wulu	First-line Sites	20	F	627	Yes
Wulu	First-line Sites	15	M	628	No
Wulu	First-line Sites	30	F	629	No
Wulu	First-line Sites	30	F	630	No
Wulu	First-line Sites	24	M	631	No
Wulu	First-line Sites	20	F	632	No
Wulu	Second-line Sites	19	M	633	No
Wulu	First-line Sites	20	M	634	No
Wulu	First-line Sites	40	F	635	No
Wulu	Second-line Sites	28	M	636	Yes
Wulu	First-line Sites	26	M	637	Yes
Wulu	Second-line Sites	30	F	638	No
Wulu	First-line Sites	25	M	639	Yes
Wulu	First-line Sites	24	M	640	No
Wulu	First-line Sites	25	F	641	No
Wulu	First-line Sites	30	M	642	No
Wulu	Second-line Sites	34	M	643	Yes
Wulu	First-line Sites	30	M	644	No
Wulu	First-line Sites	31	F	645	No
Wulu	First-line Sites	39	F	646	No
Wulu	Second-line Sites	32	M	647	No
Wulu	First-line Sites	40	F	648	No
Wulu	First-line Sites	45	M	649	No
Mundri	Mundri East	24	M	650	Yes
Mundri	Mundri East	19	M	651	No
Mundri	Mundri East	29	M	652	No
Mundri	Mundri East	29	M	653	No
Mundri	Mundri East	19	F	654	Yes
Mundri	Mundri East	59	F	655	No
Mundri	Mundri East	15	F	656	No
Mundri	Mundri East	57	F	657	No
Mundri	Second-line Sites	49	M	658	No
Mundri	Second-line Sites	30	M	659	No
Mundri	Second-line Sites	40	F	660	No
Mundri	Mundri East	19	M	661	Yes
Mundri	Mundri East	20	F	662	Yes
Mundri	Mundri East	38	F	663	No
Mundri	Mundri East	29	M	664	No
Mundri	Mundri East	28	M	665	No
Mundri	Mundri East	23	M	666	No
Mundri	Mundri East	20	F	667	No
Mundri	Mundri East	43	M	668	No
Mundri	Mundri East	30	M	669	No
Mundri	Mundri East	19	F	670	No
Mundri	Mundri East	28	F	671	Yes
Mundri	Mundri East	20	F	672	Yes
Mundri	Mundri East	20	M	673	No
Mundri	Mundri East	29	M	674	No
Mundri	Mundri East	18	M	675	No
Mundri	Mundri East	27	M	676	No
Mundri	Mundri East	20	F	677	No
Mundri	Mundri East	23	F	678	No
Mundri	First-line Sites	29	M	679	Yes
Mundri	First-line Sites	21	F	680	No
Mundri	First-line Sites	30	M	681	No
Mundri	First-line Sites	25	F	682	No
Mundri	First-line Sites	28	M	683	No
Mundri	First-line Sites	23	F	684	No
Mundri	First-line Sites	20	M	685	No
Mundri	First-line Sites	25	M	686	Yes
Mundri	First-line Sites	20	M	687	No
Mundri	First-line Sites	20	M	688	No
Mundri	First-line Sites	19	F	689	No
Mundri	First-line Sites	20	M	690	No
Mundri	First-line Sites	25	F	691	Yes
Mundri	First-line Sites	27	F	692	No
Mundri	First-line Sites	17	M	693	Yes
Mundri	First-line Sites	23	F	694	Yes
Mundri	First-line Sites	25	M	695	No
Mundri	Second-line Sites	24	F	696	Yes
Mundri	Second-line Sites	20	F	697	No
Mundri	Second-line Sites	23	F	698	No
Mundri	Second-line Sites	25	M	699	No
Mundri	Second-line Sites	26	F	700	No
Mundri	Second-line Sites	25	F	701	Yes
Mundri	Second-line Sites	35	M	702	No
Mundri	Second-line Sites	35	M	703	No
Mundri	First-line Sites	30	F	727	Yes
Mundri	First-line Sites	24	F	728	Yes
Mundri	First-line Sites	51	M	729	No
Mundri	First-line Sites	32	M	730	No
Mundri	First-line Sites	28	M	731	No
Mundri	First-line Sites	15	M	732	Yes
Mundri	First-line Sites	24	M	733	No
Mvolo	Mvolo	25	M	734	Yes
Mvolo	Mvolo	22	F	735	Yes
Mvolo	Mvolo	40	F	736	No
Mvolo	Mvolo	30	M	737	No
Mvolo	Mvolo	25	M	738	No
Mvolo	Mvolo	39	M	739	No
Mvolo	Mvolo	25	M	740	No
Mvolo	Mvolo	21	M	741	Yes
Mvolo	Mvolo	25	M	742	Yes
Mvolo	Mvolo	35	F	743	Yes
Mvolo	Mvolo	32	F	744	No
Mvolo	Mvolo	8	M	745	No
Mvolo	Mvolo	18	M	746	No
Mvolo	Mvolo	15	F	747	Yes
Mvolo	Mvolo	26	M	748	Yes
Mvolo	Mvolo	20	F	749	Yes
Mvolo	Mvolo	29	F	750	Yes
Mvolo	Mvolo	26	F	751	Yes
Mvolo	Mvolo	21	M	752	Yes
Mvolo	Mvolo	14	M	753	No
Mvolo	Mvolo	26	F	754	No
Mvolo	Mvolo	29	M	755	Yes
Mvolo	Mvolo	18	M	756	No
Mvolo	Mvolo	18	M	757	Yes
Mvolo	Mvolo	21	M	758	No
Mvolo	Mvolo	29	F	759	Yes
Mvolo	Mvolo	33	F	760	Yes
Mvolo	Mvolo	27	M	761	Yes
Mvolo	Mvolo	32	M	762	No
Mvolo	Mvolo	15	F	763	Yes
Mvolo	Mvolo	15	F	764	Yes
Mvolo	Mvolo	18	M	765	No
Mvolo	Mvolo	15	F	766	No
Mvolo	Mvolo	18	M	767	Yes
Mvolo	Mvolo	22	F	768	Yes
Mvolo	Mvolo	32	F	769	No
Mvolo	Mvolo	24	M	770	Yes
Mvolo	Mvolo	25	F	771	Yes
Mvolo	Mvolo	18	F	772	Yes
Mvolo	Mvolo	15	M	773	No
Mvolo	Mvolo	22	M	774	No
Mvolo	Mvolo	20	F	775	Yes
Mvolo	Mvolo	15	F	776	No
Mvolo	Mvolo	20	F	777	No
Mvolo	Mvolo	4	M	778	Yes
Mvolo	Mvolo	15	M	779	No
Mvolo	Mvolo	19	F	780	No
Mvolo	Mvolo	21	M	781	No
Mvolo	Mvolo	35	M	782	No
Mvolo	Mvolo	28	F	783	No
Mvolo	Mvolo	28	F	784	No
Mvolo	Mvolo	26	F	785	Yes
Mvolo	Mvolo	18	F	786	No
Mvolo	Mvolo	14	F	787	Yes
Mvolo	Mvolo	18	F	788	No
Mvolo	Mvolo	21	M	789	Yes
Mvolo	Mvolo	20	F	790	No
Mvolo	Mvolo	29	F	791	No
Mvolo	Mvolo	25	F	792	No
Mvolo	Mvolo	27	M	793	Yes
Mvolo	Mvolo	19	M	794	Yes
Mvolo	Mvolo	31	M	795	No
Mvolo	Mvolo	28	F	796	Yes
Mvolo	Mvolo	18	M	797	No
Mvolo	Mvolo	20	F	798	No
Mvolo	Mvolo	22	F	799	No
Mvolo	Mvolo	25	F	800	Yes
Mvolo	Mvolo	37	M	801	No
Mvolo	Mvolo	22	F	802	No
Mvolo	Mvolo	20	M	803	Yes
Mvolo	Mvolo	37	F	804	Yes
Mvolo	Mvolo	20	M	805	Yes
Mvolo	Mvolo	17	F	806	No
Mvolo	Mvolo	15	F	807	No
Mvolo	Mvolo	17	M	808	No
Mvolo	Mvolo	28	F	809	No
Mvolo	Mvolo	16	M	810	No
Mvolo	Mvolo	13	F	811	No
Mvolo	Mvolo	16	M	812	Yes
Mvolo	Mvolo	37	M	813	Yes
Mvolo	Mvolo	39	F	814	Yes
Mvolo	Mvolo	20	M	815	Yes
Mvolo	Mvolo	13	F	816	Yes
Mvolo	Mvolo	20	F	817	Yes
Mvolo	Mvolo	25	M	818	Yes
Mvolo	Mvolo	20	F	819	Yes
Mvolo	Mvolo	25	M	820	Yes
Mvolo	Mvolo	22	F	821	Yes
Mvolo	Mvolo	21	M	822	Yes
Mvolo	Mvolo	22	M	823	No
Mvolo	Mvolo	24	M	824	Yes
Mvolo	Mvolo	20	M	825	Yes
Mvolo	Mvolo	17	F	826	Yes
Mvolo	Mvolo	16	F	827	No
Mvolo	Mvolo	15	M	828	No
Mvolo	Mvolo	10	M	829	No
Mvolo	Mvolo	19	F	830	Yes
Mvolo	Mvolo	27	F	831	No
Mvolo	Mvolo	20	F	832	No
Mvolo	Mvolo	29	M	833	No
Mvolo	Mvolo	26	M	834	No
Mvolo	Mvolo	21	F	835	No
Mvolo	Mvolo	15	M	836	Yes
Mvolo	Mvolo	17	F	837	No
Mvolo	Mvolo	19	M	838	No
Mvolo	Mvolo	14	M	839	Yes
Mvolo	Mvolo	10	M	840	No
Mvolo	Mvolo	16	M	841	Yes
Mvolo	Mvolo	18	F	842	No
Mvolo	Mvolo	18	F	843	Yes
Mvolo	Mvolo	14	F	844	Yes
Mvolo	Mvolo	18	F	845	No
Mvolo	Mvolo	23	M	846	No
Mvolo	Mvolo	15	F	847	Yes
Mvolo	Mvolo	17	M	848	Yes
Mvolo	Mvolo	18	M	849	Yes
Mvolo	Mvolo	8	F	850	No
Mvolo	Mvolo	20	F	851	No
Mvolo	Mvolo	24	M	852	Yes
Mvolo	Mvolo	36	F	853	No
Mvolo	Mvolo	25	M	854	Yes
Mvolo	Mvolo	18	F	855	Yes
Mvolo	Mvolo	26	M	856	No
Mvolo	Mvolo	21	F	857	No
Mvolo	Mvolo	45	F	858	No
Mvolo	Mvolo	28	M	859	No
Mvolo	Mvolo	28	F	860	Yes
Mvolo	Mvolo	10	M	861	No
Mvolo	Mvolo	22	M	862	Yes
Mvolo	Mvolo	17	M	863	Yes
Mvolo	Mvolo	26	M	864	No
Mvolo	Mvolo	23	M	865	No
Mvolo	Mvolo	20	F	866	No
Mvolo	Mvolo	19	M	867	Yes
Mvolo	Mvolo	19	M	868	Yes
Mvolo	Mvolo	26	F	869	Yes
Mvolo	Mvolo	17	M	870	No
Mvolo	Mvolo	20	F	871	Yes
Mvolo	Mvolo	21	F	872	Yes
Mvolo	Mvolo	16	F	873	No
Mvolo	Mvolo	22	M	874	No
Mvolo	Mvolo	22	M	875	Yes
Mvolo	Mvolo	16	M	876	Yes
Mvolo	Mvolo	20	F	877	Yes
Mvolo	Mvolo	30	F	878	No
Mvolo	Mvolo	26	M	879	Yes
Mvolo	Mvolo	17	F	880	No
Mvolo	Mvolo	16	F	881	No
Mvolo	Mvolo	21	F	882	No
Mvolo	Mvolo	5	M	883	No
Mvolo	Mvolo	20	M	884	Yes
Mvolo	Mvolo	20	F	885	No
Mvolo	Mvolo	24	F	886	No
Mvolo	Mvolo	21	F	887	Yes
Mvolo	Mvolo	4	M	888	Yes
Mvolo	Mvolo	16	M	889	Yes
Mvolo	Mvolo	14	F	890	Yes
Mvolo	Mvolo	18	F	891	Yes
Mvolo	Mvolo	12	M	892	No
Mvolo	Mvolo	20	F	893	No
Mvolo	Mvolo	35	M	894	No
Mvolo	Mvolo	17	M	895	Yes
Mvolo	Mvolo	30	M	896	Yes
Mvolo	Mvolo	18	M	897	No
Mvolo	Mvolo	14	F	898	Yes
Mvolo	Mvolo	10	M	899	Yes
Mvolo	Mvolo	27	F	900	No
Mvolo	Mvolo	24	F	901	No
Mvolo	Mvolo	22	M	902	No
Mvolo	Mvolo	7	M	903	No
Mvolo	Mvolo	18	M	904	No
Mvolo	Mvolo	19	F	905	No
Mvolo	Mvolo	15	M	906	Yes
Mvolo	Mvolo	12	F	907	No
Mvolo	Mvolo	35	M	908	Yes
Mvolo	Mvolo	30	M	909	Yes
Mvolo	Mvolo	18	M	910	No
Mvolo	Mvolo	15	F	911	No
Mvolo	Mvolo	20	F	912	No
Mvolo	Mvolo	16	F	913	No
Mvolo	Mvolo	20	F	914	Yes
Mvolo	Mvolo	22	F	915	No
Mvolo	Mvolo	29	M	916	No
Mvolo	Mvolo	20	M	917	Yes
Mvolo	Mvolo	22	F	918	Yes
Mvolo	Mvolo	38	M	919	No
Mvolo	Mvolo	6	F	920	Yes
Mvolo	Mvolo	20	F	921	Yes
Mvolo	Mvolo	25	M	922	Yes
Mvolo	Mvolo	20	M	923	Yes
Mvolo	Mvolo	17	M	924	Yes
Mvolo	Mvolo	22	M	925	Yes
Mvolo	Mvolo	21	F	926	No
Mvolo	Mvolo	20	F	927	Yes
Mvolo	Mvolo	21	M	928	No
Mvolo	Mvolo	19	M	929	No
Mvolo	Mvolo	16	F	930	Yes
Mvolo	Mvolo	24	M	931	No
Mvolo	Mvolo	18	M	932	Yes
Mvolo	Mvolo	20	M	933	Yes
Mvolo	Mvolo	23	F	934	Yes
Mvolo	Mvolo	18	M	935	Yes
Mvolo	Mvolo	30	F	936	No
Mvolo	Mvolo	23	F	937	Yes
Mvolo	Mvolo	11	F	938	Yes
Mvolo	Mvolo	19	F	939	No
Mvolo	Mvolo	25	M	940	No
Mvolo	Mvolo	21	M	941	No
Mvolo	Mvolo	30	F	942	No
Mvolo	Mvolo	20	F	943	Yes
Mvolo	Mvolo	24	F	944	Yes
Mvolo	Mvolo	27	M	945	Yes
Mvolo	Mvolo	18	F	946	No
Mvolo	Mvolo	19	F	947	No
Mvolo	Mvolo	18	F	948	No
Mvolo	Mvolo	22	F	949	No
Mvolo	Mvolo	13	F	950	Yes
Mvolo	Mvolo	24	M	951	No
Mvolo	Mvolo	20	M	952	Yes
Mvolo	Mvolo	25	M	953	Yes
Mvolo	Mvolo	23	M	954	No
Mvolo	Mvolo	26	F	955	No
Mvolo	Mvolo	24	F	956	No
Mvolo	Mvolo	15	M	957	No
Mvolo	Mvolo	14	M	958	No
Mvolo	Mvolo	23	M	959	Yes
Mvolo	Mvolo	28	F	960	Yes
Mvolo	Mvolo	22	M	961	No
Mvolo	Mvolo	22	F	962	Yes
Mvolo	Mvolo	42	M	963	No
Mvolo	Mvolo	28	F	964	Yes
Mvolo	Mvolo	31	F	965	Yes
Mvolo	Mvolo	17	F	966	No
Mvolo	Mvolo	28	M	967	No
Mvolo	Mvolo	24	F	968	No
Mvolo	Mvolo	29	F	969	No
Mvolo	Mvolo	14	M	970	Yes
Mvolo	Mvolo	18	M	971	No
Mvolo	Mvolo	12	M	972	No
Mvolo	Mvolo	13	M	973	Yes
Mvolo	Mvolo	22	F	974	No
Mvolo	Mvolo	25	M	975	Yes
Mvolo	Mvolo	23	F	976	No
Mvolo	Mvolo	*	*	977	*
Mvolo	Mvolo	25	F	978	No
Mvolo	Mvolo	15	F	979	No
Mvolo	Mvolo	21	F	980	No
Mvolo	Mvolo	16	M	981	Yes
Mvolo	Mvolo	20	F	982	Yes
Mvolo	Mvolo	18	F	983	Yes
Mvolo	Mvolo	20	M	984	Yes
Mvolo	Mvolo	18	M	985	Yes
Mvolo	Mvolo	20	M	986	No
Mvolo	Mvolo	26	F	987	Yes
Mvolo	Mvolo	20	F	988	No
Mvolo	Mvolo	12	F	989	Yes
Mvolo	Mvolo	34	M	990	No
Mvolo	Mvolo	23	F	991	No
Mvolo	Mvolo	23	F	992	No
Mvolo	Mvolo	20	M	993	No
Mvolo	Mvolo	24	M	994	Yes
Mvolo	Mvolo	34	M	995	No
Mvolo	Mvolo	18	F	996	No
Mvolo	Mvolo	30	F	997	No
Mvolo	Mvolo	33	M	998	No
Mvolo	Mvolo	25	F	999	No
Mvolo	Mvolo	22	F	1000	No
Mvolo	Mvolo	26	M	1001	No
Mvolo	Mvolo	27	F	1002	No
Mvolo	Mvolo	20	M	1003	Yes
Mvolo	Mvolo	18	M	1004	No
Mvolo	Mvolo	30	F	1005	No
Mvolo	Mvolo	11	M	1006	No
Mvolo	Mvolo	24	F	1007	No
Mvolo	Mvolo	20	F	1008	No
Mvolo	Mvolo	27	M	1009	No
Mvolo	Mvolo	21	F	1010	No
Mvolo	Mvolo	31	M	1011	No
Mvolo	Mvolo	26	M	1012	No
Mvolo	Mvolo	32	M	1013	No
Mvolo	Mvolo	12	F	1014	Yes
Mvolo	Mvolo	14	F	1015	Yes
Mvolo	Mvolo	15	M	1016	Yes
Mvolo	Mvolo	47	M	1017	No
Mvolo	Mvolo	18	F	1018	Yes
Mvolo	Mvolo	3	F	1019	Yes
Mvolo	Mvolo	22	F	1020	No
Mvolo	Mvolo	9	M	1021	Yes
Mvolo	Mvolo	20	M	1022	No
Mvolo	Mvolo	24	F	1023	Yes
Mvolo	Mvolo	15	M	1024	Yes
Mvolo	Mvolo	21	M	1025	No
Mvolo	Mvolo	20	M	1026	No
Mvolo	Mvolo	20	M	1027	No
Mvolo	Mvolo	39	M	1028	Yes
Mvolo	Mvolo	19	M	1029	Yes
Mvolo	Mvolo	24	M	1030	Yes
Mvolo	Mvolo	21	M	1031	No
Mvolo	Mvolo	36	M	1032	No
Mvolo	Mvolo	26	F	1033	No
Mvolo	Mvolo	26	F	1034	Yes
Mvolo	Mvolo	43	M	1035	No
Mvolo	Mvolo	40	M	1036	No
Mvolo	Mvolo	30	F	1037	No
Mvolo	Mvolo	20	F	1038	No
Mvolo	Mvolo	12	M	1039	Yes
Mvolo	Mvolo	32	M	1040	No
Mvolo	Mvolo	18	F	1041	No
Mvolo	Mvolo	42	F	1042	No
Mvolo	Mvolo	16	F	1043	Yes
Mvolo	Mvolo	19	M	1044	No
Mvolo	Mvolo	14	M	1045	Yes
Mvolo	Mvolo	30	M	1046	No
Mvolo	Mvolo	21	F	1047	No
Mvolo	Mvolo	*	*	1048	*
Mvolo	Mvolo	16	F	1049	Yes
Mvolo	Mvolo	*	*	1050	*
Mvolo	Mvolo	19	F	1051	Yes
Mvolo	Mvolo	12	F	1052	Yes
Mvolo	Mvolo	33	M	1053	No
Mvolo	Mvolo	39	M	1054	No
Mvolo	Mvolo	21	M	1055	No
Mvolo	Mvolo	22	M	1056	No
Mvolo	Mvolo	22	F	1057	No
Mvolo	Mvolo	12	M	1058	No
Mvolo	Mvolo	28	F	1059	Yes
Mvolo	Mvolo	18	M	1060	Yes
Mvolo	Mvolo	22	M	1061	Yes
Mvolo	Mvolo	19	M	1062	Yes
Mvolo	Mvolo	18	F	1063	Yes
Mvolo	Mvolo	18	M	1064	Yes
Mvolo	Mvolo	16	M	1065	Yes
Mvolo	Mvolo	14	F	1066	Yes
Mvolo	Mvolo	12	F	1067	No
Mvolo	Mvolo	78	M	1068	No
Mvolo	Mvolo	19	M	1069	No
Mvolo	Mvolo	15	F	1070	No
Mvolo	Mvolo	20	M	1071	Yes
Mvolo	Mvolo	12	M	1072	Yes
Mvolo	Mvolo	25	M	1073	No
Mvolo	Mvolo	24	F	1074	No
Mvolo	Mvolo	24	M	1075	No
Mvolo	Mvolo	20	M	1076	No
Mvolo	Mvolo	18	F	1077	Yes
Mvolo	Mvolo	23	F	1078	Yes
Mvolo	Mvolo	19	F	1079	Yes
Mvolo	Mvolo	23	F	1080	No
Mvolo	Mvolo	16	F	1081	Yes
Mvolo	Mvolo	13	F	1082	Yes
Mvolo	Mvolo	22	F	1083	No
Mvolo	Mvolo	20	M	1084	No
Mvolo	Mvolo	13	M	1085	Yes
Mvolo	Mvolo	15	M	1086	No
Mvolo	Mvolo	30	F	1087	No
Mvolo	Mvolo	28	M	1088	No
Mvolo	Mvolo	30	M	1089	No
Mvolo	Mvolo	22	F	1090	No
Mvolo	Mvolo	15	F	1091	No
Mvolo	Mvolo	25	F	1092	No
Mvolo	Mvolo	23	F	1093	No
Mvolo	Mvolo	20	M	1094	No
Mvolo	Mvolo	18	F	1095	No
Mvolo	Mvolo	20	M	1096	No
Mvolo	Mvolo	18	F	1097	No
Mvolo	Mvolo	11	F	1098	No
Mvolo	Mvolo	19	F	1099	No
Mvolo	Mvolo	24	M	1100	No
Mvolo	Mvolo	20	M	1101	Yes
Mvolo	Mvolo	21	M	1102	No
Mvolo	Mvolo	27	F	1103	Yes
Mvolo	Mvolo	24	F	1104	No
Mvolo	Mvolo	19	F	1105	No
Mvolo	Mvolo	18	F	1106	Yes
Mvolo	Mvolo	20	M	1107	No
Mvolo	Mvolo	20	M	1108	No
Mvolo	Mvolo	22	F	1109	Yes
Mvolo	Mvolo	16	F	1110	Yes
Mvolo	Mvolo	14	M	1111	Yes
Mvolo	Mvolo	20	M	1112	Yes
Mvolo	Mvolo	15	F	1113	Yes
Mvolo	Mvolo	39	F	1114	Yes
Mvolo	Mvolo	16	M	1115	Yes
Mvolo	Mvolo	6	F	1116	Yes
Mvolo	Mvolo	29	M	1117	No
Mvolo	Mvolo	24	F	1118	No
Mvolo	Mvolo	15	M	1119	Yes
Mvolo	Mvolo	19	F	1120	No
Mvolo	Mvolo	20	M	1121	No
Mvolo	Mvolo	17	F	1122	No
Mvolo	Mvolo	15	M	1123	No
Mvolo	Mvolo	18	F	1124	Yes
Mvolo	Mvolo	22	F	1125	Yes
Mvolo	Mvolo	18	F	1126	Yes
Mvolo	Mvolo	16	M	1127	No
Mvolo	Mvolo	18	M	1128	No
Mvolo	Mvolo	25	M	1129	No
Mvolo	Mvolo	20	M	1130	No
Mvolo	Mvolo	*	*	1131	*
Mvolo	Mvolo	39	F	1132	No
Mvolo	Mvolo	18	F	1133	Yes
Mvolo	Mvolo	20	M	1134	No
Mvolo	Mvolo	15	F	1135	No
Mvolo	Mvolo	18	M	1136	Yes
Mvolo	Mvolo	18	M	1137	Yes
Mvolo	Mvolo	15	M	1138	Yes
Mvolo	Mvolo	14	M	1139	Yes
Mvolo	Mvolo	18	M	1140	No
Mvolo	Mvolo	21	M	1141	No
Mvolo	Mvolo	21	M	1142	No
Mvolo	Mvolo	32	M	1143	No
Mvolo	Mvolo	35	F	1144	Yes
Mvolo	Mvolo	20	M	1145	No
Mvolo	Mvolo	32	F	1146	No
Mvolo	Mvolo	14	F	1147	No
Mvolo	Mvolo	35	M	1148	No
Mvolo	Mvolo	47	F	1149	No
Mvolo	Mvolo	45	M	1150	Yes
Mvolo	Mvolo	25	F	1151	Yes
Mvolo	Mvolo	28	F	1152	Yes
Mvolo	Mvolo	26	M	1153	Yes
Mvolo	Mvolo	27	F	1154	No
Mvolo	Mvolo	16	F	1155	No
Mvolo	Mvolo	18	F	1156	No
Mvolo	Mvolo	19	F	1157	No
Mvolo	Mvolo	20	M	1158	Yes
Mvolo	Mvolo	20	F	1159	Yes
Mvolo	Mvolo	23	M	1160	Yes
Mvolo	Mvolo	29	M	1161	No
Mvolo	Mvolo	26	F	1162	No
Mvolo	Mvolo	34	F	1163	Yes
Mvolo	Mvolo	14	M	1164	Yes
Mvolo	Mvolo	16	F	1165	Yes
Mvolo	Mvolo	13	F	1166	No
Mvolo	Mvolo	23	F	1167	Yes
Mvolo	Mvolo	18	M	1168	No
Mvolo	Mvolo	20	F	1169	No
Mvolo	Mvolo	25	M	1170	Yes
Mvolo	Mvolo	24	F	1171	No
Mvolo	Mvolo	16	M	1172	No
Mvolo	Mvolo	29	F	1173	No
Mvolo	Mvolo	32	M	1174	No
Mvolo	Mvolo	25	F	1175	No
Mvolo	Mvolo	22	M	1176	No
Mvolo	Mvolo	25	M	1177	No
Mvolo	Mvolo	18	M	1178	No
Mvolo	Mvolo	19	F	1179	Yes
Mvolo	Mvolo	22	F	1180	No
Mvolo	Mvolo	10	F	1181	No
Mvolo	Mvolo	13	M	1182	No
Mvolo	Mvolo	18	M	1183	No
Mvolo	Mvolo	15	F	1184	Yes
Mvolo	Mvolo	17	F	1185	No
Mvolo	Mvolo	38	M	1186	No
Mvolo	Mvolo	34	F	1187	No
Mvolo	Mvolo	18	M	1188	Yes
Mvolo	Mvolo	25	M	1189	Yes
Mvolo	Mvolo	22	F	1190	No
Mvolo	Mvolo	30	M	1191	No
Mvolo	Mvolo	18	M	1192	Yes
Mvolo	Mvolo	15	M	1193	Yes
Mvolo	Mvolo	22	M	1194	Yes
Mvolo	Mvolo	18	M	1195	No
Mvolo	Mvolo	18	F	1196	No
Mvolo	Mvolo	11	M	1197	No
Mvolo	Mvolo	23	F	1198	No
Mvolo	Mvolo	12	F	1199	No
Mvolo	Mvolo	13	F	1200	No
Mvolo	Mvolo	36	M	1201	No
Mvolo	Mvolo	34	M	1202	No
Mvolo	Mvolo	28	M	1203	No
Mvolo	Mvolo	29	M	1204	No
Mvolo	Mvolo	21	M	1205	No
Mvolo	Mvolo	36	M	1206	No
Mvolo	Mvolo	20	M	1207	No
Mvolo	Mvolo	20	M	1208	Yes
Mvolo	Mvolo	19	M	1209	Yes
Mvolo	Mvolo	21	M	1210	No
Mvolo	Mvolo	16	F	1211	Yes
Mvolo	Mvolo	18	M	1212	Yes
Mvolo	Mvolo	26	F	1213	Yes
Mvolo	Mvolo	24	M	1214	No
Mvolo	Mvolo	25	F	1215	No
Mvolo	Mvolo	20	M	1216	No
Mvolo	Mvolo	21	M	1217	No
Mvolo	Mvolo	24	F	1218	No
Mvolo	Mvolo	17	M	1219	No
Mvolo	Mvolo	18	M	1220	Yes
Mvolo	Mvolo	20	M	1221	Yes
Mvolo	Mvolo	28	F	1222	No
Mvolo	Mvolo	18	M	1223	Yes
Mvolo	Mvolo	20	F	1224	Yes
Mvolo	Mvolo	17	M	1225	Yes
Mvolo	Mvolo	19	F	1226	No
Mvolo	Mvolo	18	M	1227	Yes
Mvolo	Mvolo	26	F	1228	Yes
Mvolo	Mvolo	16	F	1229	Yes
Mvolo	Mvolo	13	M	1230	Yes
Mvolo	Mvolo	10	M	1231	Yes
Mvolo	Mvolo	15	M	1232	Yes
Mvolo	Mvolo	14	M	1233	No
Mvolo	Mvolo	22	M	1234	No
Mvolo	Mvolo	29	F	1235	Yes
Mvolo	Mvolo	30	F	1236	No
Mvolo	Mvolo	16	M	1237	Yes
Mvolo	Mvolo	20	F	1238	Yes
Mvolo	Mvolo	32	F	1239	No
Mvolo	Mvolo	22	M	1240	No
Mvolo	Mvolo	18	F	1241	Yes
Mvolo	Mvolo	20	M	1242	Yes
Mvolo	Mvolo	23	F	1243	Yes
Mvolo	Mvolo	7	F	1244	Yes
Mvolo	Mvolo	18	F	1245	No
Mvolo	Mvolo	26	M	1246	No
Mvolo	Mvolo	19	M	1247	No
Mvolo	Mvolo	35	F	1248	No
Mvolo	Mvolo	16	M	1249	Yes
Mvolo	Mvolo	21	M	1250	Yes
Mvolo	Mvolo	17	M	1251	Yes
Mvolo	Mvolo	15	M	1252	Yes
Mvolo	Mvolo	13	F	1253	No
Mvolo	Mvolo	21	M	1254	No
Mvolo	Mvolo	12	M	1255	Yes
Mvolo	Mvolo	15	F	1256	No
Mvolo	Mvolo	20	F	1257	No
Mvolo	Mvolo	25	M	1258	No
Mvolo	Mvolo	31	M	1259	No
Mvolo	Mvolo	38	M	1260	No
Mvolo	Mvolo	30	M	1261	No
Mvolo	Mvolo	35	M	1262	No
Mvolo	Mvolo	24	M	1263	No
Mvolo	Mvolo	21	F	1264	No
Mvolo	Mvolo	20	F	1265	Yes
Mvolo	Mvolo	28	M	1266	No
Mvolo	Mvolo	25	M	1267	No
Mvolo	Mvolo	25	M	1268	Yes
Mvolo	Mvolo	23	F	1269	No
Mvolo	Mvolo	15	F	1270	No
Mvolo	Mvolo	22	M	1271	No
Mvolo	Mvolo	22	F	1272	Yes
Mvolo	Mvolo	18	M	1273	No
Mvolo	Mvolo	28	M	1274	No
Mvolo	Mvolo	38	M	1275	Yes
Mvolo	Mvolo	32	F	1276	Yes
Mvolo	Mvolo	22	F	1277	Yes
Mvolo	Mvolo	20	M	1278	Yes
Mvolo	Mvolo	39	M	1279	No
Mvolo	Mvolo	27	M	1280	No
Mvolo	Mvolo	33	F	1281	No
Mvolo	Mvolo	18	M	1282	Yes
Mvolo	Mvolo	28	M	1283	No
Mvolo	Mvolo	20	F	1284	No
Mvolo	Mvolo	25	F	1285	No
Mvolo	Mvolo	14	M	1286	No
Mvolo	Mvolo	34	M	1287	No
Mvolo	Mvolo	12	M	1288	Yes
Mvolo	Mvolo	14	F	1289	No
Mvolo	Mvolo	20	F	1290	No
Mvolo	Mvolo	28	F	1291	No
Mvolo	Mvolo	16	F	1292	Yes
Mvolo	Mvolo	16	M	1293	Yes
Mvolo	Mvolo	30	F	1294	No
Mvolo	Mvolo	18	M	1295	Yes
Mvolo	Mvolo	22	F	1296	No
Mvolo	Mvolo	18	M	1297	No
Mvolo	Mvolo	25	M	1298	No
Mvolo	Mvolo	29	F	1299	No
Mvolo	Mvolo	12	F	1300	No
Mvolo	Mvolo	25	F	1301	No
Mvolo	Mvolo	20	M	1302	No
Mvolo	Mvolo	18	M	1303	Yes
Mvolo	Mvolo	26	F	1304	Yes
Mvolo	Mvolo	24	F	1305	Yes
Mvolo	Mvolo	23	F	1306	No
Mvolo	Mvolo	25	M	1307	No
Mvolo	Mvolo	21	M	1308	Yes
Mvolo	Mvolo	22	F	1309	Yes
Mvolo	Mvolo	12	F	1310	Yes
Mvolo	Mvolo	32	F	1311	No
Mvolo	Mvolo	16	M	1312	No
Mvolo	Mvolo	18	M	1313	No
Mvolo	Mvolo	22	F	1314	No
Mvolo	Mvolo	30	F	1315	No
Mvolo	Mvolo	18	F	1316	No
Mvolo	Mvolo	28	M	1317	No
Mvolo	Mvolo	30	F	1318	No
Mvolo	Mvolo	22	M	1319	No
Mvolo	Mvolo	24	F	1320	Yes
Mvolo	Mvolo	27	M	1321	No
Mvolo	Mvolo	27	F	1322	No
Mvolo	Mvolo	37	M	1323	No
Mvolo	Mvolo	22	M	1324	No
Mvolo	Mvolo	20	F	1325	No
Mvolo	Mvolo	15	M	1326	No
Mvolo	Mvolo	19	M	1327	No
Mvolo	Mvolo	32	F	1328	No
Mvolo	Mvolo	34	F	1329	Yes
Mvolo	Mvolo	21	F	1330	Yes
Mvolo	Mvolo	20	M	1331	Yes
Mvolo	Mvolo	23	M	1332	Yes
Mvolo	Mvolo	18	F	1333	Yes
Mvolo	Mvolo	15	F	1334	No
Mvolo	Mvolo	13	F	1335	Yes
Mvolo	Mvolo	19	F	1336	Yes
Mvolo	Mvolo	18	M	1337	No
Mvolo	Mvolo	10	F	1338	No
Mvolo	Mvolo	20	F	1339	No
Mvolo	Mvolo	14	F	1340	Yes
Mvolo	Mvolo	45	M	1341	No
Mvolo	Mvolo	40	M	1342	No
Mvolo	Mvolo	42	F	1343	Yes
Mvolo	Mvolo	18	M	1344	No
Mvolo	Mvolo	20	F	1345	No
Mvolo	Mvolo	20	F	1346	Yes
Mvolo	Mvolo	29	F	1347	No
Mvolo	Mvolo	25	M	1348	Yes
Mvolo	Mvolo	18	M	1349	No
Mvolo	Mvolo	20	M	1350	Yes
Mvolo	Mvolo	36	F	1351	No
Mvolo	Mvolo	18	M	1352	No
Mvolo	Mvolo	21	F	1353	No
Mvolo	Mvolo	16	F	1354	No
Mvolo	Mvolo	25	F	1355	No
Mvolo	Mvolo	10	M	1356	No
Mvolo	Mvolo	16	F	1357	No
Mvolo	Mvolo	18	M	1358	No
Mvolo	Mvolo	29	M	1359	No
Mvolo	Mvolo	14	F	1360	Yes
Mvolo	Mvolo	35	M	1361	Yes
Mvolo	Mvolo	31	F	1362	Yes
Mvolo	Mvolo	20	M	1363	Yes
Mvolo	Mvolo	21	M	1364	Yes
Mvolo	Mvolo	22	M	1365	Yes
Mvolo	Mvolo	25	M	1366	Yes
Mvolo	Mvolo	17	M	1367	No
Mvolo	Mvolo	18	M	1368	Yes
Mvolo	Mvolo	20	F	1369	Yes
Mvolo	Mvolo	25	M	1370	Yes
Mvolo	Mvolo	10	M	1371	Yes
Mvolo	Mvolo	22	F	1372	No
Mvolo	Mvolo	22	F	1373	No
Mvolo	Mvolo	20	M	1374	No
Mvolo	Mvolo	23	M	1375	No
Mvolo	Mvolo	26	F	1376	No
Mvolo	Mvolo	22	M	1377	Yes
Mvolo	Mvolo	16	F	1378	Yes
Mvolo	Mvolo	26	F	1379	No
Mvolo	Mvolo	28	M	1380	No
Mvolo	Mvolo	17	M	1381	Yes
Mvolo	Mvolo	38	M	1382	No
Mvolo	Mvolo	18	F	1383	No
Mvolo	Mvolo	17	F	1384	No
Mvolo	Mvolo	15	M	1385	No
Mvolo	Mvolo	16	M	1386	No
Mvolo	Mvolo	13	F	1387	No
Mvolo	Mvolo	*	*	1388	*
Mundri	First-line Sites	35	F	704	No
Mundri	First-line Sites	25	F	705	Yes
Mundri	First-line Sites	16	F	706	No
Mundri	First-line Sites	22	F	707	No
Mundri	First-line Sites	35	M	708	Yes
Mundri	First-line Sites	30	M	709	Yes
Mundri	First-line Sites	11	F	710	No
Mundri	First-line Sites	35	F	711	No
Mundri	First-line Sites	22	M	712	No
Mundri	First-line Sites	20	F	713	Yes
Mundri	First-line Sites	27	M	714	No
Mundri	Second-line Sites	20	F	715	Yes
Mundri	Second-line Sites	25	F	716	No
Mundri	Second-line Sites	18	M	717	No
Mundri	Second-line Sites	18	F	718	Yes
Mundri	Second-line Sites	23	F	719	No
Mundri	Second-line Sites	25	F	720	Yes
Mundri	Second-line Sites	23	F	721	No
Mundri	Second-line Sites	15	F	722	No
Mundri	Second-line Sites	18	M	723	No
Mundri	Second-line Sites	25	M	724	No
Mundri	Second-line Sites	28	F	725	No
Mundri	Second-line Sites	26	F	726	No
