# Supplementary material for: High epilepsy prevalence and excess mortality in onchocerciasis-endemic counties of South Sudan: A call for integrated interventions
Source: PLoS Negl Trop Dis. 2025 Jun 30;19(6):e0013244. doi: 10.1371/journal.pntd.0013244 (PMC12237275; doi:10.1371/journal.pntd.0013244)
Supplement: S1 Dataset — (ZIP) [file pntd.0013244.s001.zip › Datasets/EpilepsySuspectedAndMortalityData.csv]

County	Study_Site	Order (mayRepeatBetweenCounties)	OrderPerCounty	qvillage	Site-Specific	Site-SpecificC	Age	AgeY	Gender	GenderComplete	date of death	Died	Epilepsy Suspected	date of interview	How long ago did the person died in days	How long ago did the person died in years	Skin Itching	Blindness	NativeHH	IfNotNativeHowLongLivinginVillage	Farms	IVM	ReasonForNotTakingIVermectin	Verbal_authopsy	Period	Time-at-risk (months)	Time-at-risk (years) adjusted	Time-at-risk (years)	HH per study site	QY - loss of consciouscness	QN - absences or loss of contact with surrounding	Q3 - jerking or uncontrolled abnormal movement convulsion	Q4 -SUDDEN ONSET OF BRIEF�	Q4 -head nodding	Q5 - has it been said to have epilepsy	Cattle	Fishing	other professions	HH unique identifier dataset wide	data.SizeHousehold	CODE individual	order of dead	Pigs	data.qvillage	Number of HH element	WhoInterviewed	FamilyHasBedNets	Present	HHwithEpilepsy
Mvolo	Mvolo	15127	Mvolo15127	KO	Mvolo	MvoloMvolo	0	0	M	M	2021	1	0	June 2022	dead	dead	died	died	1	NA	1	died	NA	NA	June2020-June2022	6	0.5	0.5	25	died	died	died	NA	died	N	0	0	0	263	6	D35		0	KORBABANG	6	DM	1	dead	0
Mvolo	Mvolo	15284	Mvolo15284	KE	Mvolo	MvoloMvolo	0	0	M	M	2021	1	1	June 2022	dead	dead	died	died	1	NA	1	died	NA	NA	June2020-June2022	6	0.5	0.5	95	died	died	died	NA	NA	Y	0	0	1	1711	5	D192		0	KELIBALA	5	LG	0	dead	0
Mvolo	Mvolo	15108	Mvolo15108	KP	Mvolo	MvoloMvolo	0	0	F	F	2022	1	0	June 2022	dead	dead	died	died	0	8	1	died	NA	STOMACH PAIN	June2020-June2022	6	0.5	0.5	52	died	died	died	NA	died	N	0	0	0	158	8	D16		0	KPERI	8	CM	1	dead	0
Mundri	Mundri Amadi and Centre	AKHG50M	Mundri Amadi and CentreAKHG50M	HG	First-line Sites	First-line SitesMundri	0	0	M	M	alive	0	0	01/07/2021	alive	alive	0	0	1	NA	1	N	NA	Not asked	Jan2020-Jun2021	6	1	0.5	101	N	N	N	NA	N	N	0	1	0	AKHG50MHG	3	HG1010M		0	NA			NA
Mundri	Mundri Amadi and Centre	AKHG120M	Mundri Amadi and CentreAKHG120M	HG	First-line Sites	First-line SitesMundri	0	0	M	M	alive	0	0	01/07/2021	alive	alive	1	0	0	4	1	N	NA	Not asked	Jan2020-Jun2021	6	1	0.5	105	N	N	N	NA	N	N	0	1	0	AKHG120MHG	6	HG1050M		0	NA			NA
Mundri	Mundri Amadi and Centre	AKHG160M	Mundri Amadi and CentreAKHG160M	HG	First-line Sites	First-line SitesMundri	0	0	M	M	alive	0	0	01/07/2021	alive	alive	1	0	1	NA	1	N	NA	Not asked	Jan2020-Jun2021	6	1	0.5	108	N	N	N	NA	N	N	0	1	0	AKHG160MHG	7	HG1080M		0	NA			NA
Mundri	Mundri Amadi and Centre	KMPHG10M	Mundri Amadi and CentreKMPHG10M	HG	First-line Sites	First-line SitesMundri	0	0	M	M	alive	0	0	01/07/2021	alive	alive	1	0	0	17	1	N	NA	Not asked	Jan2020-Jun2021	6	1	0.5	115	N	N	N	NA	N	N	0	1	0	KMPHG10MHG	10	HG1150M		1	NA			NA
Mundri	Mundri Amadi and Centre	KMPHG10M	Mundri Amadi and CentreKMPHG10M	HG	First-line Sites	First-line SitesMundri	0	0	M	M	alive	0	0	01/07/2021	alive	alive	1	0	0	17	1	N	NA	Not asked	Jan2020-Jun2021	6	1	0.5	115	N	N	N	NA	N	N	0	1	0	KMPHG10MHG	10	HG1150M		1	NA			NA
Mundri	Mundri Amadi and Centre	KMPHG80F	Mundri Amadi and CentreKMPHG80F	HG	First-line Sites	First-line SitesMundri	0	0	F	F	alive	0	0	01/07/2021	alive	alive	0	0	1	NA	1	N	NA	Not asked	Jan2020-Jun2021	6	1	0.5	119	N	N	N	NA	N	N	0	0	0	KMPHG80FHG	9	HG1190F		0	NA			NA
Mundri	Mundri Amadi and Centre	KMPHG150F	Mundri Amadi and CentreKMPHG150F	HG	First-line Sites	First-line SitesMundri	0	0	F	F	alive	0	0	01/07/2021	alive	alive	1	0	0	6	1	N	NA	Not asked	Jan2020-Jun2021	6	1	0.5	124	N	N	N	NA	N	N	0	0	0	KMPHG150FHG	12	HG1240F		0	NA			NA
Mundri	Mundri Amadi and Centre	KMPHG150M	Mundri Amadi and CentreKMPHG150M	HG	First-line Sites	First-line SitesMundri	0	0	M	M	alive	0	0	01/07/2021	alive	alive	0	0	0	6	1	N	NA	Not asked	Jan2020-Jun2021	6	1	0.5	124	N	N	N	NA	N	N	0	0	0	KMPHG150MHG	12	HG1240M		0	NA			NA
Mundri	Mundri East	JJLT210F	Mundri EastJJLT210F	LT	Mundri East	Mundri EastMundri	0	0	F	F	alive	0	0	01/07/2021	alive	alive	0	0	1	NA	1	N	NA	Not asked	Jan2020-Jun2021	6	1	0.5	12	N	N	N	NA	N	N	0	0	0	JJLT210FLT	13	LT120F		0	NA			NA
Mundri	Mundri Amadi and Centre	AKHM420F	Mundri Amadi and CentreAKHM420F	HM	Second-line Sites	Second-line SitesMundri	0	0	F	F	alive	0	0	01/07/2021	alive	alive	0	0	0	8	1	N	NA	Not asked	Jan2020-Jun2021	6	1	0.5	130	N	N	N	NA	N	N	0	1	0	AKHM420FHM	4	HM1300F		0	NA			NA
Mundri	Mundri Amadi and Centre	AKHM340F	Mundri Amadi and CentreAKHM340F	HM	Second-line Sites	Second-line SitesMundri	0	0	F	F	alive	0	0	01/07/2021	alive	alive	1	0	0	4	1	N	NA	Not asked	Jan2020-Jun2021	6	1	0.5	137	N	N	N	NA	N	N	0	0	0	AKHM340FHM	7	HM1370F		0	NA			NA
Mundri	Mundri Amadi and Centre	KMPHM400F	Mundri Amadi and CentreKMPHM400F	HM	Second-line Sites	Second-line SitesMundri	0	0	F	F	alive	0	0	01/07/2021	alive	alive	0	0	1	NA	1	N	NA	Not asked	Jan2020-Jun2021	6	1	0.5	13	N	N	N	NA	N	N	0	1	0	KMPHM400FHM	12	HM130F		0	NA			NA
Mundri	Mundri Amadi and Centre	KMPHG20F	Mundri Amadi and CentreKMPHG20F	HG	First-line Sites	First-line SitesMundri	0	0	F	F	alive	0	0	01/07/2021	alive	alive	1	0	1	NA	1	N	NA	Not asked	Jan2020-Jun2021	6	1	0.5	14	N	N	N	NA	N	N	0	0	0	KMPHG20FHG	10	HG140F		0	NA			NA
Mundri	Mundri Amadi and Centre	KMPHM290M	Mundri Amadi and CentreKMPHM290M	HM	Second-line Sites	Second-line SitesMundri	0	0	M	M	alive	0	0	01/07/2021	alive	alive	1	0	1	NA	1	N	NA	Not asked	Jan2020-Jun2021	6	1	0.5	154	N	N	N	NA	N	N	0	0	0	KMPHM290MHM	7	HM1540M		0	NA			NA
Mundri	Mundri Amadi and Centre	KMPHM360F	Mundri Amadi and CentreKMPHM360F	HM	Second-line Sites	Second-line SitesMundri	0	0	F	F	alive	0	0	01/07/2021	alive	alive	1	0	0	17	1	N	NA	Not asked	Jan2020-Jun2021	6	1	0.5	160	N	N	N	NA	N	N	0	0	1	KMPHM360FHM	4	HM1600F		0	NA			NA
Mundri	Mundri Amadi and Centre	KMPHM420M	Mundri Amadi and CentreKMPHM420M	HM	Second-line Sites	Second-line SitesMundri	0	0	M	M	alive	0	0	01/07/2021	alive	alive	1	0	0	15	1	N	NA	Not asked	Jan2020-Jun2021	6	1	0.5	164	N	N	N	NA	N	N	0	1	0	KMPHM420MHM	4	HM1640M		0	NA			NA
Mundri	Mundri Amadi and Centre	LAHN50F	Mundri Amadi and CentreLAHN50F	HN	First-line Sites	First-line SitesMundri	0	0	F	F	alive	0	0	01/07/2021	alive	alive	0	0	1	NA	0	N	NA	Not asked	Jan2020-Jun2021	6	1	0.5	169	N	N	N	NA	N	N	0	0	1	LAHN50FHN	6	HN1690F		0	NA			NA
Mundri	Mundri Amadi and Centre	LAHN40M	Mundri Amadi and CentreLAHN40M	HN	First-line Sites	First-line SitesMundri	0	0	M	M	alive	0	0	01/07/2021	alive	alive	0	0	1	NA	1	N	NA	Not asked	Jan2020-Jun2021	6	1	0.5	170	N	N	N	NA	N	N	0	0	0	LAHN40MHN	12	HN1700M		0	NA			NA
Mundri	Mundri East	JJLT40M	Mundri EastJJLT40M	LT	Mundri East	Mundri EastMundri	0	0	M	M	alive	0	0	01/07/2021	alive	alive	0	0	1	NA	1	N	NA	Not asked	Jan2020-Jun2021	6	1	0.5	217	N	N	N	NA	N	N	0	0	0	JJLT40MLT	8	LT2170M		0	NA			NA
Mundri	Mundri East	JJLT60F	Mundri EastJJLT60F	LT	Mundri East	Mundri EastMundri	0	0	F	F	alive	0	0	01/07/2021	alive	alive	0	0	1	NA	1	N	NA	Not asked	Jan2020-Jun2021	6	1	0.5	219	N	N	N	NA	N	N	0	0	0	JJLT60FLT	15	LT2190F		0	NA			NA
Mundri	Mundri East	JJLT60F	Mundri EastJJLT60F	LT	Mundri East	Mundri EastMundri	0	0	F	F	alive	0	0	01/07/2021	alive	alive	1	0	1	NA	1	N	NA	Not asked	Jan2020-Jun2021	6	1	0.5	219	N	N	N	NA	N	N	0	0	0	JJLT60FLT	15	LT2190F		0	NA			NA
Mundri	Mundri East	JJLT300M	Mundri EastJJLT300M	LT	Mundri East	Mundri EastMundri	0	0	M	M	alive	0	0	01/07/2021	alive	alive	0	0	1	NA	0	N	NA	Not asked	Jan2020-Jun2021	6	1	0.5	239	N	N	N	NA	N	N	0	0	1	JJLT300MLT	6	LT2390M		0	NA			NA
Mundri	Mundri Amadi and Centre	AKHG90M	Mundri Amadi and CentreAKHG90M	HG	First-line Sites	First-line SitesMundri	0	0	M	M	alive	0	0	01/07/2021	alive	alive	1	0	0	6	1	N	NA	Not asked	Jan2020-Jun2021	6	1	0.5	23	N	N	N	NA	N	N	0	0	0	AKHG90MHG	8	HG230M		0	NA			NA
Mundri	Mundri East	EJMLT400M	Mundri EastEJMLT400M	LT	Mundri East	Mundri EastMundri	0	0	M	M	alive	0	0	01/07/2021	alive	alive	0	0	1	NA	1	N	NA	Not asked	Jan2020-Jun2021	6	1	0.5	247	N	N	N	NA	N	N	0	0	1	EJMLT400MLT	9	LT2470M		0	NA			NA
Mundri	Mundri East	EJMLT170M	Mundri EastEJMLT170M	LT	Mundri East	Mundri EastMundri	0	0	M	M	alive	0	0	01/07/2021	alive	alive	0	0	1	NA	1	N	NA	Not asked	Jan2020-Jun2021	6	1	0.5	261	N	N	N	NA	N	N	0	0	0	EJMLT170MLT	9	LT2610M		0	NA			NA
Mundri	Mundri East	EJMLT240M	Mundri EastEJMLT240M	LT	Mundri East	Mundri EastMundri	0	0	M	M	alive	0	0	01/07/2021	alive	alive	0	0	1	NA	1	N	NA	Not asked	Jan2020-Jun2021	6	1	0.5	267	N	N	N	NA	N	N	0	0	0	EJMLT240MLT	10	LT2670M		0	NA			NA
Mundri	Mundri East	EJMLT280F	Mundri EastEJMLT280F	LT	Mundri East	Mundri EastMundri	0	0	F	F	alive	0	0	01/07/2021	alive	alive	0	0	1	NA	1	N	NA	Not asked	Jan2020-Jun2021	6	1	0.5	269	N	N	N	NA	N	N	0	0	1	EJMLT280FLT	11	LT2690F		0	NA			NA
Mundri	Mundri East	EJMLT380F	Mundri EastEJMLT380F	LT	Mundri East	Mundri EastMundri	0	0	F	F	alive	0	0	01/07/2021	alive	alive	0	0	1	NA	1	N	NA	Not asked	Jan2020-Jun2021	6	1	0.5	277	N	N	N	NA	N	N	0	0	1	EJMLT380FLT	8	LT2770F		0	NA			NA
Mundri	Mundri Amadi and Centre	EAMK180M	Mundri Amadi and CentreEAMK180M	MK	Second-line Sites	Second-line SitesMundri	0	0	M	M	alive	0	0	01/07/2021	alive	alive	0	0	1	NA	1	N	NA	Not asked	Jan2020-Jun2021	6	1	0.5	307	N	N	N	NA	N	N	0	0	1	EAMK180MMK	9	MK3070M		0	NA			NA
Mundri	Mundri Amadi and Centre	EAMK150M	Mundri Amadi and CentreEAMK150M	MK	Second-line Sites	Second-line SitesMundri	0	0	M	M	alive	0	0	01/07/2021	alive	alive	0	0	1	NA	1	N	NA	Not asked	Jan2020-Jun2021	6	1	0.5	309	N	N	N	NA	N	N	0	0	0	EAMK150MMK	9	MK3090M		0	NA			NA
Mundri	Mundri Amadi and Centre	EAMK140F	Mundri Amadi and CentreEAMK140F	MK	Second-line Sites	Second-line SitesMundri	0	0	F	F	alive	0	0	01/07/2021	alive	alive	0	0	1	NA	1	N	NA	Not asked	Jan2020-Jun2021	6	1	0.5	310	N	N	N	NA	N	N	0	0	1	EAMK140FMK	12	MK3100F		0	NA			NA
Mundri	Mundri Amadi and Centre	EAMK80M	Mundri Amadi and CentreEAMK80M	MK	Second-line Sites	Second-line SitesMundri	0	0	M	M	alive	0	0	01/07/2021	alive	alive	0	0	0	3	1	Y	NA	Not asked	Jan2020-Jun2021	6	1	0.5	316	N	N	N	NA	N	N	0	0	0	EAMK80MMK	10	MK3160M		1	NA			NA
Mundri	Mundri Amadi and Centre	EAMK70M	Mundri Amadi and CentreEAMK70M	MK	Second-line Sites	Second-line SitesMundri	0	0	M	M	alive	0	0	01/07/2021	alive	alive	0	0	1	NA	1	N	NA	Not asked	Jan2020-Jun2021	6	1	0.5	317	N	N	N	NA	N	N	0	0	0	EAMK70MMK	10	MK3170M		0	NA			NA
Mundri	Mundri Amadi and Centre	LAHN100M	Mundri Amadi and CentreLAHN100M	HN	First-line Sites	First-line SitesMundri	0	0	M	M	alive	0	0	01/07/2021	alive	alive	0	0	1	NA	0	N	NA	Not asked	Jan2020-Jun2021	6	1	0.5	31	N	N	N	NA	N	N	0	0	1	LAHN100MHN	10	HN310M		0	NA			NA
Mundri	Mundri Amadi and Centre	EAMK250F	Mundri Amadi and CentreEAMK250F	MK	Second-line Sites	Second-line SitesMundri	0	0	F	F	alive	0	0	01/07/2021	alive	alive	0	0	1	NA	1	N	NA	Not asked	Jan2020-Jun2021	6	1	0.5	324	N	N	N	NA	N	N	0	0	0	EAMK250FMK	6	MK3240F		0	NA			NA
Mundri	Mundri Amadi and Centre	EAMK340F	Mundri Amadi and CentreEAMK340F	MK	Second-line Sites	Second-line SitesMundri	0	0	F	F	alive	0	0	01/07/2021	alive	alive	1	0	0	3	1	N	NA	Not asked	Jan2020-Jun2021	6	1	0.5	332	N	N	N	NA	N	N	0	0	0	EAMK340FMK	10	MK3320F		0	NA			NA
Mundri	Mundri Amadi and Centre	EAMK350M	Mundri Amadi and CentreEAMK350M	MK	Second-line Sites	Second-line SitesMundri	0	0	M	M	alive	0	0	01/07/2021	alive	alive	0	0	1	NA	1	N	NA	Not asked	Jan2020-Jun2021	6	1	0.5	333	N	N	N	NA	N	N	0	0	0	EAMK350MMK	12	MK3330M		0	NA			NA
Mundri	Mundri Amadi and Centre	KMPHG90F	Mundri Amadi and CentreKMPHG90F	HG	First-line Sites	First-line SitesMundri	0	0	F	F	alive	0	0	01/07/2021	alive	alive	0	0	1	NA	1	N	NA	Not asked	Jan2020-Jun2021	6	1	0.5	49	N	N	N	NA	N	N	0	0	0	KMPHG90FHG	11	HG490F		0	NA			NA
Mundri	Mundri East	EJMLT250F	Mundri EastEJMLT250F	LT	Mundri East	Mundri EastMundri	0	0	F	F	alive	0	0	01/07/2021	alive	alive	0	0	1	NA	1	N	NA	Not asked	Jan2020-Jun2021	6	1	0.5	55	N	N	N	NA	N	N	0	0	1	EJMLT250FLT	9	LT550F		0	NA			NA
Wulu	Wulu	723KIAMA104F	Wulu723KIAMA104F	KI	Second-line Sites	Second-line SitesWulu	0	0	F	F	alive	0	0	03/02/2024	alive	alive	not asked	0	0	5	1	N	UNDER 5 YEARS	alive	03/02/2024	6	0.5	0.5	104	N	N	N	N	NA	N	0	0	0	11/06/003	4	AMAKI11/06/00302		NA	KOMBI	4	AMA	NA	Present	0
Wulu	Wulu	746TOMMM130F	Wulu746TOMMM130F	TO	Second-line Sites	Second-line SitesWulu	0	0	F	F	alive	0	0	03/02/2024	alive	alive	not asked	0	1	NA	0	N	UNDER AGE	alive	03/02/2024	6	0.5	0.5	130	N	N	N	N	NA	N	0	0	1	13/03/018	4	MMMTO13/03/01802		NA	TONJO	4	MMM	NA	Present	1
Wulu	Wulu	820TOMTM207M	Wulu820TOMTM207M	TO	Second-line Sites	Second-line SitesWulu	0	0	M	M	alive	0	0	03/02/2024	alive	alive	not asked	0	1	NA	1	N	ABSENT	alive	03/02/2024	6	0.5	0.5	207	N	N	N	N	NA	N	0	0	0	20/03/008	4	MTMTO20/03/00801		NA	TONJO	4	MTM	NA	Absent	0
Wulu	Wulu	856TOPMJ40F	Wulu856TOPMJ40F	TO	Second-line Sites	Second-line SitesWulu	0	0	F	F	alive	0	0	03/02/2024	alive	alive	not asked	0	0	6	1	N	REFUSED	alive	03/02/2024	6	0.5	0.5	40	N	N	N	N	NA	N	0	0	0	06/03/008	5	PMJTO06/03/00802		NA	TONJO	5	PMJ	NA	Present	1
Wulu	Wulu	904TOZDN111M	Wulu904TOZDN111M	TO	Second-line Sites	Second-line SitesWulu	0	0	M	M	alive	0	0	03/02/2024	alive	alive	not asked	0	1	NA	1	N	UNDER 5 YEARS	alive	03/02/2024	6	0.5	0.5	111	N	N	N	N	NA	N	0	0	0	12/03/009	6	ZDNTO12/03/00901		NA	TONJO	5	ZDN	NA	Present	0
Wulu	Wulu	956TOJMN178F	Wulu956TOJMN178F	TO	Second-line Sites	Second-line SitesWulu	0	0	F	F	alive	0	0	03/02/2024	alive	alive	not asked	0	1	NA	0	N	UNDER 5 YEARS	alive	03/02/2024	6	0.5	0.5	178	N	N	N	N	NA	N	0	0	1	18/03/005	5	JMNTO18/03/00502		NA	TONGO	5	JMN	NA	Present	0
Wulu	Wulu	1159WPZDN119M	Wulu1159WPZDN119M	WP	Second-line Sites	Second-line SitesWulu	0	0	M	M	alive	0	0	03/02/2024	alive	alive	not asked	0	1	NA	1	N	NOT ELIGIBLE	alive	03/02/2024	6	0.5	0.5	119	N	N	N	N	NA	N	0	0	0	12/04/013	7	ZDNWP12/04/01301		NA	WAR PAC	7	ZDN	NA	Present	0
Wulu	Wulu	1193WPJMN179M	Wulu1193WPJMN179M	WP	Second-line Sites	Second-line SitesWulu	0	0	M	M	alive	0	0	03/02/2024	alive	alive	not asked	0	1	NA	1	N	UNDER 5 YEARS	alive	03/02/2024	6	0.5	0.5	179	N	N	N	N	NA	N	0	0	0	18/04/001	7	JMNWP18/04/00101		NA	WAR PAC	7	JMN	NA	Present	0
Wulu	Wulu	1229WOACB82M	Wulu1229WOACB82M	WO	First-line Sites	First-line SitesWulu	0	0	M	M	alive	0	0	03/02/2024	alive	alive	not asked	0	1	NA	1	N	UNDER 5 YEARS	alive	03/02/2024	6	0.5	0.5	82	N	N	N	N	NA	N	0	0	0	10/01/002	8	ACBWO10/01/00201		NA	WOKO	8	ACB	NA	Present	0
Wulu	Wulu	1236TOACB99F	Wulu1236TOACB99F	TO	Second-line Sites	Second-line SitesWulu	0	0	F	F	alive	0	0	03/02/2024	alive	alive	not asked	0	1	NA	1	N	UNDER AGE	alive	03/02/2024	6	0.5	0.5	99	N	N	N	N	NA	N	0	0	0	10/03/012	8	ACBTO10/03/01202		NA	TONJO	8	ACB	NA	Present	0
Wulu	Wulu	1241WOMMM124M	Wulu1241WOMMM124M	WO	First-line Sites	First-line SitesWulu	0	0	M	M	alive	0	0	03/02/2024	alive	alive	not asked	0	1	NA	1	N	SMALL	alive	03/02/2024	6	0.5	0.5	124	N	N	N	N	NA	N	0	0	0	13/01/026	8	MMMWO13/01/02601		NA	WOKO	8	MMM	NA	Present	0
Wulu	Wulu	1269KIJMN190M	Wulu1269KIJMN190M	KI	Second-line Sites	Second-line SitesWulu	0	0	M	M	alive	0	0	03/02/2024	alive	alive	not asked	0	1	NA	0	N	UNDER 5 YEARS	alive	03/02/2024	6	0.5	0.5	190	N	N	N	N	NA	N	0	0	1	18/06/002	9	JMNKI18/06/00201		NA	KOMBI	8	JMN	NA	Present	1
Wulu	Wulu	1328WOMMM123F	Wulu1328WOMMM123F	WO	First-line Sites	First-line SitesWulu	0	0	F	F	alive	0	0	03/02/2024	alive	alive	not asked	0	1	NA	1	N	UNDER 5 YEARS	alive	03/02/2024	6	0.5	0.5	123	N	N	N	N	NA	N	0	0	0	13/01/015	10	MMMWO13/01/01502		NA	WOKO	10	MMM	NA	Present	0
Wulu	Wulu	1329WOMMM127M	Wulu1329WOMMM127M	WO	First-line Sites	First-line SitesWulu	0	0	M	M	alive	0	0	03/02/2024	alive	alive	not asked	0	1	NA	1	N	SMALL	alive	03/02/2024	6	0.5	0.5	127	N	N	N	N	NA	N	0	0	0	13/01/031	10	MMMWO13/01/03101		NA	WOKO	10	MMM	NA	Present	0
Wulu	Wulu	1352MCJMN181F	Wulu1352MCJMN181F	MC	Second-line Sites	Second-line SitesWulu	0	0	F	F	alive	0	0	03/02/2024	alive	alive	not asked	0	1	NA	0	N	UNDER 5 YEARS	alive	03/02/2024	6	0.5	0.5	181	N	N	N	N	NA	N	0	0	1	18/05/001	11	JMNMC18/05/00102		NA	MAKUNDI CENTER	11	JMN	NA	Present	0
Wulu	Wulu	1354WOACB83F	Wulu1354WOACB83F	WO	First-line Sites	First-line SitesWulu	0	0	F	F	alive	0	0	03/02/2024	alive	alive	not asked	0	1	NA	1	N	UNDER 5 YEARS	alive	03/02/2024	6	0.5	0.5	83	N	N	N	N	NA	N	0	0	0	10/01/003	13	ACBWO10/01/00302		NA	WOKO	12	ACB	NA	Present	0
Wulu	Wulu	1355WOWAA165M	Wulu1355WOWAA165M	WO	First-line Sites	First-line SitesWulu	0	0	M	M	alive	0	0	03/02/2024	alive	alive	not asked	0	1	NA	1	N	NA	alive	03/02/2024	6	0.5	0.5	165	N	N	N	N	NA	N	0	0	0	16/01/010	12	WAAWO16/01/01001		NA	WOKO	12	WAA	NA	Present	0
Wulu	Wulu	1376WPBMJ144F	Wulu1376WPBMJ144F	WP	Second-line Sites	Second-line SitesWulu	0	0	F	F	Feb2022-Feb2044	1	0	03/02/2024	365	1	died	died	1	NA	1	died	DEAD	DIED AFTER BIRTH 2 DAYS	03/02/2024	6	0.5	0.5	144	DEAD	DEAD	DEAD	DEAD	NA	N	0	0	0	14/04/007	9	12DEADnot asked45325365	21	NA	WAR PAC	9	BMJ	NA	dead	1
Wulu	Wulu	1358KODWA17M	Wulu1358KODWA17M	KO	First-line Sites	First-line SitesWulu	0	0	M	M	Feb2022-Feb2057	1	0	03/02/2024	730	2	died	died	1	NA	1	died	DEAD	PNEUMONIA	03/02/2024	6	0.5	0.5	17	DEAD	DEAD	DEAD	DEAD	NA	N	0	1	0	03/01/023	11	24DEADnot asked45325730	35	NA	KARABAGODO	11	DWA	NA	dead	0
Mvolo	Mvolo	13971	Mvolo13971	DB	Mvolo	MvoloMvolo	0.083333333	0	F	F	alive	0	0	June 2022	alive	alive	1	0	1	NA	1	N	NA	Not asked	June2020-June2022	1	0.083333333	0.083333333	96	N	N	N	NA	N	N	0	1	1	807	8	JDDB096080.08333333333333338		0	DOGABI	8	JD	0	Present	0
Mvolo	Mvolo	6091	Mvolo6091	MI	Mvolo	MvoloMvolo	0.083333333	0	M	M	alive	0	0	June 2022	alive	alive	0	0	1	NA	1	N	NA	Not asked	June2020-June2022	1	0.083333333	0.083333333	100	N	N	N	NA	N	N	0	1	1	1332	3	WWMI100030.08333333333333333		0	MINIKOLOME	3	WW	0	Present	0
Mvolo	Mvolo	8758	Mvolo8758	KP	Mvolo	MvoloMvolo	0.083333333	0	M	M	alive	0	0	June 2022	alive	alive	1	0	1	NA	1	N	NA	Not asked	June2020-June2022	1	0.083333333	0.083333333	32	N	N	N	NA	N	N	0	0	0	1774	5	LGKP032040.08333333333333334		0	KPERI	4	LG	0	Present	1
Mvolo	Mvolo	13756	Mvolo13756	JM	Mvolo	MvoloMvolo	0.083333333	0	F	F	alive	0	0	June 2022	alive	alive	0	0	1	NA	1	N	NA	Not asked	June2020-June2022	1	0.083333333	0.083333333	102	N	N	N	NA	N	N	0	0	0	102	8	JNJM102080.08333333333333338		0	JEBEL MARI	8	JN	0	Present	0
Mvolo	Mvolo	14343	Mvolo14343	ZI	Mvolo	MvoloMvolo	0.083333333	0	F	F	alive	0	0	June 2022	alive	alive	0	0	1	NA	1	N	NA	Not asked	June2020-June2022	1	0.083333333	0.083333333	88	N	N	N	NA	N	N	0	0	0	88	9	JNZI088090.08333333333333339		0	ZIRA	9	JN	0	Present	0
Mvolo	Mvolo	9042	Mvolo9042	DI	Mvolo	MvoloMvolo	0.083333333	0	M	M	alive	0	0	June 2022	alive	alive	0	0	0	14	1	N	NA	Not asked	June2020-June2022	1	0.083333333	0.083333333	94	N	N	N	NA	N	N	0	1	1	2081	4	FDDI094040.08333333333333334		0	HAI DIOCES	4	FD	0	Present	0
Mvolo	Mvolo	14847	Mvolo14847	HD	Mvolo	MvoloMvolo	0.083333333	0	F	F	alive	0	0	June 2022	alive	alive	0	0	1	NA	1	N	NA	Not asked	June2020-June2022	1	0.083333333	0.083333333	26	N	N	N	NA	N	N	0	1	0	2037	10	SSHD026100.083333333333333310		0	HAI DELIB	10	SS	0	Present	1
Mvolo	Mvolo	6698	Mvolo6698	ME	Mvolo	MvoloMvolo	0.083333333	0	F	F	alive	0	0	June 2022	alive	alive	0	0	1	NA	1	N	NA	Not asked	June2020-June2022	1	0.083333333	0.083333333	114	N	N	N	NA	N	N	0	1	0	1948	3	SSME114030.08333333333333333		0	MEDIKANUNU	3	SS	0	Present	0
Mvolo	Mvolo	9448	Mvolo9448	HM	Mvolo	MvoloMvolo	0.083333333	0	F	F	alive	0	0	June 2022	alive	alive	0	0	1	NA	1	N	NA	Not asked	June2020-June2022	1	0.083333333	0.083333333	25	N	N	N	NA	N	N	0	0	0	131	6	CMHM025050.08333333333333336		0	HAI DELIB	5	CM	0	Present	0
Mvolo	Mvolo	13838	Mvolo13838	DT	Mvolo	MvoloMvolo	0.083333333	0	M	M	alive	0	0	June 2022	alive	alive	0	0	0	3	1	N	NA	Not asked	June2020-June2022	1	0.083333333	0.083333333	56	N	N	N	NA	N	N	0	0	0	294	8	DMDT056080.08333333333333338		0	DOTRIBA	8	DM	0	Present	0
Mvolo	Mvolo	14611	Mvolo14611	ML	Mvolo	MvoloMvolo	0.083333333	0	F	F	alive	0	0	June 2022	alive	alive	0	0	1	NA	1	N	NA	Not asked	June2020-June2022	1	0.083333333	0.083333333	85	N	N	N	NA	N	N	0	1	0	1977	9	SSML085090.08333333333333339		0	HAI MALAKIA	9	SS	0	Present	0
Mvolo	Mvolo	9106	Mvolo9106	MU	Mvolo	MvoloMvolo	0.083333333	0	M	M	alive	0	0	June 2022	alive	alive	0	0	1	NA	1	N	NA	Not asked	June2020-June2022	1	0.083333333	0.083333333	17	N	N	N	NA	N	N	0	0	1	2158	4	FDMU017040.08333333333333334		0	MUNDRIA	4	FD	0	Present	0
Mvolo	Mvolo	13275	Mvolo13275	DO	Mvolo	MvoloMvolo	0.083333333	0	M	M	alive	0	0	June 2022	alive	alive	0	0	1	NA	1	N	NA	Not asked	June2020-June2022	1	0.083333333	0.083333333	125	N	N	N	NA	N	N	1	1	1	1307	8	WWDO125070.08333333333333338		0	DOGERENG	7	WW	0	Present	0
Mvolo	Mvolo	8743	Mvolo8743	ME	Mvolo	MvoloMvolo	0.083333333	0	F	F	alive	0	0	June 2022	alive	alive	0	0	1	NA	1	N	NA	Not asked	June2020-June2022	1	0.083333333	0.083333333	50	N	N	N	NA	N	N	0	0	0	1756	6	LGME050040.08333333333333334		0	MEDIKANUNU	4	LG	0	Present	1
Mvolo	Mvolo	14845	Mvolo14845	MB	Mvolo	MvoloMvolo	0.083333333	0	F	F	alive	0	0	June 2022	alive	alive	0	0	1	NA	1	N	NA	Not asked	June2020-June2022	1	0.083333333	0.083333333	43	N	N	N	NA	N	N	0	1	0	2019	10	SSMB043100.083333333333333310		0	HAI MBADUMU	10	SS	0	Present	0
Mvolo	Mvolo	5916	Mvolo5916	DO	Mvolo	MvoloMvolo	0.083333333	0	F	F	alive	0	0	June 2022	alive	alive	0	0	1	NA	1	N	NA	Not asked	June2020-June2022	1	0.083333333	0.083333333	152	N	N	N	NA	N	N	0	0	0	1151	3	IJDO152030.08333333333333333		1	DOGERENG	3	IJ	0	Present	0
Mvolo	Mvolo	11766	Mvolo11766	DI	Mvolo	MvoloMvolo	0.083333333	0	M	M	alive	0	0	June 2022	alive	alive	0	0	1	NA	1	N	NA	Not asked	June2020-June2022	1	0.083333333	0.083333333	91	N	N	N	NA	N	N	0	0	1	802	6	JDDI091060.08333333333333336		0	DIOCES	6	JD	0	Present	0
Mvolo	Mvolo	14859	Mvolo14859	MA	Mvolo	MvoloMvolo	0.083333333	0	M	M	alive	0	0	June 2022	alive	alive	0	0	0	3	1	N	NA	Not asked	June2020-June2022	1	0.083333333	0.083333333	73	N	N	N	NA	N	N	0	1	0	2217	10	SDMA073100.083333333333333310		0	MUASKAR	10	SD	0	Present	0
Mvolo	Mvolo	10350	Mvolo10350	DI	Mvolo	MvoloMvolo	0.083333333	0	F	F	alive	0	0	June 2022	alive	alive	0	0	1	NA	1	N	NA	Not asked	June2020-June2022	1	0.083333333	0.083333333	118	N	N	N	NA	N	N	0	1	1	1314	5	WWDI118050.08333333333333335		0	HAI DIOCES	5	WW	0	Present	0
Mvolo	Mvolo	9389	Mvolo9389	DG	Mvolo	MvoloMvolo	0.083333333	0	M	M	alive	0	0	June 2022	alive	alive	0	0	1	NA	1	N	NA	Not asked	June2020-June2022	1	0.083333333	0.083333333	63	N	N	N	NA	N	N	0	0	0	63	5	JNDG063050.08333333333333335		0	DOGOYAMBULO	5	JN	0	Present	1
Mvolo	Mvolo	13552	Mvolo13552	HK	Mvolo	MvoloMvolo	0.083333333	0	F	F	alive	0	0	June 2022	alive	alive	1	0	1	NA	1	N	NA	Not asked	June2020-June2022	1	0.083333333	0.083333333	61	N	N	N	NA	N	N	0	1	0	2001	7	SSHK061070.08333333333333337		0	HAI KOROSONA	7	SS	0	Present	0
Mvolo	Mvolo	8756	Mvolo8756	KP	Mvolo	MvoloMvolo	0.083333333	0	M	M	alive	0	0	June 2022	alive	alive	0	0	1	NA	1	N	NA	Not asked	June2020-June2022	1	0.083333333	0.083333333	35	N	N	N	NA	N	N	0	0	0	1771	6	LGKP035040.08333333333333335		0	KPERI	4	LG	0	Present	0
Mvolo	Mvolo	10725	Mvolo10725	KP	Mvolo	MvoloMvolo	0.083333333	0	M	M	alive	0	0	June 2022	alive	alive	0	0	1	NA	1	N	NA	Not asked	June2020-June2022	1	0.083333333	0.083333333	35	N	N	N	NA	N	N	0	0	0	1771	6	LGKP035050.08333333333333335		0	KPERI	5	LG	0	Present	0
Mvolo	Mvolo	11640	Mvolo11640	HM	Mvolo	MvoloMvolo	0.083333333	0	M	M	alive	0	0	June 2022	alive	alive	0	0	1	NA	1	N	NA	Not asked	June2020-June2022	1	0.083333333	0.083333333	15	N	N	N	NA	N	N	0	0	1	602	8	JAHM015060.08333333333333336		0	HAI MATARA	6	JA	0	Present	0
Mvolo	Mvolo	13829	Mvolo13829	MU	Mvolo	MvoloMvolo	0.083333333	0	F	F	alive	0	0	June 2022	alive	alive	0	0	0	10	1	N	NA	Not asked	June2020-June2022	1	0.083333333	0.083333333	40	N	N	N	NA	N	N	0	0	0	278	8	DMMU040080.08333333333333338		0	MUDURIA	8	DM	0	Present	0
Mvolo	Mvolo	13604	Mvolo13604	DM	Mvolo	MvoloMvolo	0.083333333	0	M	M	alive	0	0	June 2022	alive	alive	0	0	1	NA	1	N	NA	Not asked	June2020-June2022	1	0.083333333	0.083333333	43	N	N	N	NA	N	N	0	0	1	2132	7	FDDM043070.08333333333333337		0	DOMERI	7	FD	0	Present	0
Mvolo	Mvolo	7930	Mvolo7930	HD	Mvolo	MvoloMvolo	0.083333333	0	F	F	alive	0	0	June 2022	alive	alive	0	0	1	NA	1	N	NA	Not asked	June2020-June2022	1	0.083333333	0.083333333	24	N	N	N	NA	N	N	1	1	1	840	10	DGHD024040.083333333333333310		0	HAI DELIB	4	DG	0	Present	0
Mvolo	Mvolo	12037	Mvolo12037	DI	Mvolo	MvoloMvolo	0.083333333	0	M	M	alive	0	0	June 2022	alive	alive	0	0	1	NA	1	N	NA	Not asked	June2020-June2022	1	0.083333333	0.083333333	117	N	N	N	NA	N	N	0	0	1	1315	6	WWDI117060.08333333333333336		0	HAI DIOCES	6	WW	0	Present	0
Mvolo	Mvolo	14780	Mvolo14780	HM	Mvolo	MvoloMvolo	0.083333333	0	M	M	alive	0	0	June 2022	alive	alive	0	0	0	7	1	N	NA	Not asked	June2020-June2022	1	0.083333333	0.083333333	4	N	N	N	NA	N	N	1	0	0	1025	10	GAHM004100.083333333333333310		0	HAI MATARA	10	GA	0	Present	0
Mvolo	Mvolo	14929	Mvolo14929	DG	Mvolo	MvoloMvolo	0.083333333	0	M	M	alive	0	0	June 2022	alive	alive	1	0	1	NA	1	N	NA	Not asked	June2020-June2022	1	0.083333333	0.083333333	1	N	N	N	NA	N	N	1	0	1	1022	11	GADG001110.083333333333333311		1	DOGOYABULO	11	GA	0	Present	1
Mvolo	Mvolo	14215	Mvolo14215	ML	Mvolo	MvoloMvolo	0.083333333	0	M	M	alive	0	0	June 2022	alive	alive	0	0	1	NA	1	N	NA	Not asked	June2020-June2022	1	0.083333333	0.083333333	92	N	N	N	NA	N	N	0	1	0	1970	8	SSML092080.08333333333333338		0	HAI MALAKIA	8	SS	0	Present	0
Mvolo	Mvolo	14838	Mvolo14838	YC	Mvolo	MvoloMvolo	0.083333333	0	F	F	alive	0	0	June 2022	alive	alive	0	0	1	NA	1	N	NA	Not asked	June2020-June2022	1	0.083333333	0.083333333	110	N	N	N	NA	N	N	0	1	0	1952	10	SSYC110100.083333333333333310		0	YERI CENTER	10	SS	0	Present	1
Mvolo	Mvolo	7200	Mvolo7200	TI	Mvolo	MvoloMvolo	0.083333333	0	F	F	alive	0	0	June 2022	alive	alive	NA	NA	1	NA	1	N	NA	Not asked	June2020-June2022	1	0.083333333	0.083333333	54	N	N	N	NA	N	N	0	0	1	54	4	JNTI054040.08333333333333334		0	TIBORO	4	JN	0	Present	0
Mvolo	Mvolo	10912	Mvolo10912	GI	Mvolo	MvoloMvolo	0.083333333	0	M	M	alive	0	0	June 2022	alive	alive	0	0	1	NA	1	N	NA	Not asked	June2020-June2022	1	0.083333333	0.083333333	73	N	N	N	NA	N	N	0	1	0	1989	5	SSGI073050.08333333333333335		0	GIRA	5	SS	0	Present	1
Mvolo	Mvolo	13720	Mvolo13720	HD	Mvolo	MvoloMvolo	0.083333333	0	M	M	alive	0	0	June 2022	alive	alive	0	0	1	NA	1	N	NA	Not asked	June2020-June2022	1	0.083333333	0.083333333	21	N	N	N	NA	N	N	0	0	0	21	8	JNHD021080.08333333333333338		0	HAI DELIB	8	JN	0	Present	0
Mvolo	Mvolo	7709	Mvolo7709	HM	Mvolo	MvoloMvolo	0.083333333	0	F	F	alive	0	0	June 2022	alive	alive	0	0	1	NA	1	N	NA	Not asked	June2020-June2022	1	0.083333333	0.083333333	7	N	N	N	NA	N	N	0	1	0	594	4	JAHM007040.08333333333333334		0	HAI MATARA	4	JA	0	Present	0
Mvolo	Mvolo	14978	Mvolo14978	HD	Mvolo	MvoloMvolo	0.166666667	0	F	F	alive	0	0	June 2022	alive	alive	0	0	1	NA	1	N	NA	Not asked	June2020-June2022	2	0.166666667	0.166666667	30	N	N	N	NA	N	N	0	0	1	136	12	CMHD030120.16666666666666712		0	HAI DELIB	12	CM	0	Present	0
Mvolo	Mvolo	12809	Mvolo12809	ZI	Mvolo	MvoloMvolo	0.166666667	0	M	M	alive	0	0	June 2022	alive	alive	0	0	1	NA	1	N	NA	Not asked	June2020-June2022	2	0.166666667	0.166666667	102	N	N	N	NA	N	N	0	0	0	208	7	CMZI102070.1666666666666677		0	ZIRA	7	CM	0	Present	0
Mvolo	Mvolo	7650	Mvolo7650	ME	Mvolo	MvoloMvolo	0.166666667	0	F	F	alive	0	0	June 2022	alive	alive	0	0	0	8	1	N	NA	Not asked	June2020-June2022	2	0.166666667	0.166666667	59	N	N	N	NA	N	N	0	0	1	535	4	JKME059040.1666666666666674		0	MEDIKANUNU	4	JK	0	Absent	0
Mvolo	Mvolo	10988	Mvolo10988	DI	Mvolo	MvoloMvolo	0.166666667	0	M	M	alive	0	0	June 2022	alive	alive	0	0	0	14	1	N	NA	Not asked	June2020-June2022	2	0.166666667	0.166666667	91	N	N	N	NA	N	N	0	1	1	2084	5	FDDI091050.1666666666666675		0	HAI DIOCES	5	FD	0	Present	0
Mvolo	Mvolo	10989	Mvolo10989	DI	Mvolo	MvoloMvolo	0.166666667	0	M	M	alive	0	0	June 2022	alive	alive	0	0	0	14	1	N	NA	Not asked	June2020-June2022	2	0.166666667	0.166666667	90	N	N	N	NA	N	N	0	1	1	2085	5	FDDI090050.1666666666666675		0	HAI DIOCES	5	FD	0	Present	0
Mvolo	Mvolo	13912	Mvolo13912	HB	Mvolo	MvoloMvolo	0.166666667	0	M	M	alive	0	0	June 2022	alive	alive	0	0	1	NA	1	N	NA	Not asked	June2020-June2022	2	0.166666667	0.166666667	24	N	N	N	NA	N	N	0	0	0	611	8	JAHB024080.1666666666666678		0	HAI BOGORI	8	JA	0	Present	1
Mvolo	Mvolo	13569	Mvolo13569	MB	Mvolo	MvoloMvolo	0.166666667	0	M	M	alive	0	0	June 2022	alive	alive	0	0	1	NA	1	N	NA	Not asked	June2020-June2022	2	0.166666667	0.166666667	39	N	N	N	NA	N	N	0	1	0	2023	7	SSMB039070.1666666666666677		0	HAI MBADUMU	7	SS	0	Present	0
Mvolo	Mvolo	9967	Mvolo9967	GI	Mvolo	MvoloMvolo	0.166666667	0	M	M	alive	0	0	June 2022	alive	alive	0	0	1	NA	1	N	NA	Not asked	June2020-June2022	2	0.166666667	0.166666667	61	N	N	N	NA	N	N	0	1	1	772	7	JDGI061050.1666666666666677		0	GIRA	5	JD	0	Present	0
Mvolo	Mvolo	11383	Mvolo11383	ZI	Mvolo	MvoloMvolo	0.166666667	0	M	M	alive	0	0	June 2022	alive	alive	0	0	0	13	1	N	NA	Not asked	June2020-June2022	2	0.166666667	0.166666667	108	N	N	N	NA	N	N	0	0	1	214	8	CMZI108060.1666666666666678		0	ZIRA	6	CM	0	Present	0
Mvolo	Mvolo	10077	Mvolo10077	DI	Mvolo	MvoloMvolo	0.166666667	0	F	F	alive	0	0	June 2022	alive	alive	0	0	1	NA	1	N	NA	Not asked	June2020-June2022	2	0.166666667	0.166666667	96	N	N	N	NA	N	N	0	0	1	911	5	DGDI096050.1666666666666675		0	DIOCES	5	DG	0	Present	0
Mvolo	Mvolo	8446	Mvolo8446	DO	Mvolo	MvoloMvolo	0.166666667	0	F	F	alive	0	0	June 2022	alive	alive	0	0	1	NA	1	N	NA	Not asked	June2020-June2022	2	0.166666667	0.166666667	136	N	N	N	NA	N	N	0	0	0	1438	4	MBDO136040.1666666666666674		0	DOGERENG	4	MB	0	Present	0
Mvolo	Mvolo	11733	Mvolo11733	MB	Mvolo	MvoloMvolo	0.166666667	0	F	F	alive	0	0	June 2022	alive	alive	1	0	0	4	1	N	NA	Not asked	June2020-June2022	2	0.166666667	0.166666667	50	N	N	N	NA	N	N	0	1	0	762	8	JDMB050060.1666666666666677		0	HAI MBANDUMU	6	JD	0	Present	1
Mvolo	Mvolo	12802	Mvolo12802	DG	Mvolo	MvoloMvolo	0.166666667	0	F	F	alive	0	0	June 2022	alive	alive	0	0	1	NA	0	N	NA	Not asked	June2020-June2022	2	0.166666667	0.166666667	89	N	N	N	NA	N	N	0	0	1	195	7	CMDG089070.1666666666666677		0	DOGOYABULO	7	CM	0	Present	0
Mvolo	Mvolo	5713	Mvolo5713	HM	Mvolo	MvoloMvolo	0.166666667	0	M	M	alive	0	0	June 2022	alive	alive	0	0	0	1	0	N	NA	Not asked	June2020-June2022	2	0.166666667	0.166666667	9	N	N	N	NA	N	N	0	0	1	937	3	EKHM009030.1666666666666673		0	HAI MATARA	3	EK	0	Present	0
Mvolo	Mvolo	11845	Mvolo11845	DB	Mvolo	MvoloMvolo	0.166666667	0	M	M	alive	0	0	June 2022	alive	alive	0	0	1	NA	1	N	NA	Not asked	June2020-June2022	2	0.166666667	0.166666667	109	N	N	N	NA	N	N	0	0	1	924	6	DGDB109060.1666666666666676		0	DOGABI	6	DG	0	Present	0
Mvolo	Mvolo	13113	Mvolo13113	HD	Mvolo	MvoloMvolo	0.166666667	0	M	M	alive	0	0	June 2022	alive	alive	0	0	1	NA	1	N	NA	Not asked	June2020-June2022	2	0.166666667	0.166666667	22	N	N	N	NA	N	N	0	0	1	838	15	DGHD022070.16666666666666715		0	HAI DELIB	7	DG	0	Present	0
Mvolo	Mvolo	12879	Mvolo12879	DM	Mvolo	MvoloMvolo	0.166666667	0	F	F	alive	0	0	June 2022	alive	alive	1	0	1	NA	1	N	NA	Not asked	June2020-June2022	2	0.166666667	0.166666667	76	N	N	N	NA	N	N	0	0	0	314	7	DMDM076070.1666666666666677		0	DOMERI	7	DM	0	Present	0
Mvolo	Mvolo	11632	Mvolo11632	HM	Mvolo	MvoloMvolo	0.166666667	0	M	M	alive	0	0	June 2022	alive	alive	0	0	1	NA	1	N	NA	Not asked	June2020-June2022	2	0.166666667	0.166666667	5	N	N	N	NA	N	N	0	1	0	592	6	JAHM005060.1666666666666676		0	HAI MATARA	6	JA	0	Present	0
Mvolo	Mvolo	10906	Mvolo10906	ML	Mvolo	MvoloMvolo	0.166666667	0	M	M	alive	0	0	June 2022	alive	alive	0	0	1	NA	1	N	NA	Not asked	June2020-June2022	2	0.166666667	0.166666667	81	N	N	N	NA	N	N	0	1	0	1981	5	SSML081050.1666666666666675		0	HAI MALAKIA	5	SS	0	Present	0
Mvolo	Mvolo	15045	Mvolo15045	GI	Mvolo	MvoloMvolo	0.166666667	0	F	F	alive	0	0	June 2022	alive	alive	1	0	1	NA	1	N	NA	Not asked	June2020-June2022	2	0.166666667	0.166666667	62	N	N	N	NA	N	N	0	1	0	1083	13	GAGI062130.16666666666666713		0	GIRA	13	GA	0	Present	0
Mvolo	Mvolo	14981	Mvolo14981	JM	Mvolo	MvoloMvolo	0.166666667	0	M	M	alive	0	0	June 2022	alive	alive	0	0	0	16	1	N	NA	Not asked	June2020-June2022	2	0.166666667	0.166666667	97	N	N	N	NA	N	N	0	0	0	203	12	CMJM097120.16666666666666712		0	JEBEL MARI	12	CM	0	Present	0
Mvolo	Mvolo	9459	Mvolo9459	KP	Mvolo	MvoloMvolo	0.25	0	M	M	alive	0	0	June 2022	alive	alive	0	0	0	16	1	N	NA	Not asked	June2020-June2022	3	0.25	0.25	38	N	N	N	NA	N	N	0	0	0	144	5	CMKP038050.255		0	KPERI	5	CM	0	Present	0
Mvolo	Mvolo	5889	Mvolo5889	DI	Mvolo	MvoloMvolo	0.25	0	M	M	alive	0	0	June 2022	alive	alive	1	0	0	8	1	N	NA	Not asked	June2020-June2022	3	0.25	0.25	101	N	N	N	NA	N	N	0	1	1	1122	3	GADI101030.253		0	DIOCES	3	GA	0	Present	0
Mvolo	Mvolo	14501	Mvolo14501	HM	Mvolo	MvoloMvolo	0.25	0	F	F	alive	0	0	June 2022	alive	alive	0	0	0	4	1	N	NA	Not asked	June2020-June2022	3	0.25	0.25	8	N	N	N	NA	N	N	0	0	0	936	9	EKHM008090.259		0	HAI MATARA	9	EK	0	Absent	0
Mvolo	Mvolo	6828	Mvolo6828	DI	Mvolo	MvoloMvolo	0.25	0	M	M	alive	0	0	June 2022	alive	alive	0	0	0	3	1	N	NA	Not asked	June2020-June2022	3	0.25	0.25	96	N	N	N	NA	N	N	0	1	1	2079	3	FDDI096030.253		0	HAI DIOCES	3	FD	0	Present	0
Mvolo	Mvolo	15028	Mvolo15028	DG	Mvolo	MvoloMvolo	0.25	0	F	F	alive	0	0	June 2022	alive	alive	1	0	0	2	1	N	NA	Not asked	June2020-June2022	3	0.25	0.25	85	N	N	N	NA	N	N	0	0	0	191	13	CMDG085130.2513		0	DOGOYABULO	13	CM	0	Present	0
Mvolo	Mvolo	7825	Mvolo7825	HM	Mvolo	MvoloMvolo	0.25	0	F	F	alive	0	0	June 2022	alive	alive	0	0	1	NA	1	N	NA	Not asked	June2020-June2022	3	0.25	0.25	14	N	N	N	NA	N	N	0	0	0	726	4	JDHM014040.254		0	HAI MATARA	4	JD	0	Present	0
Mvolo	Mvolo	14237	Mvolo14237	HD	Mvolo	MvoloMvolo	0.25	0	M	M	alive	0	0	June 2022	alive	alive	0	0	1	NA	1	N	NA	Not asked	June2020-June2022	3	0.25	0.25	37	N	N	N	NA	N	N	0	1	0	2025	8	SSHD037080.258		0	HAI DELIB	8	SS	0	Present	0
Mvolo	Mvolo	4148	Mvolo4148	ME	Mvolo	MvoloMvolo	0.25	0	F	F	alive	0	0	June 2022	alive	alive	1	0	1	NA	1	N	NA	Not asked	June2020-June2022	3	0.25	0.25	52	N	N	N	NA	N	N	0	0	1	1754	8	LGME052020.257		0	MEDIKANUNU	2	LG	0	Present	1
Mvolo	Mvolo	11327	Mvolo11327	HM	Mvolo	MvoloMvolo	0.25	0	M	M	alive	0	0	June 2022	alive	alive	0	0	1	NA	1	N	NA	Not asked	June2020-June2022	3	0.25	0.25	25	N	N	N	NA	N	N	0	0	0	131	6	CMHM025060.256		0	HAI DELIB	6	CM	0	Present	0
Mvolo	Mvolo	14842	Mvolo14842	DM	Mvolo	MvoloMvolo	0.25	0	F	F	alive	0	0	June 2022	alive	alive	0	0	1	NA	1	N	NA	Not asked	June2020-June2022	3	0.25	0.25	62	N	N	N	NA	N	N	0	1	0	2000	10	SSDM062100.2510		0	DOMERI	10	SS	0	Present	1
Mvolo	Mvolo	13770	Mvolo13770	HD	Mvolo	MvoloMvolo	0.25	0	M	M	alive	0	0	June 2022	alive	alive	0	0	1	NA	1	N	NA	Not asked	June2020-June2022	3	0.25	0.25	24	N	N	N	NA	N	N	0	0	0	130	9	CMHD024080.258		0	HAI DELIB	8	CM	0	Present	0
Mvolo	Mvolo	11638	Mvolo11638	HM	Mvolo	MvoloMvolo	0.25	0	M	M	alive	0	0	June 2022	alive	alive	0	0	1	NA	1	N	NA	Not asked	June2020-June2022	3	0.25	0.25	13	N	N	N	NA	N	N	0	1	0	600	6	JAHM013060.256		0	HAI MATARA	6	JA	0	Present	0
Mvolo	Mvolo	10254	Mvolo10254	DI	Mvolo	MvoloMvolo	0.25	0	F	F	alive	0	0	June 2022	alive	alive	0	0	1	NA	1	N	NA	Not asked	June2020-June2022	3	0.25	0.25	140	N	N	N	NA	N	N	1	0	0	1163	5	IJDI140050.255		0	HAI DIOCES	5	IJ	0	Present	0
Mvolo	Mvolo	11391	Mvolo11391	JM	Mvolo	MvoloMvolo	0.25	0	M	M	alive	0	0	June 2022	alive	alive	0	0	0	6	1	N	NA	Not asked	June2020-June2022	3	0.25	0.25	119	N	N	N	NA	N	N	0	0	0	225	6	CMJM119060.256		0	JEBEL MARI	6	CM	0	Present	0
Mvolo	Mvolo	8106	Mvolo8106	MB	Mvolo	MvoloMvolo	0.25	0	F	F	alive	0	0	June 2022	alive	alive	1	0	1	NA	1	N	NA	Not asked	June2020-June2022	3	0.25	0.25	31	N	N	N	NA	N	N	1	0	1	1052	4	GAMB031040.254		0	HAI MBANDUMU	4	GA	0	Present	0
Mvolo	Mvolo	7357	Mvolo7357	ZI	Mvolo	MvoloMvolo	0.25	0	M	M	alive	0	0	June 2022	alive	alive	0	0	1	NA	1	N	NA	Not asked	June2020-June2022	3	0.25	0.25	115	N	N	N	NA	N	N	0	0	0	221	4	CMZI115040.254		0	ZIRA	4	CM	0	Present	1
Mvolo	Mvolo	10351	Mvolo10351	DI	Mvolo	MvoloMvolo	0.25	0	M	M	alive	0	0	June 2022	alive	alive	0	0	1	NA	1	N	NA	Not asked	June2020-June2022	3	0.25	0.25	117	N	N	N	NA	N	N	0	0	1	1315	6	WWDI117050.256		0	HAI DIOCES	5	WW	0	Present	0
Mvolo	Mvolo	6046	Mvolo6046	MS	Mvolo	MvoloMvolo	0.25	0	M	M	alive	0	0	June 2022	alive	alive	0	0	1	NA	1	N	NA	Not asked	June2020-June2022	3	0.25	0.25	18	N	N	N	NA	N	N	1	0	1	1285	4	IJMS018030.254		0	HAI MASURA	3	IJ	0	Present	0
Mvolo	Mvolo	12480	Mvolo12480	HD	Mvolo	MvoloMvolo	0.25	0	F	F	alive	0	0	June 2022	alive	alive	0	0	1	NA	1	N	NA	Not asked	June2020-June2022	3	0.25	0.25	38	N	N	N	NA	N	N	0	1	0	2024	6	SSHD038060.256		0	HAI DELIB	6	SS	0	Present	0
Mvolo	Mvolo	12047	Mvolo12047	MI	Mvolo	MvoloMvolo	0.25	0	M	M	alive	0	0	June 2022	alive	alive	0	0	1	NA	1	N	NA	Not asked	June2020-June2022	3	0.25	0.25	101	N	N	N	NA	N	N	0	1	1	1331	6	WWMI101060.256		0	MINIKOLOME	6	WW	0	Present	0
Mvolo	Mvolo	5235	Mvolo5235	MA	Mvolo	MvoloMvolo	0.333333333	0	F	F	alive	0	0	June 2022	alive	alive	0	0	0	2	1	N	NA	Not asked	June2020-June2022	4	0.333333333	0.333333333	92	N	N	N	NA	N	N	0	0	1	452	3	WDMA092030.3333333333333333		0	MUASKAR	3	WD	0	Present	0
Mvolo	Mvolo	13963	Mvolo13963	MI	Mvolo	MvoloMvolo	0.333333333	0	M	M	alive	0	0	June 2022	alive	alive	0	0	0	4	1	N	NA	Not asked	June2020-June2022	4	0.333333333	0.333333333	76	N	N	N	NA	N	N	0	0	1	787	10	JDMI076080.33333333333333310		0	MINIKOLOME	8	JD	0	Present	0
Mvolo	Mvolo	10010	Mvolo10010	HM	Mvolo	MvoloMvolo	0.333333333	0	F	F	alive	0	0	June 2022	alive	alive	0	0	1	NA	1	N	NA	Not asked	June2020-June2022	4	0.333333333	0.333333333	5	N	N	N	NA	N	N	0	0	1	821	5	DGHM005050.3333333333333335		0	HAI MATARA	5	DG	0	Present	0
Mvolo	Mvolo	14962	Mvolo14962	MU	Mvolo	MvoloMvolo	0.333333333	0	F	F	alive	0	0	June 2022	alive	alive	0	0	0	16	1	N	NA	Not asked	June2020-June2022	4	0.333333333	0.333333333	18	N	N	N	NA	N	N	0	0	0	2157	11	FDMU018110.33333333333333311		0	MUNDRIA	11	FD	0	Present	0
Mvolo	Mvolo	8431	Mvolo8431	MS	Mvolo	MvoloMvolo	0.333333333	0	M	M	alive	0	0	June 2022	alive	alive	0	0	1	NA	1	N	NA	Not asked	June2020-June2022	4	0.333333333	0.333333333	9	N	N	N	NA	N	N	0	1	1	1423	4	WWMS009040.3333333333333334		0	HAI MASURA	4	WW	0	Present	1
Mvolo	Mvolo	3646	Mvolo3646	MU	Mvolo	MvoloMvolo	0.333333333	0	F	F	alive	0	0	June 2022	alive	alive	0	0	1	NA	1	N	NA	Not asked	June2020-June2022	4	0.333333333	0.333333333	51	N	N	N	NA	N	N	1	0	0	1252	3	IJMU051020.3333333333333333		0	MUDURIA	2	IJ	0	Present	0
Mvolo	Mvolo	4885	Mvolo4885	DI	Mvolo	MvoloMvolo	0.333333333	0	M	M	alive	0	0	June 2022	alive	alive	0	0	1	NA	1	N	NA	Not asked	June2020-June2022	4	0.333333333	0.333333333	90	N	N	N	NA	N	N	0	0	1	90	3	JNDI090030.3333333333333333		0	DIOCES	3	JN	0	Present	0
Mvolo	Mvolo	5273	Mvolo5273	HM	Mvolo	MvoloMvolo	0.333333333	0	F	F	alive	0	0	June 2022	alive	alive	0	0	1	NA	1	N	NA	Not asked	June2020-June2022	4	0.333333333	0.333333333	14	N	N	N	NA	N	N	0	0	0	490	8	JKHM014030.3333333333333336		0	HAI MATARA	3	JK	0	Present	0
Mvolo	Mvolo	9800	Mvolo9800	ML	Mvolo	MvoloMvolo	0.333333333	0	M	M	alive	0	0	June 2022	alive	alive	0	0	1	NA	1	N	NA	Not asked	June2020-June2022	4	0.333333333	0.333333333	79	N	N	N	NA	N	N	0	1	1	555	7	JKML079050.3333333333333336		0	HAI MALAKIA	5	JK	0	Present	0
Mvolo	Mvolo	14916	Mvolo14916	HB	Mvolo	MvoloMvolo	0.333333333	0	M	M	alive	0	0	June 2022	alive	alive	0	0	1	NA	1	N	NA	Not asked	June2020-June2022	4	0.333333333	0.333333333	20	N	N	N	NA	N	N	0	0	1	607	11	JAHB020110.33333333333333311		0	HAI BOGORI	11	JA	0	Present	1
Mvolo	Mvolo	13717	Mvolo13717	DG	Mvolo	MvoloMvolo	0.333333333	0	M	M	alive	0	0	June 2022	alive	alive	0	0	1	NA	1	N	NA	Not asked	June2020-June2022	4	0.333333333	0.333333333	14	N	N	N	NA	N	N	0	0	0	14	9	JNDG014080.3333333333333338		0	DOGOYAMBULO	8	JN	0	Present	0
Mvolo	Mvolo	14696	Mvolo14696	ME	Mvolo	MvoloMvolo	0.333333333	0	M	M	alive	0	0	June 2022	alive	alive	0	0	1	NA	1	N	NA	Not asked	June2020-June2022	4	0.333333333	0.333333333	62	N	N	N	NA	N	N	0	0	0	168	11	CMME062100.33333333333333311		0	MEDIKANUNU	10	CM	0	Present	0
Mvolo	Mvolo	14445	Mvolo14445	DO	Mvolo	MvoloMvolo	0.333333333	0	F	F	alive	0	0	June 2022	alive	alive	0	0	1	NA	1	N	NA	Not asked	June2020-June2022	4	0.333333333	0.333333333	105	N	N	N	NA	N	N	0	0	0	692	9	JADO105090.3333333333333339		0	DOGERENG	9	JA	0	Present	0
Mvolo	Mvolo	14359	Mvolo14359	HD	Mvolo	MvoloMvolo	0.333333333	0	F	F	alive	0	0	June 2022	alive	alive	1	0	0	7	1	N	NA	Not asked	June2020-June2022	4	0.333333333	0.333333333	35	N	N	N	NA	N	N	0	0	0	141	10	CMHD035090.3333333333333339		0	HAI DELIB	9	CM	0	Present	0
Mvolo	Mvolo	8465	Mvolo8465	DI	Mvolo	MvoloMvolo	0.333333333	0	M	M	alive	0	0	June 2022	alive	alive	0	0	0	4	1	N	NA	Not asked	June2020-June2022	4	0.333333333	0.333333333	116	N	N	N	NA	N	N	0	0	0	1458	4	MBDI116040.3333333333333334		0	HAI DIOCES	4	MB	0	Present	0
Mvolo	Mvolo	9735	Mvolo9735	HM	Mvolo	MvoloMvolo	0.333333333	0	M	M	alive	0	0	June 2022	alive	alive	0	0	1	NA	1	N	NA	Not asked	June2020-June2022	4	0.333333333	0.333333333	7	N	N	N	NA	N	N	0	1	0	483	6	JKHM007050.3333333333333336		0	HAI MATARA	5	JK	0	Present	0
Mvolo	Mvolo	13398	Mvolo13398	MS	Mvolo	MvoloMvolo	0.333333333	0	M	M	alive	0	0	June 2022	alive	alive	0	0	1	NA	1	N	NA	Not asked	June2020-June2022	4	0.333333333	0.333333333	6	N	N	N	NA	N	N	0	0	0	1565	10	MBMS006070.33333333333333310		0	HAI MASURA	7	MB	0	Present	1
Mvolo	Mvolo	11551	Mvolo11551	HM	Mvolo	MvoloMvolo	0.333333333	0	M	M	alive	0	0	June 2022	alive	alive	1	0	1	NA	1	N	NA	Not asked	June2020-June2022	4	0.333333333	0.333333333	12	N	N	N	NA	N	N	0	0	0	488	7	JKHM012060.3333333333333337		0	HAI MATARA	6	JK	0	Present	0
Mvolo	Mvolo	14888	Mvolo14888	HD	Mvolo	MvoloMvolo	0.333333333	0	M	M	alive	0	0	June 2022	alive	alive	0	0	0	9	1	N	NA	Not asked	June2020-June2022	4	0.333333333	0.333333333	34	N	N	N	NA	N	N	0	0	0	140	12	CMHD034110.33333333333333311		0	HAI DELIB	11	CM	0	Present	1
Mvolo	Mvolo	13938	Mvolo13938	HM	Mvolo	MvoloMvolo	0.333333333	0	F	F	alive	0	0	June 2022	alive	alive	1	0	0	2	1	N	NA	Not asked	June2020-June2022	4	0.333333333	0.333333333	10	N	N	N	NA	N	N	0	0	0	722	8	JDHM010080.3333333333333338		0	HAI MATARA	8	JD	0	Present	0
Mvolo	Mvolo	13098	Mvolo13098	DB	Mvolo	MvoloMvolo	0.416666667	0	F	F	alive	0	0	June 2022	alive	alive	1	0	1	NA	1	N	NA	Not asked	June2020-June2022	5	0.416666667	0.416666667	98	N	N	N	NA	N	N	0	0	1	809	7	JDDB098070.4166666666666677		0	DOGABI	7	JD	0	Present	1
Mvolo	Mvolo	2922	Mvolo2922	ME	Mvolo	MvoloMvolo	0.416666667	0	M	M	alive	0	0	June 2022	alive	alive	1	0	0	8	1	N	NA	Not asked	June2020-June2022	5	0.416666667	0.416666667	47	N	N	N	NA	N	N	0	0	1	523	5	JKME047020.4166666666666675		0	MEDIKANUNJU	2	JK	0	Present	0
Mvolo	Mvolo	14944	Mvolo14944	DT	Mvolo	MvoloMvolo	0.416666667	0	M	M	alive	0	0	June 2022	alive	alive	0	0	1	NA	1	N	NA	Not asked	June2020-June2022	5	0.416666667	0.416666667	67	N	N	N	NA	N	N	0	0	0	1504	11	MBDT067110.41666666666666711		0	DOTRIBA	11	MB	0	Present	0
Mvolo	Mvolo	13390	Mvolo13390	MS	Mvolo	MvoloMvolo	0.416666667	0	F	F	alive	0	0	June 2022	alive	alive	0	0	0	11	1	N	NA	Not asked	June2020-June2022	5	0.416666667	0.416666667	23	N	N	N	NA	N	N	0	0	0	1548	7	MBMS023070.4166666666666677		0	HAI MASURA	7	MB	0	Present	0
Mvolo	Mvolo	14778	Mvolo14778	DG	Mvolo	MvoloMvolo	0.416666667	0	M	M	alive	0	0	June 2022	alive	alive	1	0	1	NA	1	N	NA	Not asked	June2020-June2022	5	0.416666667	0.416666667	1	N	N	N	NA	N	N	1	0	1	1022	11	GADG001100.41666666666666711		1	DOGOYABULO	10	GA	0	Present	1
Mvolo	Mvolo	8549	Mvolo8549	MU	Mvolo	MvoloMvolo	0.416666667	0	F	F	alive	0	0	June 2022	alive	alive	0	0	0	2	1	N	NA	Not asked	June2020-June2022	5	0.416666667	0.416666667	29	N	N	N	NA	N	N	0	0	0	1542	5	MBMU029040.4166666666666675		0	MUDURIA	4	MB	0	Present	0
Mvolo	Mvolo	9809	Mvolo9809	DI	Mvolo	MvoloMvolo	0.416666667	0	M	M	alive	0	0	June 2022	alive	alive	0	0	1	NA	1	N	NA	Not asked	June2020-June2022	5	0.416666667	0.416666667	88	N	N	N	NA	N	N	0	1	1	564	5	JKDI088050.4166666666666675		0	DIOCES	5	JK	0	Present	0
Mvolo	Mvolo	9700	Mvolo9700	DM	Mvolo	MvoloMvolo	0.416666667	0	F	F	alive	0	0	June 2022	alive	alive	1	0	1	NA	1	N	NA	Not asked	June2020-June2022	5	0.416666667	0.416666667	72	N	N	N	NA	N	N	0	1	1	432	5	WDDM072050.4166666666666675		0	DOMERI	5	WD	0	Absent	0
Mvolo	Mvolo	10524	Mvolo10524	DT	Mvolo	MvoloMvolo	0.416666667	0	M	M	alive	0	0	June 2022	alive	alive	0	0	1	NA	1	N	NA	Not asked	June2020-June2022	5	0.416666667	0.416666667	51	N	N	N	NA	N	N	0	0	0	1520	5	MBDT051050.4166666666666675		0	DOTRIBA	5	MB	0	Present	0
Mvolo	Mvolo	11595	Mvolo11595	GI	Mvolo	MvoloMvolo	0.416666667	0	M	M	alive	0	0	June 2022	alive	alive	0	0	1	NA	1	N	NA	Not asked	June2020-June2022	5	0.416666667	0.416666667	69	N	N	N	NA	N	N	0	1	0	545	6	JKGI069060.4166666666666676		0	GIRA	6	JK	0	Present	1
Mvolo	Mvolo	14687	Mvolo14687	JM	Mvolo	MvoloMvolo	0.416666667	0	M	M	alive	0	0	June 2022	alive	alive	1	0	1	NA	1	N	NA	Not asked	June2020-June2022	5	0.416666667	0.416666667	94	N	N	N	NA	N	N	0	0	0	94	10	JNJM094100.41666666666666710		0	JEBEL MARI	10	JN	0	Present	0
Mvolo	Mvolo	9529	Mvolo9529	JM	Mvolo	MvoloMvolo	0.5	0	M	M	alive	0	0	June 2022	alive	alive	1	0	1	NA	1	N	NA	Not asked	June2020-June2022	6	0.5	0.5	121	N	N	N	NA	N	N	0	0	0	227	5	CMJM121050.55		0	JEBEL MARI	5	CM	0	Present	0
Mvolo	Mvolo	13274	Mvolo13274	DO	Mvolo	MvoloMvolo	0.5	0	M	M	alive	0	0	June 2022	alive	alive	0	0	1	NA	1	N	NA	Not asked	June2020-June2022	6	0.5	0.5	126	N	N	N	NA	N	N	0	1	1	1306	7	WWDO126070.57		0	DOGERENG	7	WW	0	Present	0
Mvolo	Mvolo	9489	Mvolo9489	TI	Mvolo	MvoloMvolo	0.5	0	F	F	alive	0	0	June 2022	alive	alive	0	0	1	NA	1	N	NA	Not asked	June2020-June2022	6	0.5	0.5	74	N	N	N	NA	N	N	0	0	0	180	5	CMTI074050.55		0	TIBORO	5	CM	0	Present	0
Mvolo	Mvolo	14328	Mvolo14328	DG	Mvolo	MvoloMvolo	0.5	0	M	M	alive	0	0	June 2022	alive	alive	0	0	1	NA	1	N	NA	Not asked	June2020-June2022	6	0.5	0.5	4	N	N	N	NA	N	N	0	0	0	4	9	JNDG004090.59		0	DOGOYAMBULO	9	JN	0	Present	0
Mvolo	Mvolo	9699	Mvolo9699	DM	Mvolo	MvoloMvolo	0.5	0	F	F	alive	0	0	June 2022	alive	alive	0	0	1	NA	1	N	NA	Not asked	June2020-June2022	6	0.5	0.5	71	N	N	N	NA	N	N	0	1	1	431	6	WDDM071050.55		0	DOMERI	5	WD	1	Present	0
Mvolo	Mvolo	14634	Mvolo14634	LO	Mvolo	MvoloMvolo	0.5	0	F	F	alive	0	0	June 2022	alive	alive	0	0	1	NA	1	N	NA	Not asked	June2020-June2022	6	0.5	0.5	6	N	N	N	NA	N	N	0	1	0	2057	9	SSLO006090.59		0	LOGODO	9	SS	0	Present	0
Mvolo	Mvolo	7675	Mvolo7675	KE	Mvolo	MvoloMvolo	0.5	0	M	M	alive	0	0	June 2022	alive	alive	0	0	1	NA	1	N	NA	Not asked	June2020-June2022	6	0.5	0.5	84	N	N	N	NA	N	N	0	0	0	560	6	JKKE084040.55		0	KELIBALA	4	JK	0	Present	1
Mvolo	Mvolo	13224	Mvolo13224	GI	Mvolo	MvoloMvolo	0.5	0	M	M	alive	0	0	June 2022	alive	alive	0	0	1	NA	1	N	NA	Not asked	June2020-June2022	6	0.5	0.5	65	N	N	N	NA	N	N	0	1	0	1086	7	GAGI065070.57		0	GIRA	7	GA	0	Present	0
Mvolo	Mvolo	12297	Mvolo12297	ME	Mvolo	MvoloMvolo	0.5	0	F	F	alive	0	0	June 2022	alive	alive	0	0	1	NA	1	N	NA	Not asked	June2020-June2022	6	0.5	0.5	55	N	N	N	NA	N	N	0	0	1	1751	6	LGME055060.56		0	MEDIKANUNU	6	LG	0	Absent	0
Mvolo	Mvolo	13540	Mvolo13540	ML	Mvolo	MvoloMvolo	0.5	0	F	F	alive	0	0	June 2022	alive	alive	0	0	1	NA	1	N	NA	Not asked	June2020-June2022	6	0.5	0.5	86	N	N	N	NA	N	N	0	1	0	1976	7	SSML086070.57		0	HAI MALAKIA	7	SS	0	Present	0
Mvolo	Mvolo	7603	Mvolo7603	HM	Mvolo	MvoloMvolo	0.5	0	F	F	alive	0	0	June 2022	alive	alive	1	0	1	NA	1	N	NA	Not asked	June2020-June2022	6	0.5	0.5	11	N	N	N	NA	N	N	0	0	0	487	9	JKHM011040.58		0	HAI MATARA	4	JK	0	Present	0
Mvolo	Mvolo	11238	Mvolo11238	DG	Mvolo	MvoloMvolo	0.5	0	M	M	alive	0	0	June 2022	alive	alive	0	0	1	NA	1	N	NA	Not asked	June2020-June2022	6	0.5	0.5	9	N	N	N	NA	N	N	0	1	1	9	6	JNDG009060.56		1	DOGOYAMBULO	6	JN	0	Present	1
Mvolo	Mvolo	13804	Mvolo13804	ZI	Mvolo	MvoloMvolo	0.5	0	F	F	alive	0	0	June 2022	alive	alive	1	0	1	NA	1	N	NA	Not asked	June2020-June2022	6	0.5	0.5	112	N	N	N	NA	N	N	0	0	0	218	10	CMZI112080.510		0	ZIRA	8	CM	0	Present	0
Mvolo	Mvolo	10009	Mvolo10009	HM	Mvolo	MvoloMvolo	0.5	0	F	F	alive	0	0	June 2022	alive	alive	0	0	1	NA	1	N	NA	Not asked	June2020-June2022	6	0.5	0.5	4	N	N	N	NA	N	N	0	1	1	820	14	DGHM004050.513		0	HAI MATARA	5	DG	1	Present	1
Mvolo	Mvolo	15044	Mvolo15044	GI	Mvolo	MvoloMvolo	0.5	0	F	F	alive	0	0	June 2022	alive	alive	0	0	1	NA	1	N	NA	Not asked	June2020-June2022	6	0.5	0.5	56	N	N	N	NA	N	N	0	1	1	1077	13	GAGI056130.513		0	GIRA	13	GA	0	Absent	1
Mvolo	Mvolo	13740	Mvolo13740	DG	Mvolo	MvoloMvolo	0.5	0	F	F	alive	0	0	June 2022	alive	alive	1	0	1	NA	1	N	NA	Not asked	June2020-June2022	6	0.5	0.5	62	N	N	N	NA	N	N	0	0	0	62	8	JNDG062080.58		0	DOGOYAMBULO	8	JN	0	Present	1
Mvolo	Mvolo	8783	Mvolo8783	HM	Mvolo	MvoloMvolo	0.5	0	M	M	alive	0	0	June 2022	alive	alive	0	0	1	NA	1	N	NA	Not asked	June2020-June2022	6	0.5	0.5	2	N	N	N	NA	N	N	0	0	1	1804	4	LGHM002040.54		0	HAI MATARA	4	LG	0	Present	0
Mvolo	Mvolo	14894	Mvolo14894	ZI	Mvolo	MvoloMvolo	0.5	0	M	M	alive	0	0	June 2022	alive	alive	0	0	0	14	1	N	NA	Not asked	June2020-June2022	6	0.5	0.5	98	N	N	N	NA	N	N	0	0	0	204	11	CMZI098110.511		0	ZIRA	11	CM	0	Present	0
Mvolo	Mvolo	13730	Mvolo13730	KP	Mvolo	MvoloMvolo	0.5	0	F	F	alive	0	0	June 2022	alive	alive	0	0	1	NA	1	N	NA	Not asked	June2020-June2022	6	0.5	0.5	36	N	N	N	NA	N	N	0	0	0	35	8	JNKP036080.58		0	KPERI	8	JN	0	Present	0
Mvolo	Mvolo	11644	Mvolo11644	HB	Mvolo	MvoloMvolo	0.5	0	F	F	alive	0	0	June 2022	alive	alive	0	0	1	NA	1	N	NA	Not asked	June2020-June2022	6	0.5	0.5	22	N	N	N	NA	N	N	0	0	1	609	6	JAHB022060.56		0	HAI BOGORI	6	JA	0	Present	0
Mvolo	Mvolo	13778	Mvolo13778	HD	Mvolo	MvoloMvolo	0.5	0	F	F	alive	0	0	June 2022	alive	alive	0	0	0	7	1	N	NA	Not asked	June2020-June2022	6	0.5	0.5	35	N	N	N	NA	N	N	0	0	0	141	10	CMHD035080.59		0	HAI DELIB	8	CM	0	Present	0
Mvolo	Mvolo	15059	Mvolo15059	MU	Mvolo	MvoloMvolo	0.5	0	F	F	alive	0	0	June 2022	alive	alive	0	0	0	12	1	N	NA	Not asked	June2020-June2022	6	0.5	0.5	35	N	N	N	NA	N	N	0	0	1	273	14	DMMU035140.514		0	MUDURIA	14	DM	0	Present	1
Mvolo	Mvolo	6553	Mvolo6553	HM	Mvolo	MvoloMvolo	0.5	0	M	M	alive	0	0	June 2022	alive	alive	0	0	1	NA	1	N	NA	Not asked	June2020-June2022	6	0.5	0.5	3	N	N	N	NA	N	N	0	0	0	1803	4	LGHM003030.54		0	HAI MATARA	3	LG	0	Present	0
Mvolo	Mvolo	8782	Mvolo8782	HM	Mvolo	MvoloMvolo	0.5	0	M	M	alive	0	0	June 2022	alive	alive	0	0	1	NA	1	N	NA	Not asked	June2020-June2022	6	0.5	0.5	3	N	N	N	NA	N	N	0	0	0	1803	4	LGHM003040.54		0	HAI MATARA	4	LG	0	Present	0
Mvolo	Mvolo	13718	Mvolo13718	HM	Mvolo	MvoloMvolo	0.5	0	F	F	alive	0	0	June 2022	alive	alive	0	0	1	NA	1	N	NA	Not asked	June2020-June2022	6	0.5	0.5	18	N	N	N	NA	N	N	0	0	1	18	8	JNHM018080.58		0	HAI MATARA	8	JN	0	Present	0
Mvolo	Mvolo	12740	Mvolo12740	ZI	Mvolo	MvoloMvolo	0.5	0	F	F	alive	0	0	June 2022	alive	alive	0	0	1	NA	1	N	NA	Not asked	June2020-June2022	6	0.5	0.5	78	N	N	N	NA	N	N	0	0	1	78	7	JNZI078070.57		0	ZIRA	7	JN	0	Present	0
Mvolo	Mvolo	13747	Mvolo13747	ZI	Mvolo	MvoloMvolo	0.5	0	F	F	alive	0	0	June 2022	alive	alive	0	0	1	NA	1	N	NA	Not asked	June2020-June2022	6	0.5	0.5	81	N	N	N	NA	N	N	0	0	0	81	8	JNZI081080.58		0	ZIRA	8	JN	0	Present	0
Mvolo	Mvolo	14096	Mvolo14096	MU	Mvolo	MvoloMvolo	0.5	0	F	F	alive	0	0	June 2022	alive	alive	0	0	1	NA	1	N	NA	Not asked	June2020-June2022	6	0.5	0.5	33	N	N	N	NA	N	N	1	0	1	1399	8	WWMU033080.58		0	MUDURIA	8	WW	0	Present	0
Mvolo	Mvolo	14681	Mvolo14681	HD	Mvolo	MvoloMvolo	0.5	0	M	M	alive	0	0	June 2022	alive	alive	0	0	1	NA	1	N	NA	Not asked	June2020-June2022	6	0.5	0.5	20	N	N	N	NA	N	N	0	0	0	20	10	JNHD020100.510		0	HAI DELIB	10	JN	0	Present	0
Mvolo	Mvolo	7853	Mvolo7853	MB	Mvolo	MvoloMvolo	0.5	0	F	F	alive	0	0	June 2022	alive	alive	1	0	1	NA	1	N	NA	Not asked	June2020-June2022	6	0.5	0.5	44	N	N	N	NA	N	N	0	1	0	756	5	JDMB044040.54		0	HAI MBANDUMU	4	JD	0	Present	0
Mvolo	Mvolo	14353	Mvolo14353	HD	Mvolo	MvoloMvolo	0.5	0	F	F	alive	0	0	June 2022	alive	alive	0	0	1	NA	1	N	NA	Not asked	June2020-June2022	6	0.5	0.5	22	N	N	N	NA	N	N	0	0	1	128	9	CMHD022090.59		0	HAI DELIB	9	CM	0	Present	0
Mvolo	Mvolo	14457	Mvolo14457	MB	Mvolo	MvoloMvolo	0.5	0	M	M	alive	0	0	June 2022	alive	alive	0	0	1	NA	1	N	NA	Not asked	June2020-June2022	6	0.5	0.5	45	N	N	N	NA	N	N	0	0	0	757	9	JDMB045090.59		0	HAI MBANDUMU	9	JD	0	Present	0
Mvolo	Mvolo	14886	Mvolo14886	HD	Mvolo	MvoloMvolo	0.583333333	0	F	F	alive	0	0	June 2022	alive	alive	0	0	1	NA	1	N	NA	Not asked	June2020-June2022	7	0.583333333	0.583333333	26	N	N	N	NA	N	N	0	0	0	132	11	CMHD026110.58333333333333311		0	HAI DELIB	11	CM	0	Present	0
Mvolo	Mvolo	9494	Mvolo9494	DG	Mvolo	MvoloMvolo	0.583333333	0	F	F	alive	0	0	June 2022	alive	alive	1	0	0	6	1	N	NA	Not asked	June2020-June2022	7	0.583333333	0.583333333	80	N	N	N	NA	N	N	0	0	0	186	5	CMDG080050.5833333333333335		0	DOGOYABULO	5	CM	0	Present	0
Mvolo	Mvolo	11251	Mvolo11251	HD	Mvolo	MvoloMvolo	0.583333333	0	F	F	alive	0	0	June 2022	alive	alive	0	0	1	NA	1	N	NA	Not asked	June2020-June2022	7	0.583333333	0.583333333	26	N	N	N	NA	N	N	0	0	0	26	6	JNHD026060.5833333333333336		0	HAI DELIB	6	JN	0	Present	0
Mvolo	Mvolo	13240	Mvolo13240	DB	Mvolo	MvoloMvolo	0.583333333	0	M	M	alive	0	0	June 2022	alive	alive	1	0	1	NA	1	N	NA	Not asked	June2020-June2022	7	0.583333333	0.583333333	103	N	N	N	NA	N	N	0	1	1	1124	9	GADB103070.5833333333333339		0	DOGABI	7	GA	0	Present	0
Mvolo	Mvolo	12795	Mvolo12795	TI	Mvolo	MvoloMvolo	0.583333333	0	M	M	alive	0	0	June 2022	alive	alive	0	0	1	NA	1	N	NA	Not asked	June2020-June2022	7	0.583333333	0.583333333	75	N	N	N	NA	N	N	0	0	0	181	7	CMTI075070.5833333333333337		0	TIBORO	7	CM	0	Present	0
Mvolo	Mvolo	8171	Mvolo8171	DI	Mvolo	MvoloMvolo	0.583333333	0	F	F	alive	0	0	June 2022	alive	alive	1	0	0	1	1	N	NA	Not asked	June2020-June2022	7	0.583333333	0.583333333	102	N	N	N	NA	N	N	0	1	1	1123	4	GADI102040.5833333333333334		0	DIOCES	4	GA	0	Present	0
Mvolo	Mvolo	9397	Mvolo9397	ZI	Mvolo	MvoloMvolo	0.583333333	0	M	M	alive	0	0	June 2022	alive	alive	0	0	1	NA	1	N	NA	Not asked	June2020-June2022	7	0.583333333	0.583333333	72	N	N	N	NA	N	N	0	0	0	72	5	JNZI072050.5833333333333335		0	ZIRA	5	JN	0	Present	0
Mvolo	Mvolo	10029	Mvolo10029	HD	Mvolo	MvoloMvolo	0.583333333	0	F	F	alive	0	0	June 2022	alive	alive	0	0	1	NA	1	N	NA	Not asked	June2020-June2022	7	0.583333333	0.583333333	29	N	N	N	NA	N	N	1	0	1	845	7	DGHD029050.5833333333333337		0	HAI DELIB	5	DG	0	Present	0
Mvolo	Mvolo	12745	Mvolo12745	ZI	Mvolo	MvoloMvolo	0.583333333	0	F	F	alive	0	0	June 2022	alive	alive	0	0	1	NA	1	N	NA	Not asked	June2020-June2022	7	0.583333333	0.583333333	87	N	N	N	NA	N	N	0	0	0	87	7	JNZI087070.5833333333333337		0	ZIRA	7	JN	0	Present	0
Mvolo	Mvolo	7568	Mvolo7568	MA	Mvolo	MvoloMvolo	0.583333333	0	F	F	alive	0	0	June 2022	alive	alive	0	0	0	2	1	N	NA	Not asked	June2020-June2022	7	0.583333333	0.583333333	88	N	N	N	NA	N	N	0	1	1	448	4	WDMA088040.5833333333333334		0	MUASKAR	4	WD	0	Present	0
Mvolo	Mvolo	9013	Mvolo9013	HK	Mvolo	MvoloMvolo	0.583333333	0	F	F	alive	0	0	June 2022	alive	alive	0	0	1	NA	1	N	NA	Not asked	June2020-June2022	7	0.583333333	0.583333333	19	N	N	N	NA	N	N	0	1	0	2044	4	SSHK019040.5833333333333334		0	HAI KOROSONA	4	SS	0	Present	0
Mvolo	Mvolo	9040	Mvolo9040	DO	Mvolo	MvoloMvolo	0.583333333	0	F	F	alive	0	0	June 2022	alive	alive	0	0	0	10	1	N	NA	Not asked	June2020-June2022	7	0.583333333	0.583333333	98	N	N	N	NA	N	N	0	0	1	2077	4	FDDO098040.5833333333333334		0	DOGERENG	4	FD	0	Present	0
Mvolo	Mvolo	9757	Mvolo9757	HD	Mvolo	MvoloMvolo	0.583333333	0	M	M	alive	0	0	June 2022	alive	alive	1	0	1	NA	1	N	NA	Not asked	June2020-June2022	7	0.583333333	0.583333333	29	N	N	N	NA	N	N	0	0	1	505	7	JKHD029050.5833333333333336		0	HAI DELIB	5	JK	1	Present	0
Mvolo	Mvolo	2888	Mvolo2888	HM	Mvolo	MvoloMvolo	0.583333333	0	F	F	alive	0	0	June 2022	alive	alive	0	0	1	NA	1	N	NA	Not asked	June2020-June2022	7	0.583333333	0.583333333	13	N	N	N	NA	N	N	0	0	0	489	6	JKHM013020.5833333333333336		0	HAI MATARA	2	JK	0	Present	0
Mvolo	Mvolo	6047	Mvolo6047	MS	Mvolo	MvoloMvolo	0.583333333	0	F	F	alive	0	0	June 2022	alive	alive	0	0	1	NA	1	N	NA	Not asked	June2020-June2022	7	0.583333333	0.583333333	17	N	N	N	NA	N	N	1	0	1	1286	4	IJMS017030.5833333333333334		0	HAI MASURA	3	IJ	0	Present	0
Mvolo	Mvolo	14335	Mvolo14335	KP	Mvolo	MvoloMvolo	0.583333333	0	F	F	alive	0	0	June 2022	alive	alive	0	0	1	NA	1	N	NA	Not asked	June2020-June2022	7	0.583333333	0.583333333	36	N	N	N	NA	N	N	0	0	0	36	9	JNKP036090.5833333333333339		0	KPERI	9	JN	0	Present	0
Mvolo	Mvolo	10239	Mvolo10239	KO	Mvolo	MvoloMvolo	0.583333333	0	M	M	alive	0	0	June 2022	alive	alive	0	0	1	NA	1	N	NA	Not asked	June2020-June2022	7	0.583333333	0.583333333	118	N	N	N	NA	N	N	0	0	1	1144	5	WDKO118050.5833333333333335		0	KORBABANG	5	WD	0	Present	1
Mvolo	Mvolo	13706	Mvolo13706	DG	Mvolo	MvoloMvolo	0.583333333	0	M	M	alive	0	0	June 2022	alive	alive	0	0	1	NA	1	N	NA	Not asked	June2020-June2022	7	0.583333333	0.583333333	143	N	N	N	NA	N	N	0	0	0	2392	10	MBDG143070.5833333333333339		0	DOGOYABULO	7	MB	0	Present	1
Mvolo	Mvolo	14380	Mvolo14380	TI	Mvolo	MvoloMvolo	0.583333333	0	F	F	alive	0	0	June 2022	alive	alive	0	0	0	16	1	N	NA	Not asked	June2020-June2022	7	0.583333333	0.583333333	132	N	N	N	NA	N	N	0	0	0	238	9	CMTI132090.5833333333333339		0	TIBORO	9	CM	0	Present	1
Mvolo	Mvolo	5175	Mvolo5175	MU	Mvolo	MvoloMvolo	0.666666667	0	M	M	alive	0	0	June 2022	alive	alive	0	0	1	NA	0	N	NA	Not asked	June2020-June2022	8	0.666666667	0.666666667	25	N	N	N	NA	N	N	0	0	1	385	4	WDMU025030.6666666666666673		0	MUDURIA	3	WD	1	Present	0
Mvolo	Mvolo	10188	Mvolo10188	GI	Mvolo	MvoloMvolo	0.666666667	0	M	M	alive	0	0	June 2022	alive	alive	1	0	1	NA	1	N	NA	Not asked	June2020-June2022	8	0.666666667	0.666666667	52	N	N	N	NA	N	N	0	0	1	1073	6	GAGI052050.6666666666666676		0	GIRA	5	GA	0	Present	0
Mvolo	Mvolo	7616	Mvolo7616	HD	Mvolo	MvoloMvolo	0.666666667	0	M	M	alive	0	0	June 2022	alive	alive	0	0	1	NA	0	N	NA	Not asked	June2020-June2022	8	0.666666667	0.666666667	24	N	N	N	NA	N	N	0	0	1	500	6	JKHD024040.6666666666666675		0	HAI DELIB	4	JK	0	Present	0
Mvolo	Mvolo	14104	Mvolo14104	HK	Mvolo	MvoloMvolo	0.666666667	0	F	F	alive	0	0	June 2022	alive	alive	0	0	1	NA	1	N	NA	Not asked	June2020-June2022	8	0.666666667	0.666666667	5	N	N	N	NA	N	N	1	1	0	1427	8	WWHK005080.6666666666666678		0	HAI KOROSONA	8	WW	0	Absent	0
Mvolo	Mvolo	13401	Mvolo13401	MS	Mvolo	MvoloMvolo	0.666666667	0	M	M	alive	0	0	June 2022	alive	alive	0	0	1	NA	1	N	NA	Not asked	June2020-June2022	8	0.666666667	0.666666667	1	N	N	N	NA	N	N	0	0	0	1570	7	MBMS001070.6666666666666677		0	HAI MASURA	7	MB	0	Present	0
Mvolo	Mvolo	11360	Mvolo11360	TI	Mvolo	MvoloMvolo	0.666666667	0	M	M	alive	0	0	June 2022	alive	alive	0	0	0	6	1	N	NA	Not asked	June2020-June2022	8	0.666666667	0.666666667	72	N	N	N	NA	N	N	0	0	0	178	6	CMTI072060.6666666666666676		0	TIBORO	6	CM	0	Present	0
Mvolo	Mvolo	14405	Mvolo14405	MA	Mvolo	MvoloMvolo	0.666666667	0	M	M	alive	0	0	June 2022	alive	alive	0	0	0	2	1	N	NA	Not asked	June2020-June2022	8	0.666666667	0.666666667	91	N	N	N	NA	N	N	0	0	1	451	9	WDMA091090.6666666666666679		0	MUASKAR	9	WD	1	Present	0
Mvolo	Mvolo	13304	Mvolo13304	DT	Mvolo	MvoloMvolo	0.666666667	0	F	F	alive	0	0	June 2022	alive	alive	0	0	1	NA	1	N	NA	Not asked	June2020-June2022	8	0.666666667	0.666666667	50	N	N	N	NA	N	N	1	1	1	1382	7	WWDT050070.6666666666666677		0	DOTRIBA	7	WW	0	Present	0
Mvolo	Mvolo	13092	Mvolo13092	KE	Mvolo	MvoloMvolo	0.666666667	0	F	F	alive	0	0	June 2022	alive	alive	1	0	1	NA	1	N	NA	Not asked	June2020-June2022	8	0.666666667	0.666666667	83	N	N	N	NA	N	N	0	0	1	794	8	JDKE083070.6666666666666677		0	KELIBALA	7	JD	0	Present	0
Mvolo	Mvolo	14383	Mvolo14383	KO	Mvolo	MvoloMvolo	0.666666667	0	M	M	alive	0	0	June 2022	alive	alive	0	0	0	11	1	N	NA	Not asked	June2020-June2022	8	0.666666667	0.666666667	7	N	N	N	NA	N	N	0	0	0	245	9	DMKO007090.6666666666666679		0	KORBABANG	9	DM	0	Present	0
Mvolo	Mvolo	12841	Mvolo12841	KO	Mvolo	MvoloMvolo	0.666666667	0	F	F	alive	0	0	June 2022	alive	alive	0	0	0	3	1	N	NA	Not asked	June2020-June2022	8	0.666666667	0.666666667	14	N	N	N	NA	N	N	1	0	0	252	7	DMKO014070.6666666666666677		0	KORBABANG	7	DM	0	Present	0
Mvolo	Mvolo	14797	Mvolo14797	DB	Mvolo	MvoloMvolo	0.666666667	0	F	F	alive	0	0	June 2022	alive	alive	1	0	1	NA	1	N	NA	Not asked	June2020-June2022	8	0.666666667	0.666666667	113	N	N	N	NA	N	N	1	1	1	1134	10	GADB113100.66666666666666710		0	DOGABI	10	GA	0	Present	0
Mvolo	Mvolo	15007	Mvolo15007	MB	Mvolo	MvoloMvolo	0.666666667	0	F	F	alive	0	0	June 2022	alive	alive	1	0	0	4	1	N	NA	Not asked	June2020-June2022	8	0.666666667	0.666666667	38	N	N	N	NA	N	N	1	1	1	1059	12	GAMB038120.66666666666666712		0	HAI MBANDUMU	12	GA	0	Present	0
Mvolo	Mvolo	5669	Mvolo5669	MI	Mvolo	MvoloMvolo	0.666666667	0	F	F	alive	0	0	June 2022	alive	alive	1	0	1	NA	1	N	NA	Not asked	June2020-June2022	8	0.666666667	0.666666667	75	N	N	N	NA	N	N	0	0	0	890	4	DGMI075030.6666666666666674		0	MINIKOLOME	3	DG	0	Present	0
Mvolo	Mvolo	12291	Mvolo12291	ML	Mvolo	MvoloMvolo	0.666666667	0	F	F	alive	0	0	June 2022	alive	alive	0	0	1	NA	1	N	NA	Not asked	June2020-June2022	8	0.666666667	0.666666667	71	N	N	N	NA	N	N	0	0	0	1735	6	LGML071060.6666666666666676		0	HAI MALAKIA	6	LG	0	Present	0
Mvolo	Mvolo	14431	Mvolo14431	DO	Mvolo	MvoloMvolo	0.666666667	0	M	M	alive	0	0	June 2022	alive	alive	0	0	1	NA	1	N	NA	Not asked	June2020-June2022	8	0.666666667	0.666666667	101	N	N	N	NA	N	N	0	0	0	575	9	JKDO101090.6666666666666679		0	DOGERENG	9	JK	0	Present	0
Mvolo	Mvolo	11655	Mvolo11655	KP	Mvolo	MvoloMvolo	0.666666667	0	F	F	alive	0	0	June 2022	alive	alive	0	0	1	NA	1	N	NA	Not asked	June2020-June2022	8	0.666666667	0.666666667	40	N	N	N	NA	N	N	0	0	0	627	7	JAKP040060.6666666666666677		0	KPERI	6	JA	0	Present	0
Mvolo	Mvolo	10513	Mvolo10513	DT	Mvolo	MvoloMvolo	0.666666667	0	F	F	alive	0	0	June 2022	alive	alive	0	0	0	5	1	N	NA	Not asked	June2020-June2022	8	0.666666667	0.666666667	63	N	N	N	NA	N	N	0	0	1	1508	5	MBDT063050.6666666666666675		0	DOTRIBA	5	MB	0	Present	0
Mvolo	Mvolo	12814	Mvolo12814	ZI	Mvolo	MvoloMvolo	0.666666667	0	M	M	alive	0	0	June 2022	alive	alive	0	0	0	13	1	N	NA	Not asked	June2020-June2022	8	0.666666667	0.666666667	109	N	N	N	NA	N	N	0	0	0	215	8	CMZI109070.6666666666666677		0	ZIRA	7	CM	0	Present	0
Mvolo	Mvolo	11340	Mvolo11340	KP	Mvolo	MvoloMvolo	0.666666667	0	M	M	alive	0	0	June 2022	alive	alive	0	0	0	16	1	N	NA	Not asked	June2020-June2022	8	0.666666667	0.666666667	45	N	N	N	NA	N	N	0	0	0	151	6	CMKP045060.6666666666666676		0	KPERI	6	CM	0	Present	0
Mvolo	Mvolo	14403	Mvolo14403	MU	Mvolo	MvoloMvolo	0.666666667	0	M	M	alive	0	0	June 2022	alive	alive	0	0	1	NA	1	N	NA	Not asked	June2020-June2022	8	0.666666667	0.666666667	48	N	N	N	NA	N	N	1	0	1	408	10	WDMU048090.6666666666666679		0	MUDURIA	9	WD	0	Absent	0
Mvolo	Mvolo	11323	Mvolo11323	HM	Mvolo	MvoloMvolo	0.666666667	0	F	F	alive	0	0	June 2022	alive	alive	1	0	0	16	1	N	NA	Not asked	June2020-June2022	8	0.666666667	0.666666667	21	N	N	N	NA	N	N	0	0	1	127	6	CMHM021060.6666666666666676		0	HAI MATARA	6	CM	0	Present	0
Mvolo	Mvolo	3630	Mvolo3630	DT	Mvolo	MvoloMvolo	0.666666667	0	M	M	alive	0	0	June 2022	alive	alive	0	0	1	NA	1	N	NA	Not asked	June2020-June2022	8	0.666666667	0.666666667	67	N	N	N	NA	N	N	1	0	0	1236	2	IJDT067020.6666666666666672		0	DOTRIBA	2	IJ	0	Present	0
Mvolo	Mvolo	14391	Mvolo14391	MU	Mvolo	MvoloMvolo	0.75	0	M	M	alive	0	0	June 2022	alive	alive	1	0	0	17	1	N	NA	Not asked	June2020-June2022	9	0.75	0.75	32	N	N	N	NA	N	N	0	0	0	270	10	DMMU032090.7510		0	MUDURIA	9	DM	0	Present	0
Mvolo	Mvolo	14356	Mvolo14356	HD	Mvolo	MvoloMvolo	0.75	0	F	F	alive	0	0	June 2022	alive	alive	0	0	0	4	1	N	NA	Not asked	June2020-June2022	9	0.75	0.75	29	N	N	N	NA	N	N	0	0	1	135	10	CMHD029090.759		0	HAI DELIB	9	CM	1	Present	0
Mvolo	Mvolo	14807	Mvolo14807	HK	Mvolo	MvoloMvolo	0.75	0	M	M	alive	0	0	June 2022	alive	alive	0	0	1	NA	1	N	NA	Not asked	June2020-June2022	9	0.75	0.75	2	N	N	N	NA	N	N	1	0	1	1430	10	WWHK002100.7510		0	HAI KOROSONA	10	WW	0	Present	1
Mvolo	Mvolo	13828	Mvolo13828	MU	Mvolo	MvoloMvolo	0.75	0	F	F	alive	0	0	June 2022	alive	alive	1	0	0	5	1	N	NA	Not asked	June2020-June2022	9	0.75	0.75	39	N	N	N	NA	N	N	0	0	0	277	8	DMMU039080.758		0	MUDURIA	8	DM	0	Present	0
Mvolo	Mvolo	13733	Mvolo13733	ME	Mvolo	MvoloMvolo	0.75	0	M	M	alive	0	0	June 2022	alive	alive	0	0	1	NA	1	N	NA	Not asked	June2020-June2022	9	0.75	0.75	46	N	N	N	NA	N	N	0	0	0	46	8	JNME046080.758		0	MEDIKANUNU	8	JN	0	Present	0
Mvolo	Mvolo	5675	Mvolo5675	MI	Mvolo	MvoloMvolo	0.75	0	F	F	alive	0	0	June 2022	alive	alive	0	0	1	NA	1	N	NA	Not asked	June2020-June2022	9	0.75	0.75	82	N	N	N	NA	N	N	0	0	0	897	10	DGMI082030.7510		0	MINIKOLOME	3	DG	0	Present	0
Mvolo	Mvolo	12797	Mvolo12797	DG	Mvolo	MvoloMvolo	0.75	0	M	M	alive	0	0	June 2022	alive	alive	0	0	0	6	1	N	NA	Not asked	June2020-June2022	9	0.75	0.75	78	N	N	N	NA	N	N	0	0	0	184	7	CMDG078070.757		0	DOGOYABULO	7	CM	0	Present	0
Mvolo	Mvolo	10564	Mvolo10564	MS	Mvolo	MvoloMvolo	0.75	0	M	M	alive	0	0	June 2022	alive	alive	0	0	1	NA	1	N	NA	Not asked	June2020-June2022	9	0.75	0.75	11	N	N	N	NA	N	N	0	0	1	1560	6	MBMS011050.756		0	HAI MASURA	5	MB	0	Present	1
Mvolo	Mvolo	14943	Mvolo14943	GI	Mvolo	MvoloMvolo	0.75	0	M	M	alive	0	0	June 2022	alive	alive	1	0	0	10	1	N	NA	Not asked	June2020-June2022	9	0.75	0.75	91	N	N	N	NA	N	N	0	0	0	1481	11	MBGI091110.7511		0	GIRA	11	MB	0	Present	0
Mvolo	Mvolo	9347	Mvolo9347	DG	Mvolo	MvoloMvolo	0.75	0	M	M	alive	0	0	June 2022	alive	alive	0	0	1	NA	1	N	NA	Not asked	June2020-June2022	9	0.75	0.75	16	N	N	N	NA	N	N	0	0	1	16	5	JNDG016050.755		0	DOGOYAMBULO	5	JN	0	Present	0
Mvolo	Mvolo	6825	Mvolo6825	DO	Mvolo	MvoloMvolo	0.75	0	M	M	alive	0	0	June 2022	alive	alive	0	0	0	15	1	N	NA	Not asked	June2020-June2022	9	0.75	0.75	99	N	N	N	NA	N	N	0	1	0	2076	3	FDDO099030.753		0	DOGERENG	3	FD	0	Present	0
Mvolo	Mvolo	14803	Mvolo14803	GI	Mvolo	MvoloMvolo	0.75	0	F	F	alive	0	0	June 2022	alive	alive	0	0	1	NA	1	N	NA	Not asked	June2020-June2022	9	0.75	0.75	81	N	N	N	NA	N	N	0	1	1	1351	10	WWGI081100.7510		0	GIRA	10	WW	0	Present	1
Mvolo	Mvolo	8463	Mvolo8463	DI	Mvolo	MvoloMvolo	0.75	0	M	M	alive	0	0	June 2022	alive	alive	0	0	0	4	1	N	NA	Not asked	June2020-June2022	9	0.75	0.75	118	N	N	N	NA	N	N	0	0	1	1456	4	MBDI118040.754		0	HAI DIOCES	4	MB	0	Absent	0
Mvolo	Mvolo	14407	Mvolo14407	YC	Mvolo	MvoloMvolo	0.75	0	F	F	alive	0	0	June 2022	alive	alive	0	0	1	NA	1	N	NA	Not asked	June2020-June2022	9	0.75	0.75	105	N	N	N	NA	N	N	0	1	0	465	13	WDYC105090.7511		0	YERI CENTER	9	WD	0	Present	0
Mvolo	Mvolo	11441	Mvolo11441	MU	Mvolo	MvoloMvolo	0.75	0	F	F	alive	0	0	June 2022	alive	alive	1	0	0	12	1	N	NA	Not asked	June2020-June2022	9	0.75	0.75	47	N	N	N	NA	N	N	0	0	0	285	6	DMMU047060.756		0	MUDURIA	6	DM	0	Present	0
Mvolo	Mvolo	8410	Mvolo8410	MU	Mvolo	MvoloMvolo	0.75	0	F	F	alive	0	0	June 2022	alive	alive	0	0	1	NA	1	N	NA	Not asked	June2020-June2022	9	0.75	0.75	32	N	N	N	NA	N	N	0	0	1	1400	4	WWMU032040.754		0	MUDURIA	4	WW	0	Absent	0
Mvolo	Mvolo	2891	Mvolo2891	HM	Mvolo	MvoloMvolo	0.75	0	M	M	alive	0	0	June 2022	alive	alive	0	0	1	NA	1	N	NA	Not asked	June2020-June2022	9	0.75	0.75	16	N	N	N	NA	N	N	0	0	1	492	5	JKHM016020.755		0	HAI MATARA	2	JK	0	Present	1
Mvolo	Mvolo	6858	Mvolo6858	GI	Mvolo	MvoloMvolo	0.75	0	M	M	alive	0	0	June 2022	alive	alive	0	0	0	19	1	N	NA	Not asked	June2020-June2022	9	0.75	0.75	66	N	N	N	NA	N	N	0	1	1	2109	3	FDGI066030.753		0	GIRA	3	FD	0	Present	0
Mvolo	Mvolo	9690	Mvolo9690	DT	Mvolo	MvoloMvolo	0.75	0	M	M	alive	0	0	June 2022	alive	alive	0	0	1	NA	1	N	NA	Not asked	June2020-June2022	9	0.75	0.75	59	N	N	N	NA	N	N	0	0	1	419	5	WDDT059050.755		0	DOTRIBA	5	WD	0	Present	0
Mvolo	Mvolo	12808	Mvolo12808	ZI	Mvolo	MvoloMvolo	0.75	0	F	F	alive	0	0	June 2022	alive	alive	0	0	0	16	1	N	NA	Not asked	June2020-June2022	9	0.75	0.75	99	N	N	N	NA	N	N	0	0	1	205	8	CMZI099070.757		0	ZIRA	7	CM	1	Present	0
Mvolo	Mvolo	9777	Mvolo9777	ME	Mvolo	MvoloMvolo	0.75	0	M	M	alive	0	0	June 2022	alive	alive	0	0	1	NA	1	N	NA	Not asked	June2020-June2022	9	0.75	0.75	54	N	N	N	NA	N	N	0	0	0	530	8	JKME054050.758		0	MEDIKANUNU	5	JK	0	Present	0
Mvolo	Mvolo	13072	Mvolo13072	GI	Mvolo	MvoloMvolo	0.833333333	0	F	F	alive	0	0	June 2022	alive	alive	1	0	1	NA	1	N	NA	Not asked	June2020-June2022	10	0.833333333	0.833333333	59	N	N	N	NA	N	N	0	0	0	770	7	JDGI059070.8333333333333337		0	GIRA	7	JD	0	Present	0
Mvolo	Mvolo	14493	Mvolo14493	MI	Mvolo	MvoloMvolo	0.833333333	0	F	F	alive	0	0	June 2022	alive	alive	0	0	1	NA	1	N	NA	Not asked	June2020-June2022	10	0.833333333	0.833333333	82	N	N	N	NA	N	N	0	0	0	897	10	DGMI082090.83333333333333310		0	MINIKOLOME	9	DG	0	Present	0
Mvolo	Mvolo	8505	Mvolo8505	DM	Mvolo	MvoloMvolo	0.833333333	0	F	F	alive	0	0	June 2022	alive	alive	0	0	1	NA	1	N	NA	Not asked	June2020-June2022	10	0.833333333	0.833333333	73	N	N	N	NA	N	N	0	0	0	1498	5	MBDM073040.8333333333333335		0	DOMERI	4	MB	0	Present	0
Mvolo	Mvolo	10217	Mvolo10217	KE	Mvolo	MvoloMvolo	0.833333333	0	F	F	alive	0	0	June 2022	alive	alive	1	0	1	NA	1	N	NA	Not asked	June2020-June2022	10	0.833333333	0.833333333	88	N	N	N	NA	N	N	1	0	1	1109	6	GAKE088050.8333333333333336		0	KELIBALA	5	GA	0	Present	0
Mvolo	Mvolo	9500	Mvolo9500	DG	Mvolo	MvoloMvolo	0.833333333	0	F	F	alive	0	0	June 2022	alive	alive	0	0	0	4	1	N	NA	Not asked	June2020-June2022	10	0.833333333	0.833333333	86	N	N	N	NA	N	N	0	0	0	192	6	CMDG086050.8333333333333335		0	DOGOYABULO	5	CM	0	Present	0
Mvolo	Mvolo	5868	Mvolo5868	MI	Mvolo	MvoloMvolo	0.833333333	0	M	M	alive	0	0	June 2022	alive	alive	1	0	1	NA	1	N	NA	Not asked	June2020-June2022	10	0.833333333	0.833333333	79	N	N	N	NA	N	N	1	1	1	1100	3	GAMI079030.8333333333333333		0	MINIKOLOME	3	GA	0	Present	0
Mvolo	Mvolo	15057	Mvolo15057	KO	Mvolo	MvoloMvolo	0.833333333	0	M	M	alive	0	0	June 2022	alive	alive	1	0	0	4	1	N	NA	Not asked	June2020-June2022	10	0.833333333	0.833333333	27	N	N	N	NA	N	N	0	0	0	265	14	DMKO027140.83333333333333314		0	KORBABANG	14	DM	0	Present	0
Mvolo	Mvolo	13959	Mvolo13959	MI	Mvolo	MvoloMvolo	0.833333333	0	F	F	alive	0	0	June 2022	alive	alive	1	0	1	NA	1	N	NA	Not asked	June2020-June2022	10	0.833333333	0.833333333	70	N	N	N	NA	N	N	0	0	0	781	8	JDMI070080.8333333333333338		0	MINIKOLOME	8	JD	0	Present	0
Mvolo	Mvolo	6145	Mvolo6145	MU	Mvolo	MvoloMvolo	0.833333333	0	M	M	alive	0	0	June 2022	alive	alive	0	0	1	NA	1	N	NA	Not asked	June2020-June2022	10	0.833333333	0.833333333	45	N	N	N	NA	N	N	0	0	1	1387	3	WWMU045030.8333333333333333		0	MUDURIA	3	WW	0	Present	0
Mvolo	Mvolo	13863	Mvolo13863	HM	Mvolo	MvoloMvolo	0.833333333	0	F	F	alive	0	0	June 2022	alive	alive	0	0	1	NA	1	N	NA	Not asked	June2020-June2022	10	0.833333333	0.833333333	2	N	N	N	NA	N	N	1	0	1	478	10	JKHM002080.83333333333333310		0	HAI MATARA	8	JK	1	Present	0
Mvolo	Mvolo	14030	Mvolo14030	HM	Mvolo	MvoloMvolo	0.833333333	0	M	M	alive	0	0	June 2022	alive	alive	0	0	0	6	1	N	NA	Not asked	June2020-June2022	10	0.833333333	0.833333333	2	N	N	N	NA	N	N	1	0	1	1023	11	GAHM002080.83333333333333310		0	HAI MATARA	8	GA	1	Present	0
Mvolo	Mvolo	14509	Mvolo14509	DG	Mvolo	MvoloMvolo	0.833333333	0	M	M	alive	0	0	June 2022	alive	alive	1	0	1	NA	1	N	NA	Not asked	June2020-June2022	10	0.833333333	0.833333333	1	N	N	N	NA	N	N	1	0	1	1022	11	GADG001090.83333333333333311		1	DOGOYABULO	9	GA	0	Present	1
Mvolo	Mvolo	13958	Mvolo13958	MI	Mvolo	MvoloMvolo	0.833333333	0	M	M	alive	0	0	June 2022	alive	alive	1	0	1	NA	1	N	NA	Not asked	June2020-June2022	10	0.833333333	0.833333333	69	N	N	N	NA	N	N	0	0	1	780	11	JDMI069080.8333333333333339		0	MINIKOLOME	8	JD	0	Present	1
Mvolo	Mvolo	8482	Mvolo8482	MI	Mvolo	MvoloMvolo	0.833333333	0	F	F	alive	0	0	June 2022	alive	alive	0	0	0	6	1	N	NA	Not asked	June2020-June2022	10	0.833333333	0.833333333	99	N	N	N	NA	N	N	0	1	0	1475	4	MBMI099040.8333333333333334		0	MINIKOLOME	4	MB	0	Present	0
Mvolo	Mvolo	14097	Mvolo14097	MU	Mvolo	MvoloMvolo	0.833333333	0	F	F	alive	0	0	June 2022	alive	alive	0	0	1	NA	0	N	NA	Not asked	June2020-June2022	10	0.833333333	0.833333333	28	N	N	N	NA	N	N	0	0	1	1404	8	WWMU028080.8333333333333338		0	MUDURIA	8	WW	0	Absent	0
Mvolo	Mvolo	7586	Mvolo7586	DI	Mvolo	MvoloMvolo	0.833333333	0	F	F	alive	0	0	June 2022	alive	alive	0	0	1	NA	1	N	NA	Not asked	June2020-June2022	10	0.833333333	0.833333333	110	N	N	N	NA	N	N	0	0	1	470	4	WDDI110040.8333333333333334		0	DIOCES	4	WD	0	Present	0
Mvolo	Mvolo	13789	Mvolo13789	TI	Mvolo	MvoloMvolo	0.916666667	0	M	M	alive	0	0	June 2022	alive	alive	0	0	1	NA	1	N	NA	Not asked	June2020-June2022	11	0.916666667	0.916666667	77	N	N	N	NA	N	N	0	0	0	183	8	CMTI077080.9166666666666678		0	TIBORO	8	CM	0	Present	0
Mvolo	Mvolo	13868	Mvolo13868	HM	Mvolo	MvoloMvolo	0.916666667	0	M	M	alive	0	0	June 2022	alive	alive	0	0	1	NA	1	N	NA	Not asked	June2020-June2022	11	0.916666667	0.916666667	10	N	N	N	NA	N	N	0	0	1	486	14	JKHM010080.91666666666666714		0	HAI MATARA	8	JK	0	Absent	0
Mvolo	Mvolo	14959	Mvolo14959	MI	Mvolo	MvoloMvolo	0.916666667	0	M	M	alive	0	0	June 2022	alive	alive	0	0	0	2	1	N	NA	Not asked	June2020-June2022	11	0.916666667	0.916666667	73	N	N	N	NA	N	N	0	1	0	2102	11	FDMI073110.91666666666666711		0	MINIKOLOME	11	FD	0	Present	0
Mvolo	Mvolo	14771	Mvolo14771	HM	Mvolo	MvoloMvolo	0.916666667	0	M	M	alive	0	0	June 2022	alive	alive	0	0	1	NA	1	N	NA	Not asked	June2020-June2022	11	0.916666667	0.916666667	4	N	N	N	NA	N	N	0	0	0	932	10	EKHM004100.91666666666666710		0	HAI MATARA	10	EK	0	Present	0
Mvolo	Mvolo	14479	Mvolo14479	HD	Mvolo	MvoloMvolo	0.916666667	0	F	F	alive	0	0	June 2022	alive	alive	0	0	1	NA	1	N	NA	Not asked	June2020-June2022	11	0.916666667	0.916666667	28	N	N	N	NA	N	N	0	0	0	844	10	DGHD028090.91666666666666710		0	HAI DELIB	9	DG	0	Present	0
Mvolo	Mvolo	15031	Mvolo15031	MU	Mvolo	MvoloMvolo	0.916666667	0	F	F	alive	0	0	June 2022	alive	alive	1	0	1	NA	1	N	NA	Not asked	June2020-June2022	11	0.916666667	0.916666667	33	N	N	N	NA	N	N	0	0	0	271	15	DMMU033130.91666666666666715		0	MUDURAI	13	DM	0	Present	0
Mvolo	Mvolo	7649	Mvolo7649	ME	Mvolo	MvoloMvolo	0.916666667	0	M	M	alive	0	0	June 2022	alive	alive	0	0	1	NA	1	N	NA	Not asked	June2020-June2022	11	0.916666667	0.916666667	58	N	N	N	NA	N	N	0	0	1	534	11	JKME058040.9166666666666679		0	MEDIKANUNU	4	JK	0	Present	1
Mvolo	Mvolo	13107	Mvolo13107	HM	Mvolo	MvoloMvolo	0.916666667	0	F	F	alive	0	0	June 2022	alive	alive	0	0	0	5	1	N	NA	Not asked	June2020-June2022	11	0.916666667	0.916666667	10	N	N	N	NA	N	N	0	1	1	826	8	DGHM010070.9166666666666678		0	HAI MATARA	7	DG	0	Present	0
Mvolo	Mvolo	13767	Mvolo13767	HM	Mvolo	MvoloMvolo	0.916666667	0	F	F	alive	0	0	June 2022	alive	alive	1	0	0	11	1	N	NA	Not asked	June2020-June2022	11	0.916666667	0.916666667	19	N	N	N	NA	N	N	0	0	0	125	8	CMHM019080.9166666666666678		0	HAI MATARA	8	CM	1	Present	0
Mvolo	Mvolo	13762	Mvolo13762	DG	Mvolo	MvoloMvolo	0.916666667	0	F	F	alive	0	0	June 2022	alive	alive	0	0	0	2	0	N	NA	Not asked	June2020-June2022	11	0.916666667	0.916666667	9	N	N	N	NA	N	N	0	1	0	115	8	CMDG009080.9166666666666678		0	DOGOYABULO	8	CM	0	Present	1
Mvolo	Mvolo	11711	Mvolo11711	HD	Mvolo	MvoloMvolo	0.916666667	0	F	F	alive	0	0	June 2022	alive	alive	1	0	1	NA	1	N	NA	Not asked	June2020-June2022	11	0.916666667	0.916666667	17	N	N	N	NA	N	N	0	0	0	729	6	JDHD017060.9166666666666676		0	HAI DELIB	6	JD	0	Present	0
Mvolo	Mvolo	13272	Mvolo13272	HK	Mvolo	MvoloMvolo	1	1	F	F	alive	0	0	June 2022	alive	alive	0	0	1	NA	1	N	NA	Not asked	June2020-June2022	24	1.5	1.5	32	N	N	N	NA	N	N	1	0	1	1271	7	IJHK0320717		0	HAI KOROSONA	7	IJ	0	Present	0
Mvolo	Mvolo	5191	Mvolo5191	MU	Mvolo	MvoloMvolo	1	1	F	F	alive	0	0	June 2022	alive	alive	0	0	1	NA	1	N	NA	Not asked	June2020-June2022	24	1.5	1.5	42	N	N	N	NA	N	N	1	0	0	402	3	WDMU0420313		0	MUDURIA	3	WD	0	Present	0
Mvolo	Mvolo	10532	Mvolo10532	MU	Mvolo	MvoloMvolo	1	1	F	F	alive	0	0	June 2022	alive	alive	1	0	0	7	1	N	NA	Not asked	June2020-June2022	24	1.5	1.5	43	N	N	N	NA	N	N	0	0	0	1528	5	MBMU0430515		0	MUDURIA	5	MB	0	Present	0
Mvolo	Mvolo	12413	Mvolo12413	HK	Mvolo	MvoloMvolo	1	1	M	M	alive	0	0	June 2022	alive	alive	0	0	1	NA	0	N	NA	Not asked	June2020-June2022	24	1.5	1.5	17	N	N	N	NA	N	N	0	0	1	1930	6	JAHK0170616		0	HAI KOROSONA	6	JA	0	Present	0
Mvolo	Mvolo	11854	Mvolo11854	HM	Mvolo	MvoloMvolo	1	1	M	M	alive	0	0	June 2022	alive	alive	1	0	1	NA	1	N	NA	Not asked	June2020-June2022	24	1.5	1.5	12	N	N	N	NA	N	N	0	0	1	940	7	EKHM0120616		0	HAI MATARA	6	EK	0	Present	0
Mvolo	Mvolo	14514	Mvolo14514	HM	Mvolo	MvoloMvolo	1	1	F	F	alive	0	0	June 2022	alive	alive	1	0	0	8	1	N	NA	Not asked	June2020-June2022	24	1.5	1.5	7	N	N	N	NA	N	N	0	1	1	1028	11	GAHM00709110		0	HAI MATARA	9	GA	0	Present	1
Mvolo	Mvolo	3353	Mvolo3353	KP	Mvolo	MvoloMvolo	1	1	F	F	alive	0	0	June 2022	alive	alive	0	0	1	NA	1	N	NA	Not asked	June2020-June2022	24	1.5	1.5	29	N	N	N	NA	N	N	0	0	0	957	4	EKKP0290214		0	KPERI	2	EK	0	Present	0
Mvolo	Mvolo	8222	Mvolo8222	MI	Mvolo	MvoloMvolo	1	1	M	M	alive	0	0	June 2022	alive	alive	0	0	1	NA	1	N	NA	Not asked	June2020-June2022	24	1.5	1.5	122	N	N	N	NA	N	N	1	0	0	1181	5	IJMI1220415		0	MINIKOLOME	4	IJ	0	Present	1
Mvolo	Mvolo	4750	Mvolo4750	DG	Mvolo	MvoloMvolo	1	1	F	F	alive	0	0	June 2022	alive	alive	1	0	1	NA	0	N	NA	Not asked	June2020-June2022	24	1.5	1.5	37	N	N	N	NA	N	N	0	0	1	2358	8	WKDG0370217		0	DOGOYABULO	2	WK	0	Present	0
Mvolo	Mvolo	11356	Mvolo11356	JM	Mvolo	MvoloMvolo	1	1	F	F	alive	0	0	June 2022	alive	alive	0	0	1	NA	1	N	NA	Not asked	June2020-June2022	24	1.5	1.5	68	N	N	N	NA	N	N	0	0	0	174	6	CMJM0680616		0	JEBEL MARI	6	CM	0	Present	1
Mvolo	Mvolo	15102	Mvolo15102	HD	Mvolo	MvoloMvolo	1	1	F	F	2020	1	1	June 2022	dead	dead	died	died	1	NA	1	died	NA	DOG BIT	June2020-June2022	6	0.5	0.5	31	died	died	died	NA	NA	Y	0	0	0	137	4	D10		0	HAI DELIB	4	CM	0	dead	0
Mvolo	Mvolo	4929	Mvolo4929	HD	Mvolo	MvoloMvolo	1	1	F	F	alive	0	0	June 2022	alive	alive	0	0	1	NA	1	N	NA	Not asked	June2020-June2022	24	1.5	1.5	31	N	N	N	NA	N	N	0	0	0	137	4	CMHD0310313		0	HAI DELIB	3	CM	0	Present	0
Mvolo	Mvolo	8006	Mvolo8006	DB	Mvolo	MvoloMvolo	1	1	F	F	alive	0	0	June 2022	alive	alive	0	0	1	NA	1	N	NA	Not asked	June2020-June2022	24	1.5	1.5	110	N	N	N	NA	N	N	0	1	1	925	5	DGDB1100414		0	DOGABI	4	DG	0	Absent	0
Mvolo	Mvolo	5185	Mvolo5185	MU	Mvolo	MvoloMvolo	1	1	M	M	alive	0	0	June 2022	alive	alive	0	0	1	NA	1	N	NA	Not asked	June2020-June2022	24	1.5	1.5	35	N	N	N	NA	N	N	0	0	1	395	4	WDMU0350313		0	MUDURIA	3	WD	0	Present	0
Mvolo	Mvolo	11013	Mvolo11013	DM	Mvolo	MvoloMvolo	1	1	F	F	alive	0	0	June 2022	alive	alive	0	0	1	NA	1	N	NA	Not asked	June2020-June2022	24	1.5	1.5	47	N	N	N	NA	N	N	0	1	1	2128	5	FDDM0470515		0	DOMERI	5	FD	0	Present	0
Mvolo	Mvolo	14974	Mvolo14974	DG	Mvolo	MvoloMvolo	1	1	M	M	alive	0	0	June 2022	alive	alive	0	0	1	NA	1	N	NA	Not asked	June2020-June2022	24	1.5	1.5	15	N	N	N	NA	N	N	0	0	0	2380	11	WKDG01511111		0	DOGOYABULO	11	WK	0	Present	0
Mvolo	Mvolo	13324	Mvolo13324	MS	Mvolo	MvoloMvolo	1	1	F	F	alive	0	0	June 2022	alive	alive	0	0	1	NA	1	N	NA	Not asked	June2020-June2022	24	1.5	1.5	11	N	N	N	NA	N	N	1	1	1	1421	7	WWMS0110717		0	HAI MASURA	7	WW	0	Absent	0
Mvolo	Mvolo	13142	Mvolo13142	MI	Mvolo	MvoloMvolo	1	1	M	M	alive	0	0	June 2022	alive	alive	0	0	1	NA	1	N	NA	Not asked	June2020-June2022	24	1.5	1.5	78	N	N	N	NA	N	N	0	1	1	893	7	DGMI0780717		0	MINIKOLOME	7	DG	0	Absent	0
Mvolo	Mvolo	9077	Mvolo9077	GI	Mvolo	MvoloMvolo	1	1	M	M	alive	0	0	June 2022	alive	alive	0	0	0	4	1	N	NA	Not asked	June2020-June2022	24	1.5	1.5	50	N	N	N	NA	N	N	0	1	1	2125	5	FDGI0500415		0	GIRA	4	FD	0	Present	0
Mvolo	Mvolo	14960	Mvolo14960	GI	Mvolo	MvoloMvolo	1	1	M	M	alive	0	0	June 2022	alive	alive	0	0	0	8	1	N	NA	Not asked	June2020-June2022	24	1.5	1.5	62	N	N	N	NA	N	N	0	1	1	2113	11	FDGI06211111		0	GIRA	11	FD	0	Present	0
Mvolo	Mvolo	14638	Mvolo14638	MI	Mvolo	MvoloMvolo	1	1	F	F	alive	0	0	June 2022	alive	alive	0	0	0	11	1	N	NA	Not asked	June2020-June2022	24	1.5	1.5	72	N	N	N	NA	N	N	0	1	1	2103	10	FDMI07209110		0	MINIKOLOME	9	FD	0	Present	1
Mvolo	Mvolo	14852	Mvolo14852	MI	Mvolo	MvoloMvolo	1	1	M	M	alive	0	0	June 2022	alive	alive	0	0	0	11	1	N	NA	Not asked	June2020-June2022	24	1.5	1.5	72	N	N	N	NA	N	N	0	1	1	2103	10	FDMI07210110		0	MINIKOLOME	10	FD	0	Present	1
Mvolo	Mvolo	11428	Mvolo11428	MU	Mvolo	MvoloMvolo	1	1	M	M	alive	0	0	June 2022	alive	alive	0	0	0	4	1	N	NA	Not asked	June2020-June2022	24	1.5	1.5	31	N	N	N	NA	N	N	0	0	0	269	6	DMMU0310616		0	MUDURIA	6	DM	0	Present	1
Mvolo	Mvolo	14777	Mvolo14777	DO	Mvolo	MvoloMvolo	1	1	M	M	alive	0	0	June 2022	alive	alive	1	0	1	NA	1	N	NA	Not asked	June2020-June2022	24	1.5	1.5	90	N	N	N	NA	N	N	0	0	0	1017	10	EKDO09010110		0	DOGERENG	10	EK	0	Present	0
Mvolo	Mvolo	5448	Mvolo5448	GI	Mvolo	MvoloMvolo	1	1	F	F	alive	0	0	June 2022	alive	alive	0	0	1	NA	1	N	NA	Not asked	June2020-June2022	24	1.5	1.5	78	N	N	N	NA	N	N	0	0	0	665	3	JAGI0780313		0	GIRA	3	JA	0	Present	0
Mvolo	Mvolo	14691	Mvolo14691	HD	Mvolo	MvoloMvolo	1	1	M	M	alive	0	0	June 2022	alive	alive	0	0	1	NA	1	N	NA	Not asked	June2020-June2022	24	1.5	1.5	26	N	N	N	NA	N	N	0	0	0	132	11	CMHD02610111		0	HAI DELIB	10	CM	0	Present	0
Mvolo	Mvolo	5933	Mvolo5933	DI	Mvolo	MvoloMvolo	1	1	M	M	alive	0	0	June 2022	alive	alive	0	0	1	NA	1	N	NA	Not asked	June2020-June2022	24	1.5	1.5	135	N	N	N	NA	N	N	1	0	1	1168	4	IJDI1350314		0	HAI DOICES	3	IJ	0	Present	1
Mvolo	Mvolo	15295	Mvolo15295	KP	Mvolo	MvoloMvolo	1	1	M	M	2021	1	0	June 2022	dead	dead	died	died	1	NA	1	died	NA	NA	June2020-June2022	18	1.5	1.5	39	died	died	died	NA	died	N	1	1	0	1767	2	D203		0	KPERI	2	LG	0	dead	0
Mvolo	Mvolo	8397	Mvolo8397	MU	Mvolo	MvoloMvolo	1	1	M	M	alive	0	0	June 2022	alive	alive	0	0	1	NA	1	N	NA	Not asked	June2020-June2022	24	1.5	1.5	47	N	N	N	NA	N	N	0	1	1	1385	6	WWMU0470416		0	MUDURIA	4	WW	0	Present	0
Mvolo	Mvolo	7318	Mvolo7318	TI	Mvolo	MvoloMvolo	1	1	M	M	alive	0	0	June 2022	alive	alive	0	0	1	NA	1	N	NA	Not asked	June2020-June2022	24	1.5	1.5	74	N	N	N	NA	N	N	0	0	0	180	5	CMTI0740415		0	TIBORO	4	CM	0	Present	0
Mvolo	Mvolo	13851	Mvolo13851	MU	Mvolo	MvoloMvolo	1	1	F	F	alive	0	0	June 2022	alive	alive	0	0	1	NA	1	N	NA	Not asked	June2020-June2022	24	1.5	1.5	47	N	N	N	NA	N	N	0	0	1	407	9	WDMU0470818		0	MUDURIA	8	WD	1	Present	0
Mvolo	Mvolo	12796	Mvolo12796	TI	Mvolo	MvoloMvolo	1	1	M	M	alive	0	0	June 2022	alive	alive	0	0	1	NA	1	N	NA	Not asked	June2020-June2022	24	1.5	1.5	77	N	N	N	NA	N	N	0	0	0	183	8	CMTI0770718		0	TIBORO	7	CM	0	Present	0
Mvolo	Mvolo	14236	Mvolo14236	MB	Mvolo	MvoloMvolo	1	1	M	M	alive	0	0	June 2022	alive	alive	0	0	1	NA	1	N	NA	Not asked	June2020-June2022	24	1.5	1.5	41	N	N	N	NA	N	N	0	1	0	2021	8	SSMB0410818		0	HAI MBADUMU	8	SS	0	Present	0
Mvolo	Mvolo	10587	Mvolo10587	ZI	Mvolo	MvoloMvolo	1	1	M	M	alive	0	0	June 2022	alive	alive	1	0	1	NA	1	N	NA	Not asked	June2020-June2022	24	1.5	1.5	102	N	N	N	NA	N	N	1	1	1	1587	5	LMZI1020515		0	HAI ZIRA	5	LM	0	Present	0
Mvolo	Mvolo	13611	Mvolo13611	MU	Mvolo	MvoloMvolo	1	1	M	M	alive	0	0	June 2022	alive	alive	0	0	0	8	1	N	NA	Not asked	June2020-June2022	24	1.5	1.5	20	N	N	N	NA	N	N	0	0	1	2155	7	FDMU0200717		0	MUNDRIA	7	FD	0	Present	0
Mvolo	Mvolo	13901	Mvolo13901	DO	Mvolo	MvoloMvolo	1	1	M	M	alive	0	0	June 2022	alive	alive	0	0	1	NA	1	N	NA	Not asked	June2020-June2022	24	1.5	1.5	97	N	N	N	NA	N	N	0	0	0	571	10	JKDO09708110		0	DOGERENG	8	JK	0	Present	0
Mvolo	Mvolo	9729	Mvolo9729	WI	Mvolo	MvoloMvolo	1	1	F	F	alive	0	0	June 2022	alive	alive	0	0	1	NA	1	N	NA	Not asked	June2020-June2022	24	1.5	1.5	116	N	N	N	NA	N	N	0	0	1	476	6	WDWI1160516		0	WINIKASA	5	WD	0	Present	1
Mvolo	Mvolo	11097	Mvolo11097	DT	Mvolo	MvoloMvolo	1	1	F	F	alive	0	0	June 2022	alive	alive	1	0	0	5	1	N	NA	Not asked	June2020-June2022	24	1.5	1.5	50	N	N	N	NA	N	N	0	0	0	2240	5	SDDT0500515		0	DOTRIBA	5	SD	0	Absent	0
Mvolo	Mvolo	14689	Mvolo14689	DG	Mvolo	MvoloMvolo	1	1	M	M	alive	0	0	June 2022	alive	alive	0	0	0	15	1	N	NA	Not asked	June2020-June2022	24	1.5	1.5	13	N	N	N	NA	N	N	0	1	0	119	11	CMDG01310110		0	DOGOYABULO	10	CM	1	Present	0
Mvolo	Mvolo	10116	Mvolo10116	TI	Mvolo	MvoloMvolo	1	1	M	M	alive	0	0	June 2022	alive	alive	0	0	1	NA	1	N	NA	Not asked	June2020-June2022	24	1.5	1.5	48	N	N	N	NA	N	N	0	0	0	975	5	EKTI0480515		0	TIBORO	5	EK	0	Present	0
Mvolo	Mvolo	11860	Mvolo11860	KP	Mvolo	MvoloMvolo	1	1	F	F	alive	0	0	June 2022	alive	alive	0	0	0	4	1	N	NA	Not asked	June2020-June2022	24	1.5	1.5	35	N	N	N	NA	N	N	0	0	0	963	6	EKKP0350616		0	KPERI	6	EK	0	Present	0
Mvolo	Mvolo	9171	Mvolo9171	DM	Mvolo	MvoloMvolo	1	1	M	M	alive	0	0	June 2022	alive	alive	0	0	1	NA	1	N	NA	Not asked	June2020-June2022	24	1.5	1.5	65	N	N	N	NA	N	N	0	0	1	2226	4	SDDM0650414		0	DOMERI	4	SD	0	Present	0
Mvolo	Mvolo	13570	Mvolo13570	HD	Mvolo	MvoloMvolo	1	1	M	M	alive	0	0	June 2022	alive	alive	0	0	1	NA	1	N	NA	Not asked	June2020-June2022	24	1.5	1.5	37	N	N	N	NA	N	N	0	1	0	2025	8	SSHD0370718		0	HAI DELIB	7	SS	0	Present	0
Mvolo	Mvolo	12548	Mvolo12548	HK	Mvolo	MvoloMvolo	1	1	M	M	alive	0	0	June 2022	alive	alive	0	0	0	5	1	N	NA	Not asked	June2020-June2022	24	1.5	1.5	5	N	N	N	NA	N	N	1	0	1	2170	6	FDHK0050616		0	HAI KOROSONA	6	FD	0	Present	0
Mvolo	Mvolo	11144	Mvolo11144	ZI	Mvolo	MvoloMvolo	1	1	F	F	alive	0	0	June 2022	alive	alive	0	0	1	NA	0	N	NA	Not asked	June2020-June2022	24	1.5	1.5	96	N	N	N	NA	N	N	0	0	1	2299	10	WKZI0960516		0	HAI ZIRA	5	WK	0	Present	0
Mvolo	Mvolo	14369	Mvolo14369	DG	Mvolo	MvoloMvolo	1	1	F	F	alive	0	0	June 2022	alive	alive	0	0	1	NA	1	N	NA	Not asked	June2020-June2022	24	1.5	1.5	90	N	N	N	NA	N	N	0	0	1	196	9	CMDG0900919		0	DOGOYABULO	9	CM	0	Present	0
Mvolo	Mvolo	11342	Mvolo11342	KP	Mvolo	MvoloMvolo	1	1	M	M	alive	0	0	June 2022	alive	alive	1	0	0	5	1	N	NA	Not asked	June2020-June2022	24	1.5	1.5	47	N	N	N	NA	N	N	0	0	0	153	6	CMKP0470616		0	KPERI	6	CM	0	Present	0
Mvolo	Mvolo	10863	Mvolo10863	HK	Mvolo	MvoloMvolo	1	1	F	F	alive	0	0	June 2022	alive	alive	0	0	1	NA	1	N	NA	Not asked	June2020-June2022	24	1.5	1.5	16	N	N	N	NA	N	N	0	1	0	1931	6	JAHK0160516		0	HAI KOROSONA	5	JA	0	Present	0
Mvolo	Mvolo	10324	Mvolo10324	HK	Mvolo	MvoloMvolo	1	1	M	M	alive	0	0	June 2022	alive	alive	0	0	1	NA	1	N	NA	Not asked	June2020-June2022	24	1.5	1.5	31	N	N	N	NA	N	N	1	0	0	1272	5	IJHK0310515		0	HAI KOROSONA	5	IJ	0	Present	0
Mvolo	Mvolo	12585	Mvolo12585	DT	Mvolo	MvoloMvolo	1	1	M	M	alive	0	0	June 2022	alive	alive	0	0	1	NA	1	N	NA	Not asked	June2020-June2022	24	1.5	1.5	48	N	N	N	NA	N	N	0	0	0	2242	6	SDDT0480616		0	DOTRIBA	6	SD	0	Present	0
Mvolo	Mvolo	15021	Mvolo15021	DG	Mvolo	MvoloMvolo	1	1	M	M	alive	0	0	June 2022	alive	alive	0	0	0	4	1	N	NA	Not asked	June2020-June2022	24	1.5	1.5	38	N	N	N	NA	N	N	0	0	0	2357	14	WKDG03812113		0	DOGOYABULO	12	WK	0	Absent	1
Mvolo	Mvolo	5620	Mvolo5620	HD	Mvolo	MvoloMvolo	1	1	F	F	alive	0	0	June 2022	alive	alive	1	0	1	NA	1	N	NA	Not asked	June2020-June2022	24	1.5	1.5	23	N	N	N	NA	N	N	0	0	1	839	10	DGHD02303110		0	HAI DELIB	3	DG	0	Present	0
Mvolo	Mvolo	15240	Mvolo15240	DB	Mvolo	MvoloMvolo	1	1	M	M	2021	1	0	June 2022	dead	dead	died	died	1	NA	1	died	NA	NA	June2020-June2022	18	1.5	1.5	97	died	died	died	NA	died	N	0	0	1	912	3	D148		0	DOGABI	3	DG	0	dead	1
Mvolo	Mvolo	3367	Mvolo3367	TI	Mvolo	MvoloMvolo	1	1	M	M	alive	0	0	June 2022	alive	alive	0	0	1	NA	1	N	NA	Not asked	June2020-June2022	24	1.5	1.5	44	N	N	N	NA	N	N	0	0	0	971	3	EKTI0440213		0	TIBORO	2	EK	0	Present	0
Mvolo	Mvolo	14950	Mvolo14950	HK	Mvolo	MvoloMvolo	1	1	F	F	alive	0	0	June 2022	alive	alive	0	0	1	NA	1	N	NA	Not asked	June2020-June2022	24	1.5	1.5	11	N	N	N	NA	N	N	0	1	1	1678	11	LMHK01111111		0	HAI KOROSONA	11	LM	0	Absent	0
Mvolo	Mvolo	15150	Mvolo15150	DM	Mvolo	MvoloMvolo	1	1	M	M	2021	1	0	June 2022	dead	dead	died	died	1	NA	1	died	NA	NA	June2020-June2022	18	1.5	1.5	71	died	died	died	NA	died	N	0	1	1	431	6	D58		0	DOMERI	6	WD	1	dead	0
Mvolo	Mvolo	5982	Mvolo5982	DT	Mvolo	MvoloMvolo	1	1	M	M	alive	0	0	June 2022	alive	alive	0	0	1	NA	1	N	NA	Not asked	June2020-June2022	24	1.5	1.5	84	N	N	N	NA	N	N	1	0	0	1219	4	IJDT0840314		0	DOTRIBA	3	IJ	0	Present	0
Mvolo	Mvolo	13248	Mvolo13248	DO	Mvolo	MvoloMvolo	1	1	M	M	alive	0	0	June 2022	alive	alive	0	0	1	NA	1	N	NA	Not asked	June2020-June2022	24	1.5	1.5	151	N	N	N	NA	N	N	1	0	0	1152	7	IJDO1510717		0	DOGERENG	7	IJ	0	Present	0
Mvolo	Mvolo	14754	Mvolo14754	MI	Mvolo	MvoloMvolo	1	1	M	M	alive	0	0	June 2022	alive	alive	0	0	1	NA	1	N	NA	Not asked	June2020-June2022	24	1.5	1.5	78	N	N	N	NA	N	N	0	0	1	789	10	JDMI07810110		0	MINIKOLOME	10	JD	0	Present	0
Mvolo	Mvolo	14068	Mvolo14068	DB	Mvolo	MvoloMvolo	1	1	M	M	alive	0	0	June 2022	alive	alive	1	0	1	NA	1	N	NA	Not asked	June2020-June2022	24	1.5	1.5	112	N	N	N	NA	N	N	1	1	1	1133	9	GADB1120819		0	DOGABI	8	GA	0	Present	1
Mvolo	Mvolo	5758	Mvolo5758	DO	Mvolo	MvoloMvolo	1	1	M	M	alive	0	0	June 2022	alive	alive	0	0	1	NA	0	N	NA	Not asked	June2020-June2022	24	1.5	1.5	59	N	N	N	NA	N	N	0	0	0	986	3	EKDO0590313		0	DOGERENG	3	EK	0	Present	0
Mvolo	Mvolo	10871	Mvolo10871	HK	Mvolo	MvoloMvolo	1	1	M	M	alive	0	0	June 2022	alive	alive	0	0	1	NA	0	N	NA	Not asked	June2020-June2022	24	1.5	1.5	8	N	N	N	NA	N	N	0	0	1	1939	6	JAHK0080516		0	HAI KOROSONA	5	JA	0	Present	0
Mvolo	Mvolo	12421	Mvolo12421	HK	Mvolo	MvoloMvolo	1	1	M	M	alive	0	0	June 2022	alive	alive	0	0	1	NA	0	N	NA	Not asked	June2020-June2022	24	1.5	1.5	8	N	N	N	NA	N	N	0	0	1	1939	6	JAHK0080616		0	HAI KOROSONA	6	JA	0	Present	0
Mvolo	Mvolo	11916	Mvolo11916	MB	Mvolo	MvoloMvolo	1	1	M	M	alive	0	0	June 2022	alive	alive	1	0	1	NA	1	N	NA	Not asked	June2020-June2022	24	1.5	1.5	43	N	N	N	NA	N	N	0	1	1	1064	7	GAMB0430617		0	HAI MBANDUMU	6	GA	0	Present	0
Mvolo	Mvolo	13243	Mvolo13243	DB	Mvolo	MvoloMvolo	1	1	F	F	alive	0	0	June 2022	alive	alive	1	0	1	NA	1	N	NA	Not asked	June2020-June2022	24	1.5	1.5	111	N	N	N	NA	N	N	1	1	1	1132	9	GADB1110719		0	DOGABI	7	GA	0	Present	1
Mvolo	Mvolo	11098	Mvolo11098	DT	Mvolo	MvoloMvolo	1	1	M	M	alive	0	0	June 2022	alive	alive	0	0	1	NA	1	N	NA	Not asked	June2020-June2022	24	1.5	1.5	49	N	N	N	NA	N	N	0	0	0	2241	5	SDDT0490515		0	DOTRIBA	5	SD	0	Absent	0
Mvolo	Mvolo	14583	Mvolo14583	ME	Mvolo	MvoloMvolo	1	1	F	F	alive	0	0	June 2022	alive	alive	1	0	1	NA	1	N	NA	Not asked	June2020-June2022	24	1.5	1.5	57	N	N	N	NA	N	N	1	1	1	1632	10	LMME05709110		0	MEDIKANUNU	9	LM	0	Present	1
Mvolo	Mvolo	14622	Mvolo14622	MB	Mvolo	MvoloMvolo	1	1	F	F	alive	0	0	June 2022	alive	alive	0	0	1	NA	1	N	NA	Not asked	June2020-June2022	24	1.5	1.5	47	N	N	N	NA	N	N	0	1	0	2015	9	SSMB0470919		0	HAI MBADUMU	9	SS	0	Present	0
Mvolo	Mvolo	7516	Mvolo7516	MU	Mvolo	MvoloMvolo	1	1	F	F	alive	0	0	June 2022	alive	alive	0	0	1	NA	1	N	NA	Not asked	June2020-June2022	24	1.5	1.5	26	N	N	N	NA	N	N	0	0	1	386	5	WDMU0260414		0	MUDURIA	4	WD	1	Present	0
Mvolo	Mvolo	14446	Mvolo14446	DI	Mvolo	MvoloMvolo	1	1	F	F	alive	0	0	June 2022	alive	alive	0	0	1	NA	1	N	NA	Not asked	June2020-June2022	24	1.5	1.5	117	N	N	N	NA	N	N	0	0	0	704	9	JADI1170919		0	DIOCES	9	JA	0	Present	0
Mvolo	Mvolo	8072	Mvolo8072	DI	Mvolo	MvoloMvolo	1	1	M	M	alive	0	0	June 2022	alive	alive	0	0	1	NA	1	N	NA	Not asked	June2020-June2022	24	1.5	1.5	84	N	N	N	NA	N	N	0	0	0	1011	5	EKDI0840415		0	DIOCES	4	EK	0	Present	1
Mvolo	Mvolo	8693	Mvolo8693	DO	Mvolo	MvoloMvolo	1	1	M	M	alive	0	0	June 2022	alive	alive	0	0	1	NA	1	N	NA	Not asked	June2020-June2022	24	1.5	1.5	109	N	N	N	NA	N	N	1	1	1	1697	6	LGDO1090415		0	DOGERENG	4	LG	0	Present	0
Mvolo	Mvolo	13644	Mvolo13644	KO	Mvolo	MvoloMvolo	1	1	F	F	alive	0	0	June 2022	alive	alive	0	0	1	NA	1	N	NA	Not asked	June2020-June2022	24	1.5	1.5	3	N	N	N	NA	N	N	0	0	1	2287	7	SDKO0030717		0	KORBABANG	7	SD	0	Present	0
Mvolo	Mvolo	9369	Mvolo9369	KP	Mvolo	MvoloMvolo	1	1	F	F	alive	0	0	June 2022	alive	alive	0	0	1	NA	1	N	NA	Not asked	June2020-June2022	24	1.5	1.5	39	N	N	N	NA	N	N	0	0	0	39	7	JNKP0390517		0	KPERI	5	JN	0	Present	0
Mvolo	Mvolo	12558	Mvolo12558	DI	Mvolo	MvoloMvolo	1	1	M	M	alive	0	0	June 2022	alive	alive	0	0	1	NA	1	N	NA	Not asked	June2020-June2022	24	1.5	1.5	105	N	N	N	NA	N	N	0	0	0	2187	6	SDDI1050616		0	HAI DIOCES	6	SD	0	Present	0
Mvolo	Mvolo	15036	Mvolo15036	MI	Mvolo	MvoloMvolo	1	1	F	F	alive	0	0	June 2022	alive	alive	0	0	1	NA	1	N	NA	Not asked	June2020-June2022	24	1.5	1.5	80	N	N	N	NA	N	N	0	0	0	791	13	JDMI08013113		0	MINIKOLOME	13	JD	0	Present	0
Mvolo	Mvolo	7303	Mvolo7303	JM	Mvolo	MvoloMvolo	1	1	M	M	alive	0	0	June 2022	alive	alive	0	0	1	NA	1	N	NA	Not asked	June2020-June2022	24	1.5	1.5	58	N	N	N	NA	N	N	0	0	0	164	4	CMJM0580414		0	JEBEL MARI	4	CM	0	Present	0
Mvolo	Mvolo	14361	Mvolo14361	KP	Mvolo	MvoloMvolo	1	1	M	M	alive	0	0	June 2022	alive	alive	0	0	0	16	1	N	NA	Not asked	June2020-June2022	24	1.5	1.5	39	N	N	N	NA	N	N	0	0	0	145	9	CMKP0390919		0	KPERI	9	CM	0	Present	0
Mvolo	Mvolo	11874	Mvolo11874	DO	Mvolo	MvoloMvolo	1	1	M	M	alive	0	0	June 2022	alive	alive	0	0	1	NA	1	N	NA	Not asked	June2020-June2022	24	1.5	1.5	64	N	N	N	NA	N	N	0	0	0	991	6	EKDO0640616		0	DOGERENG	6	EK	0	Present	0
Mvolo	Mvolo	13175	Mvolo13175	KE	Mvolo	MvoloMvolo	1	1	M	M	alive	0	0	June 2022	alive	alive	1	0	1	NA	1	N	NA	Not asked	June2020-June2022	24	1.5	1.5	58	N	N	N	NA	N	N	0	0	0	985	9	EKKE0580719		0	KELIBALA	7	EK	0	Present	0
Mvolo	Mvolo	11066	Mvolo11066	GI	Mvolo	MvoloMvolo	1	1	M	M	alive	0	0	June 2022	alive	alive	0	0	0	7	1	N	NA	Not asked	June2020-June2022	24	1.5	1.5	90	N	N	N	NA	N	N	0	0	1	2202	5	SDGI0900515		0	GIRA	5	SD	0	Present	0
Mvolo	Mvolo	14921	Mvolo14921	DB	Mvolo	MvoloMvolo	1	1	F	F	alive	0	0	June 2022	alive	alive	1	0	1	NA	0	N	NA	Not asked	June2020-June2022	24	1.5	1.5	101	N	N	N	NA	N	N	0	0	0	812	11	JDDB10111111		0	DOGABI	11	JD	0	Absent	0
Mvolo	Mvolo	13917	Mvolo13917	ME	Mvolo	MvoloMvolo	1	1	F	F	alive	0	0	June 2022	alive	alive	0	0	1	NA	1	N	NA	Not asked	June2020-June2022	24	1.5	1.5	46	N	N	N	NA	N	N	0	0	0	633	8	JAME0460818		0	MENDIKANUNU	8	JA	0	Present	1
Mvolo	Mvolo	9802	Mvolo9802	KE	Mvolo	MvoloMvolo	1	1	F	F	alive	0	0	June 2022	alive	alive	0	0	1	NA	1	N	NA	Not asked	June2020-June2022	24	1.5	1.5	81	N	N	N	NA	N	N	0	0	0	557	8	JKKE0810517		0	KELIBALA	5	JK	0	Present	0
Mvolo	Mvolo	14547	Mvolo14547	GI	Mvolo	MvoloMvolo	1	1	F	F	alive	0	0	June 2022	alive	alive	1	0	1	NA	1	N	NA	Not asked	June2020-June2022	24	1.5	1.5	81	N	N	N	NA	N	N	0	1	1	1351	10	WWGI08109110		0	GIRA	9	WW	0	Present	1
Mvolo	Mvolo	8167	Mvolo8167	DI	Mvolo	MvoloMvolo	1	1	F	F	alive	0	0	June 2022	alive	alive	0	0	1	NA	0	N	NA	Not asked	June2020-June2022	24	1.5	1.5	97	N	N	N	NA	N	N	0	0	1	1118	6	GADI0970416		0	DIOCES	4	GA	0	Present	0
Mvolo	Mvolo	14217	Mvolo14217	ML	Mvolo	MvoloMvolo	1	1	M	M	alive	0	0	June 2022	alive	alive	0	0	1	NA	1	N	NA	Not asked	June2020-June2022	24	1.5	1.5	85	N	N	N	NA	N	N	0	1	0	1977	9	SSML0850819		0	HAI MALAKIA	8	SS	0	Present	0
Mvolo	Mvolo	14728	Mvolo14728	KP	Mvolo	MvoloMvolo	1	1	F	F	alive	0	0	June 2022	alive	alive	0	0	1	NA	1	N	NA	Not asked	June2020-June2022	24	1.5	1.5	38	N	N	N	NA	N	N	1	0	1	514	10	JKKP03810110		0	KPERI	10	JK	0	Present	0
Mvolo	Mvolo	14554	Mvolo14554	HK	Mvolo	MvoloMvolo	1	1	M	M	alive	0	0	June 2022	alive	alive	0	0	1	NA	1	N	NA	Not asked	June2020-June2022	24	1.5	1.5	26	N	N	N	NA	N	N	0	1	1	1406	9	WWHK0260919		0	HAI KOROSONA	9	WW	0	Absent	0
Mvolo	Mvolo	5237	Mvolo5237	YC	Mvolo	MvoloMvolo	1	1	F	F	alive	0	0	June 2022	alive	alive	0	0	1	NA	1	N	NA	Not asked	June2020-June2022	24	1.5	1.5	94	N	N	N	NA	N	N	0	1	1	454	4	WDYC0940313		0	YERI CENTER	3	WD	0	Present	0
Mvolo	Mvolo	10753	Mvolo10753	WI	Mvolo	MvoloMvolo	1	1	F	F	alive	0	0	June 2022	alive	alive	1	0	1	NA	1	N	NA	Not asked	June2020-June2022	24	1.5	1.5	136	N	N	N	NA	N	N	0	1	1	1811	5	JAWI1360515		0	WINIKASA	5	JA	0	Present	0
Mvolo	Mvolo	14947	Mvolo14947	MS	Mvolo	MvoloMvolo	1	1	M	M	alive	0	0	June 2022	alive	alive	0	0	0	14	0	N	NA	Not asked	June2020-June2022	24	1.5	1.5	14	N	N	N	NA	N	N	0	0	1	1557	11	MBMS01411111		0	HAI MASURA	11	MB	0	Present	0
Mvolo	Mvolo	14424	Mvolo14424	ML	Mvolo	MvoloMvolo	1	1	M	M	alive	0	0	June 2022	alive	alive	1	0	1	NA	1	N	NA	Not asked	June2020-June2022	24	1.5	1.5	71	N	N	N	NA	N	N	0	1	1	547	9	JKML0710919		0	HAI MALAKIA	9	JK	0	Present	0
Mvolo	Mvolo	14885	Mvolo14885	HD	Mvolo	MvoloMvolo	1	1	F	F	alive	0	0	June 2022	alive	alive	1	0	0	15	1	N	NA	Not asked	June2020-June2022	24	1.5	1.5	23	N	N	N	NA	N	N	0	0	0	129	11	CMHD02311111		0	HAI DELIB	11	CM	0	Present	0
Mvolo	Mvolo	12614	Mvolo12614	WK	Mvolo	MvoloMvolo	1	1	F	F	alive	0	0	June 2022	alive	alive	0	0	0	1	0	N	NA	Not asked	June2020-June2022	24	1.5	1.5	100	N	N	N	NA	N	N	0	0	1	2295	6	SDWK1000616		0	HAI DIOCES	6	SD	0	Absent	1
Mvolo	Mvolo	9234	Mvolo9234	DI	Mvolo	MvoloMvolo	1	1	M	M	alive	0	0	June 2022	alive	alive	0	0	0	1	0	N	NA	Not asked	June2020-June2022	24	1.5	1.5	101	N	N	N	NA	N	N	0	0	1	2294	5	WKDI1010415		0	HAI DIOCES	4	WK	0	Present	0
Mvolo	Mvolo	11061	Mvolo11061	YC	Mvolo	MvoloMvolo	1	1	F	F	alive	0	0	June 2022	alive	alive	0	0	1	NA	1	N	NA	Not asked	June2020-June2022	24	1.5	1.5	97	N	N	N	NA	N	N	0	0	0	2195	5	SDYC0970515		0	YERI CENTER	5	SD	0	Absent	0
Mvolo	Mvolo	11096	Mvolo11096	DT	Mvolo	MvoloMvolo	1	1	M	M	alive	0	0	June 2022	alive	alive	1	0	1	NA	1	N	NA	Not asked	June2020-June2022	24	1.5	1.5	51	N	N	N	NA	N	N	0	0	0	2239	5	SDDT0510515		0	DOTRIBA	5	SD	0	Present	1
Mvolo	Mvolo	12580	Mvolo12580	DM	Mvolo	MvoloMvolo	1	1	F	F	alive	0	0	June 2022	alive	alive	0	0	1	NA	1	N	NA	Not asked	June2020-June2022	24	1.5	1.5	61	N	N	N	NA	N	N	0	0	0	2229	6	SDDM0610616		0	DOMERI	6	SD	0	Present	0
Mvolo	Mvolo	13857	Mvolo13857	MA	Mvolo	MvoloMvolo	1	1	F	F	alive	0	0	June 2022	alive	alive	0	0	0	2	1	N	NA	Not asked	June2020-June2022	24	1.5	1.5	91	N	N	N	NA	N	N	0	0	1	451	9	WDMA0910819		0	MUASKAR	8	WD	1	Present	0
Mvolo	Mvolo	13412	Mvolo13412	ML	Mvolo	MvoloMvolo	1	1	M	M	alive	0	0	June 2022	alive	alive	0	0	1	NA	1	N	NA	Not asked	June2020-June2022	24	1.5	1.5	79	N	N	N	NA	N	N	1	1	1	1610	7	LMML0790717		0	HAI MALAKIA	7	LM	0	Present	0
Mvolo	Mvolo	12772	Mvolo12772	HD	Mvolo	MvoloMvolo	1	1	M	M	alive	0	0	June 2022	alive	alive	0	0	1	NA	1	N	NA	Not asked	June2020-June2022	24	1.5	1.5	24	N	N	N	NA	N	N	0	0	0	130	9	CMHD0240718		0	HAI DELIB	7	CM	0	Present	0
Mvolo	Mvolo	7622	Mvolo7622	HD	Mvolo	MvoloMvolo	1	1	M	M	alive	0	0	June 2022	alive	alive	0	0	1	NA	1	N	NA	Not asked	June2020-June2022	24	1.5	1.5	31	N	N	N	NA	N	N	0	0	1	507	4	JKHD0310414		0	HAI DELIB	4	JK	0	Present	0
Mvolo	Mvolo	10140	Mvolo10140	KE	Mvolo	MvoloMvolo	1	1	M	M	alive	0	0	June 2022	alive	alive	0	0	1	NA	1	N	NA	Not asked	June2020-June2022	24	1.5	1.5	83	N	N	N	NA	N	N	0	0	0	1010	5	EKKE0830515		0	KELIBALA	5	EK	0	Present	0
Mvolo	Mvolo	10860	Mvolo10860	HK	Mvolo	MvoloMvolo	1	1	M	M	alive	0	0	June 2022	alive	alive	0	0	1	NA	1	N	NA	Not asked	June2020-June2022	24	1.5	1.5	19	N	N	N	NA	N	N	0	1	0	1928	5	JAHK0190515		0	HAI KOROSONA	5	JA	0	Present	0
Mvolo	Mvolo	13568	Mvolo13568	MB	Mvolo	MvoloMvolo	1	1	M	M	alive	0	0	June 2022	alive	alive	0	0	1	NA	1	N	NA	Not asked	June2020-June2022	24	1.5	1.5	40	N	N	N	NA	N	N	0	1	0	2022	7	SSMB0400717		0	HAI MBADUMU	7	SS	0	Present	0
Mvolo	Mvolo	6821	Mvolo6821	DO	Mvolo	MvoloMvolo	1	1	M	M	alive	0	0	June 2022	alive	alive	0	0	0	7	1	N	NA	Not asked	June2020-June2022	24	1.5	1.5	103	N	N	N	NA	N	N	0	1	1	2072	3	FDDO1030313		0	DOGERENG	3	FD	0	Present	0
Mvolo	Mvolo	12479	Mvolo12479	MB	Mvolo	MvoloMvolo	1	1	M	M	alive	0	0	June 2022	alive	alive	0	0	1	NA	1	N	NA	Not asked	June2020-June2022	24	1.5	1.5	39	N	N	N	NA	N	N	0	1	0	2023	7	SSMB0390617		0	HAI MBADUMU	6	SS	0	Present	0
Mvolo	Mvolo	12695	Mvolo12695	DG	Mvolo	MvoloMvolo	1	1	M	M	alive	0	0	June 2022	alive	alive	0	0	1	NA	1	N	NA	Not asked	June2020-June2022	24	1.5	1.5	6	N	N	N	NA	N	N	0	0	0	6	7	JNDG0060717		0	DOGOYAMBULO	7	JN	0	Present	0
Mvolo	Mvolo	7329	Mvolo7329	DG	Mvolo	MvoloMvolo	1	1	F	F	alive	0	0	June 2022	alive	alive	1	0	0	4	1	N	NA	Not asked	June2020-June2022	24	1.5	1.5	86	N	N	N	NA	N	N	0	0	0	192	6	CMDG0860415		0	DOGOYABULO	4	CM	0	Present	0
Mvolo	Mvolo	14421	Mvolo14421	ME	Mvolo	MvoloMvolo	1	1	F	F	alive	0	0	June 2022	alive	alive	0	0	1	NA	1	N	NA	Not asked	June2020-June2022	24	1.5	1.5	55	N	N	N	NA	N	N	0	0	0	531	9	JKME0550919		0	MEDIKANUNU	9	JK	0	Absent	0
Mvolo	Mvolo	8034	Mvolo8034	KP	Mvolo	MvoloMvolo	1	1	F	F	alive	0	0	June 2022	alive	alive	0	0	0	5	1	N	NA	Not asked	June2020-June2022	24	1.5	1.5	36	N	N	N	NA	N	N	0	0	0	964	7	EKKP0360417		0	KPERI	4	EK	0	Present	0
Mvolo	Mvolo	7539	Mvolo7539	DT	Mvolo	MvoloMvolo	1	1	F	F	alive	0	0	June 2022	alive	alive	0	0	1	NA	1	N	NA	Not asked	June2020-June2022	24	1.5	1.5	52	N	N	N	NA	N	N	0	0	1	412	4	WDDT0520414		0	DOTRIBA	4	WD	0	Present	0
Mvolo	Mvolo	13928	Mvolo13928	ML	Mvolo	MvoloMvolo	1	1	F	F	alive	0	0	June 2022	alive	alive	0	0	1	NA	1	N	NA	Not asked	June2020-June2022	24	1.5	1.5	94	N	N	N	NA	N	N	0	0	1	681	8	JAML0940818		0	HAI MALAKIA	8	JA	0	Present	0
Mvolo	Mvolo	15134	Mvolo15134	KO	Mvolo	MvoloMvolo	1	1	M	M	2021	1	0	June 2022	dead	dead	died	died	1	NA	1	died	NA	NA	June2020-June2022	18	1.5	1.5	14	died	died	died	NA	died	N	0	0	1	374	5	D42		0	KORBABANG	5	WD	0	dead	0
Mvolo	Mvolo	13623	Mvolo13623	YC	Mvolo	MvoloMvolo	1	1	M	M	alive	0	0	June 2022	alive	alive	0	0	1	NA	0	N	NA	Not asked	June2020-June2022	24	1.5	1.5	82	N	N	N	NA	N	N	0	0	0	2208	7	SDYC0820717		0	YERI CENTER	7	SD	0	Absent	0
Mvolo	Mvolo	13561	Mvolo13561	HD	Mvolo	MvoloMvolo	1	1	F	F	alive	0	0	June 2022	alive	alive	0	0	1	NA	1	N	NA	Not asked	June2020-June2022	24	1.5	1.5	50	N	N	N	NA	N	N	0	1	0	2012	7	SSHD0500717		0	HAI DELIB	7	SS	0	Present	0
Mvolo	Mvolo	13772	Mvolo13772	HD	Mvolo	MvoloMvolo	1	1	M	M	alive	0	0	June 2022	alive	alive	1	0	1	NA	1	N	NA	Not asked	June2020-June2022	24	1.5	1.5	27	N	N	N	NA	N	N	0	0	1	133	8	CMHD0270818		0	HAI DELIB	8	CM	0	Present	0
Mvolo	Mvolo	15047	Mvolo15047	HK	Mvolo	MvoloMvolo	1	1	F	F	alive	0	0	June 2022	alive	alive	0	0	1	NA	1	N	NA	Not asked	June2020-June2022	24	1.5	1.5	5	N	N	N	NA	N	N	0	0	1	1684	13	LMHK00513113		0	HAI KOROSONA	13	LM	0	Present	0
Mvolo	Mvolo	9806	Mvolo9806	KE	Mvolo	MvoloMvolo	1	1	F	F	alive	0	0	June 2022	alive	alive	0	0	1	NA	1	N	NA	Not asked	June2020-June2022	24	1.5	1.5	85	N	N	N	NA	N	N	0	0	0	561	7	JKKE0850517		0	KELIBALA	5	JK	0	Present	0
Mvolo	Mvolo	9340	Mvolo9340	DG	Mvolo	MvoloMvolo	1	1	M	M	alive	0	0	June 2022	alive	alive	0	0	1	NA	1	N	NA	Not asked	June2020-June2022	24	1.5	1.5	9	N	N	N	NA	N	N	0	1	1	9	6	JNDG0090516		1	DOGOYAMBULO	5	JN	0	Present	1
Mvolo	Mvolo	13634	Mvolo13634	DT	Mvolo	MvoloMvolo	1	1	M	M	alive	0	0	June 2022	alive	alive	1	0	1	NA	1	N	NA	Not asked	June2020-June2022	24	1.5	1.5	47	N	N	N	NA	N	N	0	0	0	2243	7	SDDT0470717		0	DOTRIBA	7	SD	0	Present	0
Mvolo	Mvolo	9145	Mvolo9145	YC	Mvolo	MvoloMvolo	1	1	F	F	alive	0	0	June 2022	alive	alive	0	0	1	NA	1	N	NA	Not asked	June2020-June2022	24	1.5	1.5	92	N	N	N	NA	N	N	0	1	0	2200	4	SDYC0920414		0	YERI CENTER	4	SD	0	Absent	0
Mvolo	Mvolo	7739	Mvolo7739	KP	Mvolo	MvoloMvolo	1	1	M	M	alive	0	0	June 2022	alive	alive	0	0	0	4	1	N	NA	Not asked	June2020-June2022	24	1.5	1.5	38	N	N	N	NA	N	N	0	0	0	625	4	JAKP0380414		0	KPERI	4	JA	0	Present	0
Mvolo	Mvolo	6312	Mvolo6312	MS	Mvolo	MvoloMvolo	1	1	M	M	alive	0	0	June 2022	alive	alive	0	0	1	NA	0	N	NA	Not asked	June2020-June2022	24	1.5	1.5	16	N	N	N	NA	N	N	0	0	1	1555	9	MBMS0160317		0	HAI MASURA	3	MB	0	Present	1
Mvolo	Mvolo	7808	Mvolo7808	DO	Mvolo	MvoloMvolo	1	1	F	F	alive	0	0	June 2022	alive	alive	0	0	1	NA	1	N	NA	Not asked	June2020-June2022	24	1.5	1.5	119	N	N	N	NA	N	N	0	0	0	706	4	JADO1190414		0	DOGERENG	4	JA	0	Present	0
Mvolo	Mvolo	12906	Mvolo12906	MU	Mvolo	MvoloMvolo	1	1	M	M	alive	0	0	June 2022	alive	alive	0	0	1	NA	1	N	NA	Not asked	June2020-June2022	24	1.5	1.5	33	N	N	N	NA	N	N	0	0	1	393	7	WDMU0330717		0	MUDURIA	7	WD	0	Absent	0
Mvolo	Mvolo	12792	Mvolo12792	TI	Mvolo	MvoloMvolo	1	1	F	F	alive	0	0	June 2022	alive	alive	1	0	0	4	1	N	NA	Not asked	June2020-June2022	24	1.5	1.5	69	N	N	N	NA	N	N	0	0	0	175	7	CMTI0690717		0	TIBORO	7	CM	0	Present	0
Mvolo	Mvolo	14111	Mvolo14111	DO	Mvolo	MvoloMvolo	1	1	M	M	alive	0	0	June 2022	alive	alive	1	0	0	15	1	N	NA	Not asked	June2020-June2022	24	1.5	1.5	125	N	N	N	NA	N	N	0	0	0	1449	8	MBDO1250818		0	DOGERENG	8	MB	0	Present	0
Mvolo	Mvolo	15048	Mvolo15048	HK	Mvolo	MvoloMvolo	1	1	F	F	alive	0	0	June 2022	alive	alive	0	0	1	NA	1	N	NA	Not asked	June2020-June2022	24	1.5	1.5	1	N	N	N	NA	N	N	0	1	1	1688	13	LMHK00113113		0	HAI KOROSONA	13	LM	0	Absent	0
Mvolo	Mvolo	14390	Mvolo14390	MU	Mvolo	MvoloMvolo	1	1	M	M	alive	0	0	June 2022	alive	alive	1	0	1	NA	1	N	NA	Not asked	June2020-June2022	24	1.5	1.5	30	N	N	N	NA	N	N	0	0	0	268	9	DMMU0300919		0	MUDURIA	9	DM	0	Present	0
Mvolo	Mvolo	11679	Mvolo11679	GI	Mvolo	MvoloMvolo	1	1	F	F	alive	0	0	June 2022	alive	alive	1	0	1	NA	1	N	NA	Not asked	June2020-June2022	24	1.5	1.5	82	N	N	N	NA	N	N	0	0	0	669	6	JAGI0820616		0	GIRA	6	JA	0	Present	1
Mvolo	Mvolo	6126	Mvolo6126	DT	Mvolo	MvoloMvolo	1	1	M	M	alive	0	0	June 2022	alive	alive	0	0	1	NA	1	N	NA	Not asked	June2020-June2022	24	1.5	1.5	64	N	N	N	NA	N	N	1	1	0	1368	3	WWDT0640313		0	DOTRIBA	3	WW	0	Present	0
Mvolo	Mvolo	13112	Mvolo13112	HM	Mvolo	MvoloMvolo	1	1	M	M	alive	0	0	June 2022	alive	alive	0	0	1	NA	1	N	NA	Not asked	June2020-June2022	24	1.5	1.5	21	N	N	N	NA	N	N	0	0	1	837	8	DGHM0210718		0	HAI MATARA	7	DG	0	Present	0
Mvolo	Mvolo	13640	Mvolo13640	KO	Mvolo	MvoloMvolo	1	1	M	M	alive	0	0	June 2022	alive	alive	0	0	0	3	1	N	NA	Not asked	June2020-June2022	24	1.5	1.5	21	N	N	N	NA	N	N	0	0	0	2269	7	SDKO0210717		0	KORBABANG	7	SD	0	Present	0
Mvolo	Mvolo	14602	Mvolo14602	ME	Mvolo	MvoloMvolo	1	1	M	M	alive	0	0	June 2022	alive	alive	0	0	1	NA	1	N	NA	Not asked	June2020-June2022	24	1.5	1.5	56	N	N	N	NA	N	N	0	1	0	1891	9	JAME0560919		0	MEDIKANUNU	9	JA	0	Present	0
Mvolo	Mvolo	7540	Mvolo7540	DT	Mvolo	MvoloMvolo	1	1	F	F	alive	0	0	June 2022	alive	alive	0	0	1	NA	1	N	NA	Not asked	June2020-June2022	24	1.5	1.5	53	N	N	N	NA	N	N	0	0	1	413	5	WDDT0530414		0	DOTRIBA	4	WD	0	Present	0
Mvolo	Mvolo	8593	Mvolo8593	ZI	Mvolo	MvoloMvolo	1	1	M	M	alive	0	0	June 2022	alive	alive	1	0	1	NA	1	N	NA	Not asked	June2020-June2022	24	1.5	1.5	100	N	N	N	NA	N	N	1	1	1	1589	4	LMZI1000414		0	HAI ZIRA	4	LM	0	Present	0
Mvolo	Mvolo	14360	Mvolo14360	KP	Mvolo	MvoloMvolo	1	1	M	M	alive	0	0	June 2022	alive	alive	1	0	0	16	1	N	NA	Not asked	June2020-June2022	24	1.5	1.5	36	N	N	N	NA	N	N	0	0	0	142	11	CMKP03609110		0	KPERI	9	CM	0	Present	0
Mvolo	Mvolo	12884	Mvolo12884	YC	Mvolo	MvoloMvolo	1	1	F	F	alive	0	0	June 2022	alive	alive	1	0	1	NA	1	N	NA	Not asked	June2020-June2022	24	1.5	1.5	90	N	N	N	NA	N	N	0	0	0	328	7	DMYC0900717		0	YERI CENTER	7	DM	0	Present	0
Mvolo	Mvolo	9769	Mvolo9769	KP	Mvolo	MvoloMvolo	1	1	F	F	alive	0	0	June 2022	alive	alive	0	0	1	NA	1	N	NA	Not asked	June2020-June2022	24	1.5	1.5	45	N	N	N	NA	N	N	0	0	0	521	7	JKKP0450517		0	KPERI	5	JK	0	Present	0
Mvolo	Mvolo	10723	Mvolo10723	KP	Mvolo	MvoloMvolo	1	1	M	M	alive	0	0	June 2022	alive	alive	1	0	1	NA	1	N	NA	Not asked	June2020-June2022	24	1.5	1.5	41	N	N	N	NA	N	N	1	0	0	1765	8	LGKP0410517		0	KPERI	5	LG	0	Present	0
Mvolo	Mvolo	12303	Mvolo12303	KP	Mvolo	MvoloMvolo	1	1	M	M	alive	0	0	June 2022	alive	alive	1	0	1	NA	1	N	NA	Not asked	June2020-June2022	24	1.5	1.5	41	N	N	N	NA	N	N	1	0	0	1765	8	LGKP0410617		0	KPERI	6	LG	0	Present	0
Mvolo	Mvolo	12450	Mvolo12450	GI	Mvolo	MvoloMvolo	1	1	M	M	alive	0	0	June 2022	alive	alive	0	0	1	NA	1	N	NA	Not asked	June2020-June2022	24	1.5	1.5	72	N	N	N	NA	N	N	0	1	0	1990	6	SSGI0720616		0	GIRA	6	SS	0	Present	0
Mvolo	Mvolo	12845	Mvolo12845	KO	Mvolo	MvoloMvolo	1	1	F	F	alive	0	0	June 2022	alive	alive	0	0	0	5	1	N	NA	Not asked	June2020-June2022	24	1.5	1.5	19	N	N	N	NA	N	N	0	0	1	257	7	DMKO0190717		0	KORBABANG	7	DM	0	Present	0
Mvolo	Mvolo	6966	Mvolo6966	MA	Mvolo	MvoloMvolo	1	1	F	F	alive	0	0	June 2022	alive	alive	0	0	0	1	1	N	NA	Not asked	June2020-June2022	24	1.5	1.5	72	N	N	N	NA	N	N	0	0	1	2218	4	SDMA0720314		0	MUASKAR	3	SD	0	Absent	0
Mvolo	Mvolo	9163	Mvolo9163	MA	Mvolo	MvoloMvolo	1	1	F	F	alive	0	0	June 2022	alive	alive	0	0	0	1	1	N	NA	Not asked	June2020-June2022	24	1.5	1.5	72	N	N	N	NA	N	N	0	0	1	2218	4	SDMA0720414		0	MUASKAR	4	SD	0	Present	0
Mvolo	Mvolo	14545	Mvolo14545	MI	Mvolo	MvoloMvolo	1	1	F	F	alive	0	0	June 2022	alive	alive	0	0	1	NA	1	N	NA	Not asked	June2020-June2022	24	1.5	1.5	103	N	N	N	NA	N	N	0	1	1	1329	9	WWMI1030919		0	MINIKOLOME	9	WW	0	Present	0
Mvolo	Mvolo	6035	Mvolo6035	MS	Mvolo	MvoloMvolo	1	1	M	M	alive	0	0	June 2022	alive	alive	0	0	1	NA	1	N	NA	Not asked	June2020-June2022	24	1.5	1.5	29	N	N	N	NA	N	N	1	0	0	1274	3	IJMS0290313		0	HAI MASURA	3	IJ	0	Present	0
Mvolo	Mvolo	4471	Mvolo4471	DO	Mvolo	MvoloMvolo	1	1	F	F	alive	0	0	June 2022	alive	alive	0	0	0	10	1	N	NA	Not asked	June2020-June2022	24	1.5	1.5	97	N	N	N	NA	N	N	0	0	1	2078	3	FDDO0970213		0	DOGERENG	2	FD	0	Present	0
Mvolo	Mvolo	9792	Mvolo9792	GI	Mvolo	MvoloMvolo	1	1	M	M	alive	0	0	June 2022	alive	alive	0	0	1	NA	1	N	NA	Not asked	June2020-June2022	24	1.5	1.5	70	N	N	N	NA	N	N	0	0	1	546	5	JKGI0700515		0	GIRA	5	JK	0	Present	0
Mvolo	Mvolo	15061	Mvolo15061	HM	Mvolo	MvoloMvolo	1	1	F	F	alive	0	0	June 2022	alive	alive	1	0	1	NA	1	N	NA	Not asked	June2020-June2022	24	1.5	1.5	13	N	N	N	NA	N	N	0	0	1	725	20	JDHM01314120		0	HAI MATARA	14	JD	0	Present	0
Mvolo	Mvolo	14898	Mvolo14898	KO	Mvolo	MvoloMvolo	1	1	M	M	alive	0	0	June 2022	alive	alive	1	0	0	4	1	N	NA	Not asked	June2020-June2022	24	1.5	1.5	21	N	N	N	NA	N	N	0	1	0	259	11	DMKO02111111		0	KORBABANG	11	DM	0	Present	0
Mvolo	Mvolo	9808	Mvolo9808	DI	Mvolo	MvoloMvolo	1	1	F	F	alive	0	0	June 2022	alive	alive	0	0	1	NA	1	N	NA	Not asked	June2020-June2022	24	1.5	1.5	87	N	N	N	NA	N	N	0	1	1	563	6	JKDI0870516		0	DIOCES	5	JK	0	Present	1
Mvolo	Mvolo	13619	Mvolo13619	WK	Mvolo	MvoloMvolo	1	1	F	F	alive	0	0	June 2022	alive	alive	0	0	1	NA	1	N	NA	Not asked	June2020-June2022	24	1.5	1.5	106	N	N	N	NA	N	N	0	0	0	2186	7	SDWK1060717		0	WINIKASA	7	SD	0	Present	0
Mvolo	Mvolo	8279	Mvolo8279	MU	Mvolo	MvoloMvolo	1	1	F	F	alive	0	0	June 2022	alive	alive	0	0	1	NA	1	N	NA	Not asked	June2020-June2022	24	1.5	1.5	37	N	N	N	NA	N	N	1	0	0	1246	4	IJMU0370414		0	MUDURIA	4	IJ	0	Present	0
Mvolo	Mvolo	3393	Mvolo3393	ML	Mvolo	MvoloMvolo	1	1	F	F	alive	0	0	June 2022	alive	alive	0	0	1	NA	1	N	NA	Not asked	June2020-June2022	24	1.5	1.5	70	N	N	N	NA	N	N	0	0	0	997	4	EKML0700214		0	HAI MALAKIA	2	EK	0	Present	0
Mvolo	Mvolo	12471	Mvolo12471	HD	Mvolo	MvoloMvolo	1	1	F	F	alive	0	0	June 2022	alive	alive	0	0	1	NA	1	N	NA	Not asked	June2020-June2022	24	1.5	1.5	49	N	N	N	NA	N	N	0	1	0	2013	6	SSHD0490616		0	HAI DELIB	6	SS	0	Present	0
Mvolo	Mvolo	9671	Mvolo9671	MU	Mvolo	MvoloMvolo	1	1	M	M	alive	0	0	June 2022	alive	alive	0	0	1	NA	1	N	NA	Not asked	June2020-June2022	24	1.5	1.5	29	N	N	N	NA	N	N	0	0	1	389	5	WDMU0290515		0	MUDURIA	5	WD	0	Present	0
Mvolo	Mvolo	5784	Mvolo5784	DI	Mvolo	MvoloMvolo	1	1	F	F	alive	0	0	June 2022	alive	alive	0	0	1	NA	1	N	NA	Not asked	June2020-June2022	24	1.5	1.5	87	N	N	N	NA	N	N	0	0	0	1014	3	EKDI0870313		0	DIOCES	3	EK	0	Present	0
Mvolo	Mvolo	8359	Mvolo8359	GI	Mvolo	MvoloMvolo	1	1	F	F	alive	0	0	June 2022	alive	alive	0	0	1	NA	1	N	NA	Not asked	June2020-June2022	24	1.5	1.5	90	N	N	N	NA	N	N	0	1	1	1342	4	WWGI0900414		0	GIRA	4	WW	0	Present	0
Mvolo	Mvolo	7781	Mvolo7781	ML	Mvolo	MvoloMvolo	1	1	M	M	alive	0	0	June 2022	alive	alive	0	0	1	NA	0	N	NA	Not asked	June2020-June2022	24	1.5	1.5	88	N	N	N	NA	N	N	0	0	1	675	4	JAML0880414		0	HAI MALAKIA	4	JA	0	Present	0
Mvolo	Mvolo	5952	Mvolo5952	GI	Mvolo	MvoloMvolo	1	1	M	M	alive	0	0	June 2022	alive	alive	0	0	1	NA	1	N	NA	Not asked	June2020-June2022	24	1.5	1.5	115	N	N	N	NA	N	N	1	0	1	1188	3	IJGI1150313		0	GIRA	3	IJ	0	Present	0
Mvolo	Mvolo	7782	Mvolo7782	ML	Mvolo	MvoloMvolo	1	1	F	F	alive	0	0	June 2022	alive	alive	0	0	1	NA	0	N	NA	Not asked	June2020-June2022	24	1.5	1.5	89	N	N	N	NA	N	N	0	0	1	676	4	JAML0890414		0	HAI MALAKIA	4	JA	0	Present	0
Mvolo	Mvolo	10008	Mvolo10008	HM	Mvolo	MvoloMvolo	1	1	M	M	alive	0	0	June 2022	alive	alive	1	0	0	2	1	N	NA	Not asked	June2020-June2022	24	1.5	1.5	2	N	N	N	NA	N	N	1	0	1	818	7	DGHM0020517		0	HAI MATARA	5	DG	0	Present	0
Mvolo	Mvolo	12790	Mvolo12790	DN	Mvolo	MvoloMvolo	1	1	M	M	alive	0	0	June 2022	alive	alive	1	0	0	16	1	N	NA	Not asked	June2020-June2022	24	1.5	1.5	65	N	N	N	NA	N	N	0	0	0	171	7	CMDN0650717		0	DOKATI NGABU	7	CM	0	Present	1
Mvolo	Mvolo	13860	Mvolo13860	YC	Mvolo	MvoloMvolo	1	1	F	F	alive	0	0	June 2022	alive	alive	0	0	1	NA	1	N	NA	Not asked	June2020-June2022	24	1.5	1.5	105	N	N	N	NA	N	N	0	1	0	465	13	WDYC10508111		0	YERI CENTER	8	WD	0	Present	0
Mvolo	Mvolo	8049	Mvolo8049	ME	Mvolo	MvoloMvolo	1	1	M	M	alive	0	0	June 2022	alive	alive	0	0	1	NA	1	N	NA	Not asked	June2020-June2022	24	1.5	1.5	54	N	N	N	NA	N	N	0	0	0	981	6	EKME0540416		0	MEDIKANUNU	4	EK	0	Present	0
Mvolo	Mvolo	14126	Mvolo14126	GI	Mvolo	MvoloMvolo	1	1	M	M	alive	0	0	June 2022	alive	alive	0	0	0	6	1	N	NA	Not asked	June2020-June2022	24	1.5	1.5	87	N	N	N	NA	N	N	0	1	0	1485	8	MBGI0870818		0	GIRA	8	MB	0	Present	0
Mvolo	Mvolo	8824	Mvolo8824	ML	Mvolo	MvoloMvolo	1	1	M	M	alive	0	0	June 2022	alive	alive	1	0	1	NA	1	N	NA	Not asked	June2020-June2022	24	1.5	1.5	101	N	N	N	NA	N	N	0	1	1	1846	4	JAML1010414		0	HAI MALAKIA	4	JA	0	Present	0
Mvolo	Mvolo	9916	Mvolo9916	DO	Mvolo	MvoloMvolo	1	1	M	M	alive	0	0	June 2022	alive	alive	0	0	1	NA	1	N	NA	Not asked	June2020-June2022	24	1.5	1.5	123	N	N	N	NA	N	N	0	0	0	710	5	JADO1230515		0	DOGERENG	5	JA	0	Present	0
Mvolo	Mvolo	14748	Mvolo14748	MB	Mvolo	MvoloMvolo	1	1	M	M	alive	0	0	June 2022	alive	alive	1	0	1	NA	1	N	NA	Not asked	June2020-June2022	24	1.5	1.5	31	N	N	N	NA	N	N	0	1	0	743	10	JDMB03110110		0	HAI MBANDUMU	10	JD	0	Present	0
Mvolo	Mvolo	6454	Mvolo6454	DO	Mvolo	MvoloMvolo	1	1	F	F	alive	0	0	June 2022	alive	alive	0	0	1	NA	1	N	NA	Not asked	June2020-June2022	24	1.5	1.5	107	N	N	N	NA	N	N	0	1	0	1699	3	LGDO1070313		0	DOGERENG	3	LG	0	Present	0
Mvolo	Mvolo	3600	Mvolo3600	MI	Mvolo	MvoloMvolo	1	1	F	F	alive	0	0	June 2022	alive	alive	0	0	1	NA	1	N	NA	Not asked	June2020-June2022	24	1.5	1.5	97	N	N	N	NA	N	N	1	0	0	1206	2	IJMI0970212		0	MINIKOLOME	2	IJ	0	Present	0
Mvolo	Mvolo	7343	Mvolo7343	ZI	Mvolo	MvoloMvolo	1	1	M	M	alive	0	0	June 2022	alive	alive	1	0	0	6	1	N	NA	Not asked	June2020-June2022	24	1.5	1.5	101	N	N	N	NA	N	N	0	0	1	207	5	CMZI1010415		0	ZIRA	4	CM	0	Present	0
Mvolo	Mvolo	7663	Mvolo7663	ML	Mvolo	MvoloMvolo	1	1	M	M	alive	0	0	June 2022	alive	alive	0	0	1	NA	1	N	NA	Not asked	June2020-June2022	24	1.5	1.5	72	N	N	N	NA	N	N	0	1	0	548	4	JKML0720414		0	HAI MALAKIA	4	JK	0	Absent	0
Mvolo	Mvolo	5973	Mvolo5973	DM	Mvolo	MvoloMvolo	1	1	M	M	alive	0	0	June 2022	alive	alive	0	0	1	NA	1	N	NA	Not asked	June2020-June2022	24	1.5	1.5	93	N	N	N	NA	N	N	1	0	0	1210	3	IJDM0930313		0	DOMERI	3	IJ	0	Present	0
Mvolo	Mvolo	12459	Mvolo12459	HK	Mvolo	MvoloMvolo	1	1	F	F	alive	0	0	June 2022	alive	alive	1	0	1	NA	1	N	NA	Not asked	June2020-June2022	24	1.5	1.5	61	N	N	N	NA	N	N	0	1	0	2001	7	SSHK0610617		0	HAI KOROSONA	6	SS	0	Present	0
Mvolo	Mvolo	12570	Mvolo12570	MA	Mvolo	MvoloMvolo	1	1	M	M	alive	0	0	June 2022	alive	alive	0	0	0	1	1	N	NA	Not asked	June2020-June2022	24	1.5	1.5	75	N	N	N	NA	N	N	0	1	1	2215	6	SDMA0750616		0	MUASKAR	6	SD	0	Present	0
Mvolo	Mvolo	10112	Mvolo10112	ME	Mvolo	MvoloMvolo	1	1	M	M	alive	0	0	June 2022	alive	alive	0	0	1	NA	1	N	NA	Not asked	June2020-June2022	24	1.5	1.5	40	N	N	N	NA	N	N	0	0	0	967	10	EKME04005110		0	MEDIKANUNU	5	EK	1	Present	1
Mvolo	Mvolo	11863	Mvolo11863	ME	Mvolo	MvoloMvolo	1	1	M	M	alive	0	0	June 2022	alive	alive	0	0	1	NA	1	N	NA	Not asked	June2020-June2022	24	1.5	1.5	40	N	N	N	NA	N	N	0	0	0	967	10	EKME04006110		0	MEDIKANUNU	6	EK	1	Present	1
Mvolo	Mvolo	7457	Mvolo7457	YC	Mvolo	MvoloMvolo	1	1	M	M	alive	0	0	June 2022	alive	alive	1	0	1	NA	1	N	NA	Not asked	June2020-June2022	24	1.5	1.5	83	N	N	N	NA	N	N	0	0	1	321	4	DMYC0830414		0	YERI CENTER	4	DM	0	Present	0
Mvolo	Mvolo	12224	Mvolo12224	GI	Mvolo	MvoloMvolo	1	1	F	F	alive	0	0	June 2022	alive	alive	1	1	1	NA	1	N	NA	Not asked	June2020-June2022	24	1.5	1.5	75	N	N	N	NA	N	N	1	1	1	1614	6	LMGI0750616		0	GIRA	6	LM	0	Present	0
Mvolo	Mvolo	15180	Mvolo15180	HM	Mvolo	MvoloMvolo	1	1	F	F	2021	1	0	June 2022	dead	dead	died	died	1	NA	1	died	NA	NA	June2020-June2022	18	1.5	1.5	3	died	died	died	NA	died	N	0	1	0	590	13	D88		0	HAI MATARA	13	JA	0	dead	0
Mvolo	Mvolo	14992	Mvolo14992	HM	Mvolo	MvoloMvolo	1	1	F	F	alive	0	0	June 2022	alive	alive	1	0	1	NA	1	N	NA	Not asked	June2020-June2022	24	1.5	1.5	3	N	N	N	NA	N	N	0	1	0	590	13	JAHM00312112		0	HAI MATARA	12	JA	0	Absent	0
Mvolo	Mvolo	7785	Mvolo7785	ML	Mvolo	MvoloMvolo	1	1	F	F	alive	0	0	June 2022	alive	alive	0	0	1	NA	1	N	NA	Not asked	June2020-June2022	24	1.5	1.5	92	N	N	N	NA	N	N	0	0	0	679	4	JAML0920414		0	HAI MALAKIA	4	JA	0	Present	0
Mvolo	Mvolo	9879	Mvolo9879	TI	Mvolo	MvoloMvolo	1	1	F	F	alive	0	0	June 2022	alive	alive	0	0	1	NA	1	N	NA	Not asked	June2020-June2022	24	1.5	1.5	61	N	N	N	NA	N	N	0	0	0	648	5	JATI0610515		0	TIBORO	5	JA	0	Present	0
Mvolo	Mvolo	12416	Mvolo12416	HK	Mvolo	MvoloMvolo	1	1	F	F	alive	0	0	June 2022	alive	alive	0	0	1	NA	1	N	NA	Not asked	June2020-June2022	24	1.5	1.5	998	N	N	N	NA	N	N	0	1	0	1933	6	JAHK9980616		0	HAI KOROSONA	6	JA	0	Present	1
Mvolo	Mvolo	13301	Mvolo13301	DT	Mvolo	MvoloMvolo	1	1	M	M	alive	0	0	June 2022	alive	alive	0	0	1	NA	1	N	NA	Not asked	June2020-June2022	24	1.5	1.5	54	N	N	N	NA	N	N	0	1	1	1378	8	WWDT0540718		0	DOTRIBA	7	WW	0	Present	0
Mvolo	Mvolo	14846	Mvolo14846	MB	Mvolo	MvoloMvolo	1	1	F	F	alive	0	0	June 2022	alive	alive	0	0	1	NA	1	N	NA	Not asked	June2020-June2022	24	1.5	1.5	36	N	N	N	NA	N	N	0	1	0	2026	10	SSMB03610110		0	HAI MBADUMU	10	SS	0	Present	0
Mvolo	Mvolo	15317	Mvolo15317	DM	Mvolo	MvoloMvolo	1	1	M	M	2022	1	0	June 2022	dead	dead	died	died	1	NA	1	died	NA	NA	June2020-June2022	24	1.5	1.5	42	died	died	died	NA	died	N	0	0	1	2133	9	D225		0	DOMERI	9	FD	0	dead	0
Mvolo	Mvolo	11014	Mvolo11014	DM	Mvolo	MvoloMvolo	1	1	F	F	alive	0	0	June 2022	alive	alive	0	0	1	NA	1	N	NA	Not asked	June2020-June2022	24	1.5	1.5	44	N	N	N	NA	N	N	0	0	1	2131	5	FDDM0440515		0	DOMERI	5	FD	0	Present	0
Mvolo	Mvolo	8031	Mvolo8031	KP	Mvolo	MvoloMvolo	1	1	M	M	alive	0	0	June 2022	alive	alive	0	0	0	1	1	N	NA	Not asked	June2020-June2022	24	1.5	1.5	32	N	N	N	NA	N	N	0	0	0	960	5	EKKP0320415		0	KPERI	4	EK	0	Present	0
Mvolo	Mvolo	15032	Mvolo15032	MU	Mvolo	MvoloMvolo	1	1	F	F	alive	0	0	June 2022	alive	alive	0	0	0	12	1	N	NA	Not asked	June2020-June2022	24	1.5	1.5	35	N	N	N	NA	N	N	0	0	1	273	14	DMMU03513114		0	MUDURIA	13	DM	0	Present	1
Mvolo	Mvolo	14917	Mvolo14917	DO	Mvolo	MvoloMvolo	1	1	F	F	alive	0	0	June 2022	alive	alive	0	0	1	NA	1	N	NA	Not asked	June2020-June2022	24	1.5	1.5	124	N	N	N	NA	N	N	0	0	0	711	12	JADO12411111		0	DOGERENG	11	JA	0	Present	0
Mvolo	Mvolo	13035	Mvolo13035	KE	Mvolo	MvoloMvolo	1	1	F	F	alive	0	0	June 2022	alive	alive	0	0	1	NA	1	N	NA	Not asked	June2020-June2022	24	1.5	1.5	108	N	N	N	NA	N	N	0	0	0	695	7	JAKE1080717		0	KELIBALA	7	JA	0	Present	0
Mvolo	Mvolo	15197	Mvolo15197	HM	Mvolo	MvoloMvolo	1	1	M	M	2021	1	0	June 2022	dead	dead	died	died	1	NA	0	died	NA	NA	June2020-June2022	18	1.5	1.5	3	died	died	died	NA	died	N	1	0	0	715	10	D105		0	HAI MATARA	10	JD	0	dead	0
Mvolo	Mvolo	11359	Mvolo11359	TI	Mvolo	MvoloMvolo	1	1	M	M	alive	0	0	June 2022	alive	alive	0	0	1	NA	1	N	NA	Not asked	June2020-June2022	24	1.5	1.5	71	N	N	N	NA	N	N	0	0	0	177	6	CMTI0710616		0	TIBORO	6	CM	0	Present	0
Mvolo	Mvolo	13059	Mvolo13059	MB	Mvolo	MvoloMvolo	1	1	M	M	alive	0	0	June 2022	alive	alive	1	0	1	NA	1	N	NA	Not asked	June2020-June2022	24	1.5	1.5	34	N	N	N	NA	N	N	0	1	1	746	7	JDMB0340717		0	HAI MBANDUMU	7	JD	0	Present	0
Mvolo	Mvolo	11065	Mvolo11065	YC	Mvolo	MvoloMvolo	1	1	F	F	alive	0	0	June 2022	alive	alive	0	0	1	NA	1	N	NA	Not asked	June2020-June2022	24	1.5	1.5	91	N	N	N	NA	N	N	0	0	1	2201	5	SDYC0910515		0	YERI CENTER	5	SD	0	Present	0
Mvolo	Mvolo	10889	Mvolo10889	WK	Mvolo	MvoloMvolo	1	1	F	F	alive	0	0	June 2022	alive	alive	0	0	1	NA	0	N	NA	Not asked	June2020-June2022	24	1.5	1.5	100	N	N	N	NA	N	N	0	1	0	1962	5	SSWK1000515		0	WINIKELO	5	SS	0	Present	0
Mvolo	Mvolo	13999	Mvolo13999	GI	Mvolo	MvoloMvolo	1	1	F	F	alive	0	0	June 2022	alive	alive	1	0	1	NA	1	N	NA	Not asked	June2020-June2022	24	1.5	1.5	61	N	N	N	NA	N	N	0	0	1	876	8	DGGI0610818		0	GIRA	8	DG	0	Present	1
Mvolo	Mvolo	14648	Mvolo14648	DT	Mvolo	MvoloMvolo	1	1	F	F	alive	0	0	June 2022	alive	alive	0	0	1	NA	1	N	NA	Not asked	June2020-June2022	24	1.5	1.5	57	N	N	N	NA	N	N	0	0	0	2233	9	SDDT0570919		0	DOTRIBA	9	SD	0	Absent	0
Mvolo	Mvolo	10811	Mvolo10811	DM	Mvolo	MvoloMvolo	1	1	F	F	alive	0	0	June 2022	alive	alive	0	0	1	NA	1	N	NA	Not asked	June2020-June2022	24	1.5	1.5	71	N	N	N	NA	N	N	0	1	0	1876	5	JADM0710515		0	DOMERI	5	JA	0	Present	0
Mvolo	Mvolo	8515	Mvolo8515	DT	Mvolo	MvoloMvolo	1	1	M	M	alive	0	0	June 2022	alive	alive	0	0	0	5	1	N	NA	Not asked	June2020-June2022	24	1.5	1.5	63	N	N	N	NA	N	N	0	0	1	1508	5	MBDT0630415		0	DOTRIBA	4	MB	0	Present	0
Mvolo	Mvolo	11060	Mvolo11060	YC	Mvolo	MvoloMvolo	1	1	F	F	alive	0	0	June 2022	alive	alive	0	0	1	NA	1	N	NA	Not asked	June2020-June2022	24	1.5	1.5	98	N	N	N	NA	N	N	0	0	0	2194	5	SDYC0980515		0	YERI CENTER	5	SD	0	Present	0
Mvolo	Mvolo	12212	Mvolo12212	ZI	Mvolo	MvoloMvolo	1	1	M	M	alive	0	0	June 2022	alive	alive	0	0	1	NA	1	N	NA	Not asked	June2020-June2022	24	1.5	1.5	96	N	N	N	NA	N	N	1	1	1	1593	6	LMZI0960616		0	HAI ZIRA	6	LM	0	Present	0
Mvolo	Mvolo	13523	Mvolo13523	HB	Mvolo	MvoloMvolo	1	1	M	M	alive	0	0	June 2022	alive	alive	0	0	1	NA	0	N	NA	Not asked	June2020-June2022	24	1.5	1.5	26	N	N	N	NA	N	N	0	0	1	1921	7	JAHB0260717		0	HAI BOGORI	7	JA	0	Present	1
Mvolo	Mvolo	14275	Mvolo14275	MA	Mvolo	MvoloMvolo	1	1	M	M	alive	0	0	June 2022	alive	alive	0	0	0	9	1	N	NA	Not asked	June2020-June2022	24	1.5	1.5	77	N	N	N	NA	N	N	0	0	1	2213	8	SDMA0770818		0	MUASKAR	8	SD	0	Absent	0
Mvolo	Mvolo	13021	Mvolo13021	GI	Mvolo	MvoloMvolo	1	1	M	M	alive	0	0	June 2022	alive	alive	0	0	1	NA	1	N	NA	Not asked	June2020-June2022	24	1.5	1.5	71	N	N	N	NA	N	N	0	0	0	658	8	JAGI0710717		0	GIRA	7	JA	0	Present	0
Mvolo	Mvolo	10367	Mvolo10367	MI	Mvolo	MvoloMvolo	1	1	F	F	alive	0	0	June 2022	alive	alive	0	0	1	NA	1	N	NA	Not asked	June2020-June2022	24	1.5	1.5	98	N	N	N	NA	N	N	0	1	1	1334	5	WWMI0980515		0	MINIKOLOME	5	WW	0	Present	0
Mvolo	Mvolo	12819	Mvolo12819	DI	Mvolo	MvoloMvolo	1	1	M	M	alive	0	0	June 2022	alive	alive	0	0	1	NA	1	N	NA	Not asked	June2020-June2022	24	1.5	1.5	118	N	N	N	NA	N	N	0	0	1	224	7	CMDI1180717		0	DIOCES	7	CM	0	Present	0
Mvolo	Mvolo	7804	Mvolo7804	DI	Mvolo	MvoloMvolo	1	1	F	F	alive	0	0	June 2022	alive	alive	0	0	0	0	1	N	NA	Not asked	June2020-June2022	24	1.5	1.5	115	N	N	N	NA	N	N	0	0	0	702	4	JADI1150414		0	DIOCESS	4	JA	0	Present	0
Mvolo	Mvolo	13164	Mvolo13164	HB	Mvolo	MvoloMvolo	1	1	F	F	alive	0	0	June 2022	alive	alive	0	0	1	NA	1	N	NA	Not asked	June2020-June2022	24	1.5	1.5	23	N	N	N	NA	N	N	0	0	0	951	7	EKHB0230717		0	HAI BOGORI	7	EK	0	Present	0
Mvolo	Mvolo	12391	Mvolo12391	MB	Mvolo	MvoloMvolo	1	1	F	F	alive	0	0	June 2022	alive	alive	1	0	1	NA	1	N	NA	Not asked	June2020-June2022	24	1.5	1.5	43	N	N	N	NA	N	N	0	0	1	1904	7	JAMB0430616		1	HAI MBADUMU	6	JA	0	Present	0
Mvolo	Mvolo	7485	Mvolo7485	WI	Mvolo	MvoloMvolo	1	1	F	F	alive	0	0	June 2022	alive	alive	1	0	0	18	1	N	NA	Not asked	June2020-June2022	24	1.5	1.5	114	N	N	N	NA	N	N	0	1	0	352	4	DMWI1140414		0	WINIKASA	4	DM	0	Present	0
Mvolo	Mvolo	11995	Mvolo11995	DM	Mvolo	MvoloMvolo	1	1	M	M	alive	0	0	June 2022	alive	alive	0	0	1	NA	1	N	NA	Not asked	June2020-June2022	24	1.5	1.5	91	N	N	N	NA	N	N	1	0	0	1212	6	IJDM0910616		0	DOMERI	6	IJ	0	Present	1
Mvolo	Mvolo	15336	Mvolo15336	DG	Mvolo	MvoloMvolo	1	1	F	F	2021	1	0	June 2022	dead	dead	died	died	1	NA	1	died	NA	NA	June2020-June2022	18	1.5	1.5	62	died	died	died	NA	died	N	0	0	0	2333	10	D244		0	DOGOYABULO	10	WK	0	dead	0
Mvolo	Mvolo	12641	Mvolo12641	DG	Mvolo	MvoloMvolo	1	1	F	F	alive	0	0	June 2022	alive	alive	0	0	1	NA	1	N	NA	Not asked	June2020-June2022	24	1.5	1.5	62	N	N	N	NA	N	N	0	0	0	2333	10	WKDG0620619		0	DOGOYABULO	6	WK	0	Absent	0
Mvolo	Mvolo	11025	Mvolo11025	DT	Mvolo	MvoloMvolo	1	1	M	M	alive	0	0	June 2022	alive	alive	0	0	0	13	1	N	NA	Not asked	June2020-June2022	24	1.5	1.5	30	N	N	N	NA	N	N	0	0	1	2145	7	FDDT0300517		0	DOTRIBA	5	FD	0	Present	0
Mvolo	Mvolo	6232	Mvolo6232	MI	Mvolo	MvoloMvolo	1	1	M	M	alive	0	0	June 2022	alive	alive	0	0	0	6	1	N	NA	Not asked	June2020-June2022	24	1.5	1.5	99	N	N	N	NA	N	N	0	1	0	1475	4	MBMI0990314		0	MINIKOLOME	3	MB	0	Present	0
Mvolo	Mvolo	12465	Mvolo12465	ME	Mvolo	MvoloMvolo	1	1	F	F	alive	0	0	June 2022	alive	alive	0	0	1	NA	1	N	NA	Not asked	June2020-June2022	24	1.5	1.5	55	N	N	N	NA	N	N	0	1	0	2007	6	SSMK0550616		0	MEDIKANUNU	6	SS	0	Present	0
Mvolo	Mvolo	8578	Mvolo8578	LO	Mvolo	MvoloMvolo	1	1	F	F	alive	0	0	June 2022	alive	alive	0	0	1	NA	1	N	NA	Not asked	June2020-June2022	24	1.5	1.5	116	N	N	N	NA	N	N	1	1	1	1573	5	LMLO1160415		0	LOGODO	4	LM	0	Present	0
Mvolo	Mvolo	12598	Mvolo12598	MU	Mvolo	MvoloMvolo	1	1	M	M	alive	0	0	June 2022	alive	alive	0	0	1	NA	1	N	NA	Not asked	June2020-June2022	24	1.5	1.5	29	N	N	N	NA	N	N	0	0	1	2261	6	SDMU0290616		0	MUDURIA	6	SD	0	Present	0
Mvolo	Mvolo	12422	Mvolo12422	HK	Mvolo	MvoloMvolo	1	1	F	F	alive	0	0	June 2022	alive	alive	0	0	1	NA	0	N	NA	Not asked	June2020-June2022	24	1.5	1.5	7	N	N	N	NA	N	N	0	0	1	1940	6	JAHK0070616		0	HAI KOROSONA	6	JA	0	Present	0
Mvolo	Mvolo	10745	Mvolo10745	HM	Mvolo	MvoloMvolo	1	1	F	F	alive	0	0	June 2022	alive	alive	0	0	1	NA	1	N	NA	Not asked	June2020-June2022	24	1.5	1.5	6	N	N	N	NA	N	N	1	0	1	1800	5	LGHM0060515		0	HAI MATARA	5	LG	0	Present	0
Mvolo	Mvolo	10789	Mvolo10789	ML	Mvolo	MvoloMvolo	1	1	F	F	alive	0	0	June 2022	alive	alive	1	0	1	NA	1	N	NA	Not asked	June2020-June2022	24	1.5	1.5	95	N	N	N	NA	N	N	0	1	1	1852	5	JAML0950515		0	HAI MALAKIA	5	JA	0	Present	0
Mvolo	Mvolo	7524	Mvolo7524	MU	Mvolo	MvoloMvolo	1	1	M	M	alive	0	0	June 2022	alive	alive	0	0	1	NA	1	N	NA	Not asked	June2020-June2022	24	1.5	1.5	34	N	N	N	NA	N	N	0	0	1	394	4	WDMU0340414		0	MUDURIA	4	WD	0	Present	0
Mvolo	Mvolo	10748	Mvolo10748	WI	Mvolo	MvoloMvolo	1	1	F	F	alive	0	0	June 2022	alive	alive	1	0	1	NA	0	N	NA	Not asked	June2020-June2022	24	1.5	1.5	141	N	N	N	NA	N	N	0	0	1	1806	5	JAWI1410515		0	WINIKASA	5	JA	0	Present	0
Mvolo	Mvolo	14233	Mvolo14233	MB	Mvolo	MvoloMvolo	1	1	F	F	alive	0	0	June 2022	alive	alive	0	0	1	NA	1	N	NA	Not asked	June2020-June2022	24	1.5	1.5	45	N	N	N	NA	N	N	0	1	0	2017	8	SSMB0450818		0	HAI MBADUMU	8	SS	0	Present	0
Mvolo	Mvolo	15063	Mvolo15063	HM	Mvolo	MvoloMvolo	1	1	M	M	alive	0	0	June 2022	alive	alive	1	0	1	NA	1	N	NA	Not asked	June2020-June2022	24	1.5	1.5	5	N	N	N	NA	N	N	0	1	0	1026	14	GAHM00514114		0	HAI MATARA	14	GA	0	Present	1
Mvolo	Mvolo	14265	Mvolo14265	DM	Mvolo	MvoloMvolo	1	1	M	M	alive	0	0	June 2022	alive	alive	0	0	1	NA	1	N	NA	Not asked	June2020-June2022	24	1.5	1.5	49	N	N	N	NA	N	N	0	0	1	2126	8	FDDM0490818		0	DOMERI	8	FD	0	Present	0
Mvolo	Mvolo	14075	Mvolo14075	DT	Mvolo	MvoloMvolo	1	1	F	F	alive	0	0	June 2022	alive	alive	0	0	1	NA	1	N	NA	Not asked	June2020-June2022	24	1.5	1.5	61	N	N	N	NA	N	N	1	0	0	1242	8	IJDT0610818		0	DOTRIBA	8	IJ	0	Present	0
Mvolo	Mvolo	14409	Mvolo14409	HM	Mvolo	MvoloMvolo	1	1	M	M	alive	0	0	June 2022	alive	alive	1	0	1	NA	1	N	NA	Not asked	June2020-June2022	24	1.5	1.5	3	N	N	N	NA	N	N	0	0	0	479	11	JKHM00309111		0	HAI MATARA	9	JK	1	Present	0
Mvolo	Mvolo	8066	Mvolo8066	ML	Mvolo	MvoloMvolo	1	1	F	F	alive	0	0	June 2022	alive	alive	1	0	1	NA	1	N	NA	Not asked	June2020-June2022	24	1.5	1.5	77	N	N	N	NA	N	N	0	0	0	1004	7	EKML0770416		0	HAI MALAKIA	4	EK	0	Present	0
Mvolo	Mvolo	13247	Mvolo13247	DB	Mvolo	MvoloMvolo	1	1	M	M	alive	0	0	June 2022	alive	alive	1	0	1	NA	1	N	NA	Not asked	June2020-June2022	24	1.5	1.5	116	N	N	N	NA	N	N	1	1	1	1137	7	GADB1160717		0	DOGABI	7	GA	0	Present	0
Mvolo	Mvolo	14860	Mvolo14860	GI	Mvolo	MvoloMvolo	1	1	M	M	alive	0	0	June 2022	alive	alive	1	0	0	1	1	N	NA	Not asked	June2020-June2022	24	1.5	1.5	68	N	N	N	NA	N	N	0	1	0	2222	10	SDGI06810110		0	GIRA	10	SD	0	Present	0
Mvolo	Mvolo	14490	Mvolo14490	GI	Mvolo	MvoloMvolo	1	1	M	M	alive	0	0	June 2022	alive	alive	0	0	1	NA	1	N	NA	Not asked	June2020-June2022	24	1.5	1.5	69	N	N	N	NA	N	N	0	1	1	884	11	DGGI0690919		0	GIRA	9	DG	0	Present	0
Mvolo	Mvolo	11054	Mvolo11054	WK	Mvolo	MvoloMvolo	1	1	M	M	alive	0	0	June 2022	alive	alive	0	0	1	NA	1	N	NA	Not asked	June2020-June2022	24	1.5	1.5	107	N	N	N	NA	N	N	0	0	1	2185	5	SDWK1070515		0	WINIKASA	5	SD	0	Absent	0
Mvolo	Mvolo	10954	Mvolo10954	HD	Mvolo	MvoloMvolo	1	1	F	F	alive	0	0	June 2022	alive	alive	0	0	1	NA	1	N	NA	Not asked	June2020-June2022	24	1.5	1.5	31	N	N	N	NA	N	N	0	1	0	2031	6	SSHD0310516		0	HAI DELIB	5	SS	0	Present	0
Mvolo	Mvolo	12486	Mvolo12486	HD	Mvolo	MvoloMvolo	1	1	F	F	alive	0	0	June 2022	alive	alive	0	0	1	NA	1	N	NA	Not asked	June2020-June2022	24	1.5	1.5	31	N	N	N	NA	N	N	0	1	0	2031	6	SSHD0310616		0	HAI DELIB	6	SS	0	Present	0
Mvolo	Mvolo	15119	Mvolo15119	ZI	Mvolo	MvoloMvolo	1	1	M	M	2021	1	0	June 2022	dead	dead	died	died	0	13	1	died	NA	VOMITING/STOMACH PROLEM	June2020-June2022	18	1.5	1.5	109	died	died	died	NA	died	N	0	0	0	215	8	D27		0	ZIRA	8	CM	0	dead	0
Mvolo	Mvolo	11384	Mvolo11384	ZI	Mvolo	MvoloMvolo	1	1	M	M	alive	0	0	June 2022	alive	alive	1	0	0	13	1	N	NA	Not asked	June2020-June2022	24	1.5	1.5	109	N	N	N	NA	N	N	0	0	0	215	8	CMZI1090617		0	ZIRA	6	CM	0	Present	0
Mvolo	Mvolo	9750	Mvolo9750	HD	Mvolo	MvoloMvolo	1	1	M	M	alive	0	0	June 2022	alive	alive	0	0	1	NA	1	N	NA	Not asked	June2020-June2022	24	1.5	1.5	22	N	N	N	NA	N	N	0	0	0	498	7	JKHD0220517		0	HAI DELIB	5	JK	0	Present	0
Mvolo	Mvolo	9431	Mvolo9431	DG	Mvolo	MvoloMvolo	1	1	M	M	alive	0	0	June 2022	alive	alive	0	0	0	11	1	N	NA	Not asked	June2020-June2022	24	1.5	1.5	4	N	N	N	NA	N	N	0	0	1	110	5	CMDG0040515		0	DOGYABULO	5	CM	0	Present	0
Mvolo	Mvolo	8125	Mvolo8125	DM	Mvolo	MvoloMvolo	1	1	F	F	alive	0	0	June 2022	alive	alive	1	0	1	NA	1	N	NA	Not asked	June2020-June2022	24	1.5	1.5	50	N	N	N	NA	N	N	0	1	1	1071	4	GADM0500414		0	DOMERI	4	GA	0	Present	0
Mvolo	Mvolo	4689	Mvolo4689	DI	Mvolo	MvoloMvolo	1	1	M	M	alive	0	0	June 2022	alive	alive	0	0	1	NA	1	N	NA	Not asked	June2020-June2022	24	1.5	1.5	99	N	N	N	NA	N	N	0	0	0	2296	7	WKDI0990215		0	HAI DIOCES	2	WK	0	Present	0
Mvolo	Mvolo	13947	Mvolo13947	MB	Mvolo	MvoloMvolo	1	1	M	M	alive	0	0	June 2022	alive	alive	0	0	1	NA	1	N	NA	Not asked	June2020-June2022	24	1.5	1.5	42	N	N	N	NA	N	N	0	1	0	754	9	JDMB0420818		0	HAI MBANDUMU	8	JD	0	Present	0
Mvolo	Mvolo	6866	Mvolo6866	GI	Mvolo	MvoloMvolo	1	1	F	F	alive	0	0	June 2022	alive	alive	0	0	0	4	1	N	NA	Not asked	June2020-June2022	24	1.5	1.5	58	N	N	N	NA	N	N	0	0	1	2117	3	FDGI0580313		0	GIRA	3	FD	0	Present	0
Mvolo	Mvolo	11067	Mvolo11067	YC	Mvolo	MvoloMvolo	1	1	M	M	alive	0	0	June 2022	alive	alive	1	0	1	NA	1	N	NA	Not asked	June2020-June2022	24	1.5	1.5	89	N	N	N	NA	N	N	0	1	0	2203	6	SDYC0890516		0	YERI CENTER	5	SD	0	Present	0
Mvolo	Mvolo	12562	Mvolo12562	YC	Mvolo	MvoloMvolo	1	1	F	F	alive	0	0	June 2022	alive	alive	1	0	1	NA	1	N	NA	Not asked	June2020-June2022	24	1.5	1.5	89	N	N	N	NA	N	N	0	1	0	2203	6	SDYC0890616		0	YERI CENTER	6	SD	0	Present	0
Mvolo	Mvolo	13235	Mvolo13235	MI	Mvolo	MvoloMvolo	1	1	F	F	alive	0	0	June 2022	alive	alive	1	0	1	NA	1	N	NA	Not asked	June2020-June2022	24	1.5	1.5	83	N	N	N	NA	N	N	1	1	1	1104	7	GAMI0830717		0	MINIKOLOME	7	GA	0	Present	0
Mvolo	Mvolo	12588	Mvolo12588	DT	Mvolo	MvoloMvolo	1	1	F	F	alive	0	0	June 2022	alive	alive	0	0	1	NA	1	N	NA	Not asked	June2020-June2022	24	1.5	1.5	44	N	N	N	NA	N	N	0	0	0	2246	6	SDDT0440616		0	DOTRIBA	6	SD	0	Present	0
Mvolo	Mvolo	12093	Mvolo12093	HK	Mvolo	MvoloMvolo	1	1	F	F	alive	0	0	June 2022	alive	alive	0	0	1	NA	1	N	NA	Not asked	June2020-June2022	24	1.5	1.5	25	N	N	N	NA	N	N	0	1	0	1407	6	WWHK0250616		0	HAI KOROSONA	6	WW	0	Absent	0
Mvolo	Mvolo	8039	Mvolo8039	TI	Mvolo	MvoloMvolo	1	1	F	F	alive	0	0	June 2022	alive	alive	0	0	1	NA	1	N	NA	Not asked	June2020-June2022	24	1.5	1.5	43	N	N	N	NA	N	N	0	0	0	970	4	EKTI0430414		0	TIBORO	4	EK	0	Present	0
Mvolo	Mvolo	5732	Mvolo5732	KP	Mvolo	MvoloMvolo	1	1	F	F	alive	0	0	June 2022	alive	alive	0	0	0	2	1	N	NA	Not asked	June2020-June2022	24	1.5	1.5	31	N	N	N	NA	N	N	0	0	0	959	3	EKKP0310313		0	KPERI	3	EK	0	Present	0
Mvolo	Mvolo	13849	Mvolo13849	MU	Mvolo	MvoloMvolo	1	1	F	F	alive	0	0	June 2022	alive	alive	0	0	1	NA	1	N	NA	Not asked	June2020-June2022	24	1.5	1.5	28	N	N	N	NA	N	N	0	0	1	388	8	WDMU0280818		0	MUDURIA	8	WD	0	Present	0
Mvolo	Mvolo	15017	Mvolo15017	HK	Mvolo	MvoloMvolo	1	1	F	F	alive	0	0	June 2022	alive	alive	0	0	1	NA	1	N	NA	Not asked	June2020-June2022	24	1.5	1.5	17	N	N	N	NA	N	N	0	1	0	2046	12	SSHK01712112		0	HAI KOROSONA	12	SS	0	Present	0
Mvolo	Mvolo	14949	Mvolo14949	HK	Mvolo	MvoloMvolo	1	1	M	M	alive	0	0	June 2022	alive	alive	0	0	1	NA	1	N	NA	Not asked	June2020-June2022	24	1.5	1.5	24	N	N	N	NA	N	N	1	1	0	1665	11	LMHK02411111		0	HAI KOROSONA	11	LM	0	Present	0
Mvolo	Mvolo	14330	Mvolo14330	HD	Mvolo	MvoloMvolo	1	1	F	F	alive	0	0	June 2022	alive	alive	0	0	1	NA	1	N	NA	Not asked	June2020-June2022	24	1.5	1.5	20	N	N	N	NA	N	N	0	0	0	20	10	JNHD02009110		0	HAI DELIB	9	JN	0	Present	0
Mvolo	Mvolo	14927	Mvolo14927	ML	Mvolo	MvoloMvolo	1	1	M	M	alive	0	0	June 2022	alive	alive	1	0	1	NA	0	N	NA	Not asked	June2020-June2022	24	1.5	1.5	75	N	N	N	NA	N	N	0	0	0	1002	13	EKML07511113		0	HAI MALAKIA	11	EK	0	Present	1
Mvolo	Mvolo	8032	Mvolo8032	KP	Mvolo	MvoloMvolo	1	1	M	M	alive	0	0	June 2022	alive	alive	0	0	0	3	1	N	NA	Not asked	June2020-June2022	24	1.5	1.5	33	N	N	N	NA	N	N	0	0	0	961	4	EKKP0330414		0	KPERI	4	EK	0	Present	0
Mvolo	Mvolo	5768	Mvolo5768	ML	Mvolo	MvoloMvolo	1	1	F	F	alive	0	0	June 2022	alive	alive	0	0	1	NA	1	N	NA	Not asked	June2020-June2022	24	1.5	1.5	71	N	N	N	NA	N	N	0	0	0	998	5	EKML0710315		0	HAI MALAKIA	3	EK	0	Present	0
Mvolo	Mvolo	13166	Mvolo13166	KP	Mvolo	MvoloMvolo	1	1	M	M	alive	0	0	June 2022	alive	alive	0	0	0	4	1	N	NA	Not asked	June2020-June2022	24	1.5	1.5	28	N	N	N	NA	N	N	0	0	0	956	7	EKKP0280717		0	KPERI	7	EK	0	Present	0
Mvolo	Mvolo	12595	Mvolo12595	MU	Mvolo	MvoloMvolo	1	1	F	F	alive	0	0	June 2022	alive	alive	0	0	1	NA	1	N	NA	Not asked	June2020-June2022	24	1.5	1.5	33	N	N	N	NA	N	N	1	1	0	2257	6	SDMU0330616		0	MUDURIA	6	SD	0	Present	1
Mvolo	Mvolo	14248	Mvolo14248	HK	Mvolo	MvoloMvolo	1	1	M	M	alive	0	0	June 2022	alive	alive	0	0	1	NA	1	N	NA	Not asked	June2020-June2022	24	1.5	1.5	15	N	N	N	NA	N	N	0	1	0	2048	8	SSHK0150818		0	HAI KOROSONA	8	SS	0	Present	0
Mvolo	Mvolo	5271	Mvolo5271	HM	Mvolo	MvoloMvolo	1	1	M	M	alive	0	0	June 2022	alive	alive	0	0	1	NA	1	N	NA	Not asked	June2020-June2022	24	1.5	1.5	12	N	N	N	NA	N	N	0	0	0	488	7	JKHM0120317		0	HAI MATARA	3	JK	0	Present	0
Mvolo	Mvolo	6801	Mvolo6801	HK	Mvolo	MvoloMvolo	1	1	M	M	alive	0	0	June 2022	alive	alive	1	0	1	NA	0	N	NA	Not asked	June2020-June2022	24	1.5	1.5	11	N	N	N	NA	N	N	0	1	0	2052	3	SSHK0110313		0	HAI KOROSONA	3	SS	0	Present	1
Mvolo	Mvolo	12936	Mvolo12936	HD	Mvolo	MvoloMvolo	1	1	M	M	alive	0	0	June 2022	alive	alive	0	0	1	NA	1	N	NA	Not asked	June2020-June2022	24	1.5	1.5	20	N	N	N	NA	N	N	0	0	1	496	9	JKHD0200719		0	HAI DELIB	7	JK	0	Present	0
Mvolo	Mvolo	14654	Mvolo14654	JM	Mvolo	MvoloMvolo	1	1	F	F	alive	0	0	June 2022	alive	alive	1	0	1	NA	1	N	NA	Not asked	June2020-June2022	24	1.5	1.5	78	N	N	N	NA	N	N	0	0	0	2317	9	WKJM0780919		0	JEBEL MIRA	9	WK	0	Present	0
Mvolo	Mvolo	12555	Mvolo12555	LO	Mvolo	MvoloMvolo	1	1	M	M	alive	0	0	June 2022	alive	alive	0	0	1	NA	1	N	NA	Not asked	June2020-June2022	24	1.5	1.5	113	N	N	N	NA	N	N	0	0	0	2179	6	SDLO1130616		0	LOGODO	6	SD	0	Present	1
Mvolo	Mvolo	13378	Mvolo13378	MU	Mvolo	MvoloMvolo	1	1	M	M	alive	0	0	June 2022	alive	alive	0	0	1	NA	1	N	NA	Not asked	June2020-June2022	24	1.5	1.5	48	N	N	N	NA	N	N	0	0	0	1523	7	MBMU0480717		0	MUDURIA	7	MB	0	Present	0
Mvolo	Mvolo	12843	Mvolo12843	KO	Mvolo	MvoloMvolo	1	1	F	F	alive	0	0	June 2022	alive	alive	1	0	0	8	1	N	NA	Not asked	June2020-June2022	24	1.5	1.5	16	N	N	N	NA	N	N	0	1	0	254	7	DMKO0160717		0	KORBABANG	7	DM	0	Present	0
Mvolo	Mvolo	14693	Mvolo14693	HD	Mvolo	MvoloMvolo	1	1	M	M	alive	0	0	June 2022	alive	alive	0	0	0	9	1	N	NA	Not asked	June2020-June2022	24	1.5	1.5	34	N	N	N	NA	N	N	0	0	0	140	12	CMHD03410111		0	HAI DELIB	10	CM	0	Present	1
Mvolo	Mvolo	4780	Mvolo4780	KP	Mvolo	MvoloMvolo	1	1	F	F	alive	0	0	June 2022	alive	alive	1	0	1	NA	1	N	NA	Not asked	June2020-June2022	24	1.5	1.5	7	N	N	N	NA	N	N	0	0	0	2388	8	WKKP0070217		0	KPERI	2	WK	0	Present	0
Mvolo	Mvolo	14375	Mvolo14375	ZI	Mvolo	MvoloMvolo	1	1	F	F	alive	0	0	June 2022	alive	alive	1	0	0	17	1	N	NA	Not asked	June2020-June2022	24	1.5	1.5	111	N	N	N	NA	N	N	0	0	1	217	9	CMZI1110919		0	ZIRA	9	CM	0	Present	0
Mvolo	Mvolo	14806	Mvolo14806	MU	Mvolo	MvoloMvolo	1	1	M	M	alive	0	0	June 2022	alive	alive	0	0	1	NA	1	N	NA	Not asked	June2020-June2022	24	1.5	1.5	27	N	N	N	NA	N	N	0	1	1	1405	10	WWMU02710110		0	MUDURIA	10	WW	0	Absent	0
Mvolo	Mvolo	12507	Mvolo12507	HK	Mvolo	MvoloMvolo	1	1	F	F	alive	0	0	June 2022	alive	alive	0	0	1	NA	0	N	NA	Not asked	June2020-June2022	24	1.5	1.5	1	N	N	N	NA	N	N	0	1	0	2062	6	SSHK0010616		0	HAI KOROSONA	6	SS	0	Present	0
Mvolo	Mvolo	14619	Mvolo14619	ME	Mvolo	MvoloMvolo	1	1	F	F	alive	0	0	June 2022	alive	alive	1	0	1	NA	1	N	NA	Not asked	June2020-June2022	24	1.5	1.5	54	N	N	N	NA	N	N	0	1	0	2008	9	SSMK0540919		0	MEDIKANUNU	9	SS	0	Present	0
Mvolo	Mvolo	10330	Mvolo10330	MS	Mvolo	MvoloMvolo	1	1	M	M	alive	0	0	June 2022	alive	alive	0	0	1	NA	1	N	NA	Not asked	June2020-June2022	24	1.5	1.5	23	N	N	N	NA	N	N	1	0	1	1280	5	IJMS0230515		0	HAI MASURA	5	IJ	0	Present	0
Mvolo	Mvolo	14122	Mvolo14122	GI	Mvolo	MvoloMvolo	1	1	F	F	alive	0	0	June 2022	alive	alive	1	0	0	10	1	N	NA	Not asked	June2020-June2022	24	1.5	1.5	96	N	N	N	NA	N	N	0	0	0	1477	10	MBGI09608110		0	GIRA	8	MB	0	Present	1
Mundri	Mundri Amadi and Centre	AKHG131F	Mundri Amadi and CentreAKHG131F	HG	First-line Sites	First-line SitesMundri	1	1	F	F	alive	0	0	01/07/2021	alive	alive	0	0	0	7	1	N	NA	Not asked	Jan2020-Jun2021	18	2	1.5	106	N	N	N	NA	N	N	0	0	0	AKHG131FHG	5	HG1061F		0	NA			NA
Mundri	Mundri Amadi and Centre	AKHG151F	Mundri Amadi and CentreAKHG151F	HG	First-line Sites	First-line SitesMundri	1	1	F	F	alive	0	0	01/07/2021	alive	alive	1	0	0	7	1	N	NA	Not asked	Jan2020-Jun2021	18	2	1.5	107	N	N	N	NA	N	N	0	0	0	AKHG151FHG	3	HG1071F		0	NA			NA
Mundri	Mundri Amadi and Centre	AKHG171M	Mundri Amadi and CentreAKHG171M	HG	First-line Sites	First-line SitesMundri	1	1	M	M	alive	0	0	01/07/2021	alive	alive	1	0	0	7	1	N	NA	Not asked	Jan2020-Jun2021	18	2	1.5	109	N	N	N	NA	N	N	0	1	0	AKHG171MHG	9	HG1091M		0	NA			NA
Mundri	Mundri Amadi and Centre	AKHG181F	Mundri Amadi and CentreAKHG181F	HG	First-line Sites	First-line SitesMundri	1	1	F	F	alive	0	0	01/07/2021	alive	alive	0	0	1	NA	1	N	NA	Not asked	Jan2020-Jun2021	18	2	1.5	110	N	N	N	NA	N	N	0	1	1	AKHG181FHG	7	HG1101F		0	NA			NA
Mundri	Mundri Amadi and Centre	KMPHG151F	Mundri Amadi and CentreKMPHG151F	HG	First-line Sites	First-line SitesMundri	1	1	F	F	alive	0	0	01/07/2021	alive	alive	1	0	0	6	1	N	NA	Not asked	Jan2020-Jun2021	18	2	1.5	124	N	N	N	NA	N	N	0	0	0	KMPHG151FHG	12	HG1241F		0	NA			NA
Mundri	Mundri Amadi and Centre	AKHM411F	Mundri Amadi and CentreAKHM411F	HM	Second-line Sites	Second-line SitesMundri	1	1	F	F	alive	0	0	01/07/2021	alive	alive	0	0	0	10	1	N	NA	Not asked	Jan2020-Jun2021	18	2	1.5	131	N	N	N	NA	N	N	0	0	0	AKHM411FHM	11	HM1311F		0	NA			NA
Mundri	Mundri Amadi and Centre	AKHM371M	Mundri Amadi and CentreAKHM371M	HM	Second-line Sites	Second-line SitesMundri	1	1	M	M	alive	0	0	01/07/2021	alive	alive	0	0	1	NA	0	Y	NA	Not asked	Jan2020-Jun2021	18	2	1.5	134	N	N	N	NA	N	N	0	0	0	AKHM371MHM	10	HM1341M		1	NA			NA
Mundri	Mundri Amadi and Centre	AKHM351F	Mundri Amadi and CentreAKHM351F	HM	Second-line Sites	Second-line SitesMundri	1	1	F	F	alive	0	0	01/07/2021	alive	alive	1	0	1	NA	1	N	NA	Not asked	Jan2020-Jun2021	18	2	1.5	136	N	N	N	NA	N	N	0	0	0	AKHM351FHM	12	HM1361F		0	NA			NA
Mundri	Mundri Amadi and Centre	AKHM331F	Mundri Amadi and CentreAKHM331F	HM	Second-line Sites	Second-line SitesMundri	1	1	F	F	alive	0	0	01/07/2021	alive	alive	0	0	0	4	1	N	NA	Not asked	Jan2020-Jun2021	18	2	1.5	138	N	N	N	NA	N	N	0	1	0	AKHM331FHM	15	HM1381F		0	NA			NA
Mundri	Mundri Amadi and Centre	KMPHM241M	Mundri Amadi and CentreKMPHM241M	HM	Second-line Sites	Second-line SitesMundri	1	1	M	M	alive	0	0	01/07/2021	alive	alive	0	0	1	NA	1	N	NA	Not asked	Jan2020-Jun2021	18	2	1.5	149	N	N	N	NA	N	N	0	0	0	KMPHM241MHM	6	HM1491M		0	NA			NA
Mundri	Mundri Amadi and Centre	KMPHM431F	Mundri Amadi and CentreKMPHM431F	HM	Second-line Sites	Second-line SitesMundri	1	1	F	F	alive	0	0	01/07/2021	alive	alive	1	0	0	15	1	N	NA	Not asked	Jan2020-Jun2021	18	2	1.5	165	N	N	N	NA	N	N	0	0	0	KMPHM431FHM	3	HM1651F		0	NA			NA
Mundri	Mundri Amadi and Centre	LAHN71F	Mundri Amadi and CentreLAHN71F	HN	First-line Sites	First-line SitesMundri	1	1	F	F	alive	0	0	01/07/2021	alive	alive	0	0	1	NA	0	N	NA	Not asked	Jan2020-Jun2021	18	2	1.5	167	N	N	N	NA	N	N	0	0	1	LAHN71FHN	6	HN1671F		0	NA			NA
Mundri	Mundri Amadi and Centre	LAHN41M	Mundri Amadi and CentreLAHN41M	HN	First-line Sites	First-line SitesMundri	1	1	M	M	alive	0	0	01/07/2021	alive	alive	0	0	1	NA	1	N	NA	Not asked	Jan2020-Jun2021	18	2	1.5	170	N	N	N	NA	N	N	0	0	0	LAHN41MHN	12	HN1701M		0	NA			NA
Mundri	Mundri Amadi and Centre	LAHN111F	Mundri Amadi and CentreLAHN111F	HN	First-line Sites	First-line SitesMundri	1	1	F	F	alive	0	0	01/07/2021	alive	alive	0	0	1	NA	0	N	NA	Not asked	Jan2020-Jun2021	18	2	1.5	180	N	N	N	NA	N	N	0	0	1	LAHN111FHN	8	HN1801F		0	NA			NA
Mundri	Mundri Amadi and Centre	JNHN21F	Mundri Amadi and CentreJNHN21F	HN	First-line Sites	First-line SitesMundri	1	1	F	F	alive	0	0	01/07/2021	alive	alive	1	0	1	NA	1	N	NA	Not asked	Jan2020-Jun2021	18	2	1.5	181	N	N	N	NA	N	N	0	0	0	JNHN21FHN	11	HN1811F		0	NA			NA
Mundri	Mundri Amadi and Centre	JNHN191F	Mundri Amadi and CentreJNHN191F	HN	First-line Sites	First-line SitesMundri	1	1	F	F	alive	0	0	01/07/2021	alive	alive	0	0	1	NA	1	N	NA	Not asked	Jan2020-Jun2021	18	2	1.5	188	N	N	N	NA	N	N	0	0	0	JNHN191FHN	6	HN1881F		0	NA			NA
Mundri	Mundri Amadi and Centre	JNHN11F	Mundri Amadi and CentreJNHN11F	HN	First-line Sites	First-line SitesMundri	1	1	F	F	alive	0	0	01/07/2021	alive	alive	0	0	1	NA	1	N	NA	Not asked	Jan2020-Jun2021	18	2	1.5	196	N	N	N	NA	N	N	0	0	0	JNHN11FHN	16	HN1961F		0	NA			NA
Mundri	Mundri Amadi and Centre	EALE371M	Mundri Amadi and CentreEALE371M	LE	First-line Sites	First-line SitesMundri	1	1	M	M	alive	0	0	01/07/2021	alive	alive	1	0	1	NA	1	N	NA	Not asked	Jan2020-Jun2021	18	2	1.5	212	N	N	N	NA	N	N	0	0	1	EALE371MLE	21	LE2121M		0	NA			NA
Mundri	Mundri East	JJLT41F	Mundri EastJJLT41F	LT	Mundri East	Mundri EastMundri	1	1	F	F	alive	0	0	01/07/2021	alive	alive	0	0	1	NA	1	N	NA	Not asked	Jan2020-Jun2021	18	2	1.5	217	N	N	N	NA	N	N	0	0	0	JJLT41FLT	8	LT2171F		0	NA			NA
Mundri	Mundri East	JJLT51M	Mundri EastJJLT51M	LT	Mundri East	Mundri EastMundri	1	1	M	M	alive	0	0	01/07/2021	alive	alive	0	0	0	2	1	N	NA	Not asked	Jan2020-Jun2021	18	2	1.5	218	N	N	N	NA	N	N	0	0	1	JJLT51MLT	5	LT2181M		0	NA			NA
Mundri	Mundri East	EJMLT81M	Mundri EastEJMLT81M	LT	Mundri East	Mundri EastMundri	1	1	M	M	alive	0	0	01/07/2021	alive	alive	0	0	1	NA	1	N	NA	Not asked	Jan2020-Jun2021	18	2	1.5	255	N	N	N	NA	N	N	0	0	0	EJMLT81MLT	7	LT2551M		0	NA			NA
Mundri	Mundri East	EJMLT131M	Mundri EastEJMLT131M	LT	Mundri East	Mundri EastMundri	1	1	M	M	alive	0	0	01/07/2021	alive	alive	0	0	1	NA	1	N	NA	Not asked	Jan2020-Jun2021	18	2	1.5	258	N	N	N	NA	N	N	0	0	1	EJMLT131MLT	10	LT2581M		0	NA			NA
Mundri	Mundri East	EJMLT181F	Mundri EastEJMLT181F	LT	Mundri East	Mundri EastMundri	1	1	F	F	alive	0	0	01/07/2021	alive	alive	0	0	1	NA	1	N	NA	Not asked	Jan2020-Jun2021	18	2	1.5	262	N	N	N	NA	N	N	0	0	0	EJMLT181FLT	4	LT2621F		0	NA			NA
Mundri	Mundri Amadi and Centre	EAMK211F	Mundri Amadi and CentreEAMK211F	MK	Second-line Sites	Second-line SitesMundri	1	1	F	F	alive	0	0	01/07/2021	alive	alive	1	0	1	NA	1	N	NA	Not asked	Jan2020-Jun2021	18	2	1.5	303	N	N	N	NA	N	N	0	0	0	EAMK211FMK	10	MK3031F		0	NA			NA
Mundri	Mundri Amadi and Centre	EAMK151M	Mundri Amadi and CentreEAMK151M	MK	Second-line Sites	Second-line SitesMundri	1	1	M	M	alive	0	0	01/07/2021	alive	alive	0	0	1	NA	1	N	NA	Not asked	Jan2020-Jun2021	18	2	1.5	309	N	N	N	NA	N	N	0	0	0	EAMK151MMK	9	MK3091M		0	NA			NA
Mundri	Mundri Amadi and Centre	EAMK131M	Mundri Amadi and CentreEAMK131M	MK	Second-line Sites	Second-line SitesMundri	1	1	M	M	alive	0	0	01/07/2021	alive	alive	0	0	1	NA	1	N	NA	Not asked	Jan2020-Jun2021	18	2	1.5	311	N	N	N	NA	N	N	0	0	0	EAMK131MMK	5	MK3111M		0	NA			NA
Mundri	Mundri Amadi and Centre	EAMK111F	Mundri Amadi and CentreEAMK111F	MK	Second-line Sites	Second-line SitesMundri	1	1	F	F	alive	0	0	01/07/2021	alive	alive	0	0	1	NA	1	N	NA	Not asked	Jan2020-Jun2021	18	2	1.5	313	N	N	N	NA	N	N	0	0	0	EAMK111FMK	10	MK3131F		0	NA			NA
Mundri	Mundri Amadi and Centre	EAMK51F	Mundri Amadi and CentreEAMK51F	MK	Second-line Sites	Second-line SitesMundri	1	1	F	F	alive	0	0	01/07/2021	alive	alive	1	0	1	NA	1	N	NA	Not asked	Jan2020-Jun2021	18	2	1.5	319	N	N	N	NA	N	N	0	0	0	EAMK51FMK	7	MK3191F		0	NA			NA
Mundri	Mundri Amadi and Centre	EAMK21F	Mundri Amadi and CentreEAMK21F	MK	Second-line Sites	Second-line SitesMundri	1	1	F	F	alive	0	0	01/07/2021	alive	alive	1	0	0	11	1	N	NA	Not asked	Jan2020-Jun2021	18	2	1.5	322	N	N	N	NA	N	N	0	0	1	EAMK21FMK	3	MK3221F		0	NA			NA
Mundri	Mundri Amadi and Centre	EAMK261F	Mundri Amadi and CentreEAMK261F	MK	Second-line Sites	Second-line SitesMundri	1	1	F	F	alive	0	0	01/07/2021	alive	alive	0	0	1	NA	1	N	NA	Not asked	Jan2020-Jun2021	18	2	1.5	325	N	N	N	NA	N	N	0	0	0	EAMK261FMK	11	MK3251F		0	NA			NA
Mundri	Mundri East	EJMLT221F	Mundri EastEJMLT221F	LT	Mundri East	Mundri EastMundri	1	1	F	F	alive	0	0	01/07/2021	alive	alive	0	0	1	NA	1	N	NA	Not asked	Jan2020-Jun2021	18	2	1.5	45	N	N	N	NA	N	N	0	0	1	EJMLT221FLT	9	LT451F		0	NA			NA
Mundri	Mundri Amadi and Centre	LAHF361F	Mundri Amadi and CentreLAHF361F	HF	Second-line Sites	Second-line SitesMundri	1	1	F	F	alive	0	0	01/07/2021	alive	alive	0	0	1	NA	1	N	NA	Not asked	Jan2020-Jun2021	18	2	1.5	47	N	N	N	NA	N	N	0	0	1	LAHF361FHF	6	HF471F		0	NA			NA
Mundri	Mundri Amadi and Centre	KMPHG51F	Mundri Amadi and CentreKMPHG51F	HG	First-line Sites	First-line SitesMundri	1	1	F	F	alive	0	0	01/07/2021	alive	alive	1	0	1	NA	1	N	NA	Not asked	Jan2020-Jun2021	18	2	1.5	51	N	N	N	NA	N	N	0	0	1	KMPHG51FHG	12	HG511F		0	NA			NA
Mundri	Mundri Amadi and Centre	EAMK11F	Mundri Amadi and CentreEAMK11F	MK	Second-line Sites	Second-line SitesMundri	1	1	F	F	alive	0	0	01/07/2021	alive	alive	1	0	1	NA	1	N	NA	Not asked	Jan2020-Jun2021	18	2	1.5	59	N	N	N	NA	N	N	0	0	0	EAMK11FMK	3	MK591F		0	NA			NA
Mundri	Mundri Amadi and Centre	JNHF371F	Mundri Amadi and CentreJNHF371F	HF	Second-line Sites	Second-line SitesMundri	1	1	F	F	alive	0	0	01/07/2021	alive	alive	0	0	1	NA	1	N	NA	Not asked	Jan2020-Jun2021	18	2	1.5	83	N	N	N	NA	N	N	0	0	0	JNHF371FHF	7	HF831F		0	NA			NA
Mundri	Mundri Amadi and Centre	JNHF321M	Mundri Amadi and CentreJNHF321M	HF	Second-line Sites	Second-line SitesMundri	1	1	M	M	alive	0	0	01/07/2021	alive	alive	0	0	1	NA	0	N	NA	Not asked	Jan2020-Jun2021	18	2	1.5	86	N	N	N	NA	N	N	0	0	1	JNHF321MHF	9	HF861M		0	NA			NA
Mundri	Mundri Amadi and Centre	KMPHG111M	Mundri Amadi and CentreKMPHG111M	HG	First-line Sites	First-line SitesMundri	1	1	M	M	alive	0	0	01/07/2021	alive	alive	1	0	0	7	1	N	NA	Not asked	Jan2020-Jun2021	18	2	1.5	8	N	N	N	NA	N	N	0	0	0	KMPHG111MHG	8	HG81M		0	NA			NA
Mundri	Mundri Amadi and Centre	JNHF241F	Mundri Amadi and CentreJNHF241F	HF	Second-line Sites	Second-line SitesMundri	1	1	F	F	alive	0	0	01/07/2021	alive	alive	0	0	1	NA	0	N	NA	Not asked	Jan2020-Jun2021	18	2	1.5	92	N	N	N	NA	N	N	0	0	1	JNHF241FHF	8	HF921F		0	NA			NA
Wulu	Wulu	438KISJ10M	Wulu438KISJ10M	KI	Second-line Sites	Second-line SitesWulu	1	1	M	M	alive	0	0	03/02/2024	alive	alive	not asked	0	1	NA	1	N	UNDER 5 YEARS	alive	03/02/2024	24	1.5	1.5	10	N	N	N	N	NA	N	0	0	0	01/06/007	3	SJKI01/06/00711		NA	KOMBI	3	SJ	NA	Present	0
Wulu	Wulu	464WOPMJ37M	Wulu464WOPMJ37M	WO	First-line Sites	First-line SitesWulu	1	1	M	M	alive	0	0	03/02/2024	alive	alive	not asked	0	1	NA	1	N	UNDER AGE	alive	03/02/2024	24	1.5	1.5	37	N	N	N	N	NA	N	0	0	0	06/01/020	3	PMJWO06/01/02011		NA	WOKO	3	PMJ	NA	Present	1
Wulu	Wulu	630TOMTM208M	Wulu630TOMTM208M	TO	Second-line Sites	Second-line SitesWulu	1	1	M	M	alive	0	0	03/02/2024	alive	alive	not asked	0	1	NA	1	N	UNDER 5 YEARS	alive	03/02/2024	24	1.5	1.5	208	N	N	N	N	NA	N	0	0	0	20/03/010	4	MTMTO20/03/01011		NA	TONJO	3	MTM	NA	Present	1
Wulu	Wulu	650TODWA19F	Wulu650TODWA19F	TO	Second-line Sites	Second-line SitesWulu	1	1	F	F	alive	0	0	03/02/2024	alive	alive	not asked	0	1	NA	1	Y	NA	alive	03/02/2024	24	1.5	1.5	19	N	N	N	N	NA	N	0	0	0	03/03/001	4	DWATO03/03/00112		NA	TONJO	4	DWA	NA	Present	0
Wulu	Wulu	734WPZDN118F	Wulu734WPZDN118F	WP	Second-line Sites	Second-line SitesWulu	1	1	F	F	alive	0	0	03/02/2024	alive	alive	not asked	0	1	NA	1	N	NOT ELIGIBLE	alive	03/02/2024	24	1.5	1.5	118	N	N	N	N	NA	N	0	0	0	12/04/012	4	ZDNWP12/04/01212		NA	WAR PAC	4	ZDN	NA	Present	0
Wulu	Wulu	776WOWAA160M	Wulu776WOWAA160M	WO	First-line Sites	First-line SitesWulu	1	1	M	M	alive	0	0	03/02/2024	alive	alive	not asked	0	1	NA	1	N	NA	alive	03/02/2024	24	1.5	1.5	160	N	N	N	N	NA	N	0	0	0	16/01/006	4	WAAWO16/01/00611		NA	WOKO	4	WAA	NA	Present	0
Wulu	Wulu	818TOMTM205F	Wulu818TOMTM205F	TO	Second-line Sites	Second-line SitesWulu	1	1	F	F	alive	0	0	03/02/2024	alive	alive	not asked	0	1	NA	1	N	UNDER 5 YEARS	alive	03/02/2024	24	1.5	1.5	205	N	N	N	N	NA	N	0	0	0	20/03/004	4	MTMTO20/03/00412		NA	TONJO	4	MTM	NA	Present	0
Wulu	Wulu	901TOZDN108F	Wulu901TOZDN108F	TO	Second-line Sites	Second-line SitesWulu	1	1	F	F	alive	0	0	03/02/2024	alive	alive	not asked	0	1	NA	1	N	UNDER 5 YEARS	alive	03/02/2024	24	1.5	1.5	108	N	N	N	N	NA	N	0	0	0	12/03/002	5	ZDNTO12/03/00212		NA	TONJO	5	ZDN	NA	Absent	0
Wulu	Wulu	926WPBMJ140F	Wulu926WPBMJ140F	WP	Second-line Sites	Second-line SitesWulu	1	1	F	F	alive	0	0	03/02/2024	alive	alive	not asked	0	1	NA	1	N	SMALL	alive	03/02/2024	24	1.5	1.5	140	N	N	N	N	NA	N	0	0	0	14/04/003	5	BMJWP14/04/00312		NA	WAR PAC	5	BMJ	NA	Present	0
Wulu	Wulu	989KISJ4F	Wulu989KISJ4F	KI	Second-line Sites	Second-line SitesWulu	1	1	F	F	alive	0	0	03/02/2024	alive	alive	not asked	0	1	NA	1	N	UNDER 5 YEARS	alive	03/02/2024	24	1.5	1.5	4	N	N	N	N	NA	N	0	0	0	01/06/001	6	SJKI01/06/00112		NA	KOMBI	6	SJ	NA	Present	1
Wulu	Wulu	991KISJ7F	Wulu991KISJ7F	KI	Second-line Sites	Second-line SitesWulu	1	1	F	F	alive	0	0	03/02/2024	alive	alive	not asked	0	1	NA	1	N	UNDER 5 YEARS	alive	03/02/2024	24	1.5	1.5	7	N	N	N	N	NA	N	0	0	0	01/06/004	6	SJKI01/06/00412		NA	KOMBI	6	SJ	NA	Present	1
Wulu	Wulu	1051WPZDN120F	Wulu1051WPZDN120F	WP	Second-line Sites	Second-line SitesWulu	1	1	F	F	alive	0	0	03/02/2024	alive	alive	not asked	0	1	NA	1	N	SMALL	alive	03/02/2024	24	1.5	1.5	120	N	N	N	N	NA	N	0	0	0	12/04/014	6	ZDNWP12/04/01412		NA	WAR PAC	6	ZDN	NA	Present	0
Wulu	Wulu	1096MCJMN182F	Wulu1096MCJMN182F	MC	Second-line Sites	Second-line SitesWulu	1	1	F	F	alive	0	0	03/02/2024	alive	alive	not asked	0	1	NA	1	N	UNDER 5 YEARS	alive	03/02/2024	24	1.5	1.5	182	N	N	N	N	NA	N	0	0	0	18/05/002	6	JMNMC18/05/00212		NA	MAKUNDI CENTER	6	JMN	NA	Present	0
Wulu	Wulu	1114KIMTM213M	Wulu1114KIMTM213M	KI	Second-line Sites	Second-line SitesWulu	1	1	M	M	alive	0	0	03/02/2024	alive	alive	not asked	0	1	NA	1	N	UNDER 5 YEARS	alive	03/02/2024	24	1.5	1.5	213	N	N	N	N	NA	N	0	0	0	20/04/019	6	MTMKI20/04/01911		NA	KOMBI	6	MTM	NA	Present	1
Wulu	Wulu	1264TOWAA173M	Wulu1264TOWAA173M	TO	Second-line Sites	Second-line SitesWulu	1	1	M	M	alive	0	0	03/02/2024	alive	alive	not asked	0	1	NA	0	N	SMALL	alive	03/02/2024	24	1.5	1.5	173	N	N	N	N	NA	N	0	0	1	16/03/013	8	WAATO16/03/01311		NA	TONJO	8	WAA	NA	Present	1
Wulu	Wulu	1299WPBMJ143M	Wulu1299WPBMJ143M	WP	Second-line Sites	Second-line SitesWulu	1	1	M	M	alive	0	0	03/02/2024	alive	alive	not asked	0	1	NA	1	N	SMALL	alive	03/02/2024	24	1.5	1.5	143	N	N	N	N	NA	N	0	0	0	14/04/006b	10	BMJWP14/04/006b11		NA	WAR PAC	9	BMJ	NA	Present	0
Wulu	Wulu	1308WOWAA169M	Wulu1308WOWAA169M	WO	First-line Sites	First-line SitesWulu	1	1	M	M	alive	0	0	03/02/2024	alive	alive	not asked	0	1	NA	1	N	SMALL	alive	03/02/2024	24	1.5	1.5	169	N	N	N	N	NA	N	0	0	0	16/01/029	10	WAAWO16/01/02911		NA	WOKO	9	WAA	NA	Present	0
Wulu	Wulu	1325WOACB87M	Wulu1325WOACB87M	WO	First-line Sites	First-line SitesWulu	1	1	M	M	alive	0	0	03/02/2024	alive	alive	not asked	0	1	NA	1	N	UNDER 5 YEARS	alive	03/02/2024	24	1.5	1.5	87	N	N	N	N	NA	N	0	0	0	10/01/010	11	ACBWO10/01/01011		NA	WOKO	10	ACB	NA	Present	0
Wulu	Wulu	1333WPBMJ152M	Wulu1333WPBMJ152M	WP	Second-line Sites	Second-line SitesWulu	1	1	M	M	alive	0	0	03/02/2024	alive	alive	not asked	0	1	NA	0	N	SMALL	alive	03/02/2024	24	1.5	1.5	152	N	N	N	N	NA	N	0	0	1	14/04/014	10	BMJWP14/04/01411		NA	WAR PAC	10	BMJ	NA	Present	1
Wulu	Wulu	1338WOWAA172F	Wulu1338WOWAA172F	WO	First-line Sites	First-line SitesWulu	1	1	F	F	alive	0	0	03/02/2024	alive	alive	not asked	0	1	NA	0	N	SMALL	alive	03/02/2024	24	1.5	1.5	172	N	N	N	N	NA	N	0	0	1	16/01/034	10	WAAWO16/01/03412		NA	WOKO	10	WAA	NA	Present	0
Wulu	Wulu	1344KODWA15M	Wulu1344KODWA15M	KO	First-line Sites	First-line SitesWulu	1	1	M	M	alive	0	0	03/02/2024	alive	alive	not asked	0	1	NA	1	N	SMALL AGE	alive	03/02/2024	24	1.5	1.5	15	N	N	N	N	NA	N	0	1	0	03/01/017	11	DWAKO03/01/01711		NA	KARABAGODO	11	DWA	NA	Present	0
Wulu	Wulu	1350WOWAA165M	Wulu1350WOWAA165M	WO	First-line Sites	First-line SitesWulu	1	1	M	M	alive	0	0	03/02/2024	alive	alive	not asked	0	1	NA	1	N	NA	alive	03/02/2024	24	1.5	1.5	165	N	N	N	N	NA	N	0	0	0	16/01/010	12	WAAWO16/01/01011		NA	WOKO	11	WAA	NA	Present	0
Wulu	Wulu	1351WOWAA166M	Wulu1351WOWAA166M	WO	First-line Sites	First-line SitesWulu	1	1	M	M	alive	0	0	03/02/2024	alive	alive	not asked	0	1	NA	1	N	NA	alive	03/02/2024	24	1.5	1.5	166	N	N	N	N	NA	N	0	0	0	16/01/011	11	WAAWO16/01/01111		NA	WOKO	11	WAA	NA	Present	0
Wulu	Wulu	1365WOACB83M	Wulu1365WOACB83M	WO	First-line Sites	First-line SitesWulu	1	1	M	M	Feb2022-Feb2033	1	0	03/02/2024	730	2	died	died	1	NA	1	died	DEAD	SICKNESS	03/02/2024	24	1.5	1.5	83	DEAD	DEAD	DEAD	DEAD	NA	N	0	0	0	10/01/003	13	24DEADnot asked45325730	10	NA	WOKO	13	ACB	NA	dead	0
Wulu	Wulu	1381WOWAA159M	Wulu1381WOWAA159M	WO	First-line Sites	First-line SitesWulu	1	1	M	M	Feb2022-Feb2049	1	1	03/02/2024	730	2	died	died	0	14	1	died	DEAD	ACCIDENT	03/02/2024	24	1.5	1.5	159	DEAD	DEAD	DEAD	DEAD	NA	Y	0	0	0	16/01/005	11	24DEADnot asked45325730	26	NA	WOKO	11	WAA	NA	dead	0
Wulu	Wulu	1384WOWAA171F	Wulu1384WOWAA171F	WO	First-line Sites	First-line SitesWulu	1	1	F	F	Feb2022-Feb2052	1	0	03/02/2024	365	1	died	died	1	NA	1	died	DEAD	NOT KNOWN	03/02/2024	12	1	1	171	DEAD	DEAD	DEAD	DEAD	NA	N	0	0	0	16/01/033	8	12DEADnot asked45325365	29	NA	WOKO	8	WAA	NA	dead	0
Mvolo	Mvolo	9895	Mvolo9895	DO	Mvolo	MvoloMvolo	2	2	F	F	alive	0	0	June 2022	alive	alive	0	0	1	NA	1	N	NA	Not asked	June2020-June2022	24	2	2	85	N	N	N	NA	N	N	0	0	0	672	5	JADO0850525		0	DOGERENG	5	JA	0	Present	0
Mvolo	Mvolo	11976	Mvolo11976	DI	Mvolo	MvoloMvolo	2	2	M	M	alive	0	0	June 2022	alive	alive	0	0	1	NA	1	N	NA	Not asked	June2020-June2022	24	2	2	141	N	N	N	NA	N	N	0	0	0	1162	6	IJDI1410626		1	HAI DIOCES	6	IJ	0	Present	0
Mvolo	Mvolo	6498	Mvolo6498	GI	Mvolo	MvoloMvolo	2	2	M	M	alive	0	0	June 2022	alive	alive	0	0	1	NA	1	N	NA	Not asked	June2020-June2022	24	2	2	61	N	N	N	NA	N	N	0	0	1	1745	9	LGGI0610329		0	GIRA	3	LG	0	Present	1
Mvolo	Mvolo	11420	Mvolo11420	KO	Mvolo	MvoloMvolo	2	2	F	F	alive	0	0	June 2022	alive	alive	0	0	1	NA	0	N	NA	Not asked	June2020-June2022	24	2	2	20	N	N	N	NA	N	N	0	0	1	258	6	DMKO0200626		0	KORBABANG	6	DM	0	Present	0
Mvolo	Mvolo	6891	Mvolo6891	DT	Mvolo	MvoloMvolo	2	2	M	M	alive	0	0	June 2022	alive	alive	0	0	0	13	1	N	NA	Not asked	June2020-June2022	24	2	2	33	N	N	N	NA	N	N	0	0	1	2142	3	FDDT0330323		0	DOTRIBA	3	FD	0	Present	0
Mvolo	Mvolo	9931	Mvolo9931	HD	Mvolo	MvoloMvolo	2	2	M	M	alive	0	0	June 2022	alive	alive	1	0	1	NA	1	N	NA	Not asked	June2020-June2022	24	2	2	18	N	N	N	NA	N	N	0	0	0	730	7	JDHD0180526		0	HAI DELIB	5	JD	0	Present	0
Mvolo	Mvolo	8535	Mvolo8535	MU	Mvolo	MvoloMvolo	2	2	F	F	alive	0	0	June 2022	alive	alive	0	0	0	7	1	N	NA	Not asked	June2020-June2022	24	2	2	43	N	N	N	NA	N	N	0	0	0	1528	5	MBMU0430425		0	MUDURIA	4	MB	0	Present	0
Mvolo	Mvolo	6467	Mvolo6467	KE	Mvolo	MvoloMvolo	2	2	M	M	alive	0	0	June 2022	alive	alive	0	0	1	NA	1	N	NA	Not asked	June2020-June2022	24	2	2	94	N	N	N	NA	N	N	1	1	1	1712	3	LGKE0940323		0	KELIBALA	3	LG	0	Absent	0
Mvolo	Mvolo	11703	Mvolo11703	HM	Mvolo	MvoloMvolo	2	2	F	F	alive	0	0	June 2022	alive	alive	1	0	1	NA	1	N	NA	Not asked	June2020-June2022	24	2	2	4	N	N	N	NA	N	N	0	0	0	716	7	JDHM0040627		0	HAI MATARA	6	JD	0	Present	0
Mvolo	Mvolo	14628	Mvolo14628	HK	Mvolo	MvoloMvolo	2	2	M	M	alive	0	0	June 2022	alive	alive	0	0	1	NA	1	N	NA	Not asked	June2020-June2022	24	2	2	24	N	N	N	NA	N	N	0	1	0	2039	9	SSHK0240929		0	HAI KOROSONA	9	SS	0	Present	0
Mvolo	Mvolo	8954	Mvolo8954	ML	Mvolo	MvoloMvolo	2	2	M	M	alive	0	0	June 2022	alive	alive	1	0	1	NA	1	N	NA	Not asked	June2020-June2022	24	2	2	79	N	N	N	NA	N	N	0	1	0	1983	4	SSML0790424		0	HAI MALAKIA	4	SS	0	Present	0
Mvolo	Mvolo	12353	Mvolo12353	ML	Mvolo	MvoloMvolo	2	2	F	F	alive	0	0	June 2022	alive	alive	1	0	1	NA	1	N	NA	Not asked	June2020-June2022	24	2	2	93	N	N	N	NA	N	N	0	0	1	1854	7	JAML0930627		0	HAI MALAKIA	6	JA	0	Present	1
Mvolo	Mvolo	13824	Mvolo13824	MU	Mvolo	MvoloMvolo	2	2	M	M	alive	0	0	June 2022	alive	alive	1	0	0	17	1	N	NA	Not asked	June2020-June2022	24	2	2	32	N	N	N	NA	N	N	0	0	0	270	10	DMMU03208210		0	MUDURIA	8	DM	0	Present	0
Mvolo	Mvolo	13977	Mvolo13977	HM	Mvolo	MvoloMvolo	2	2	M	M	alive	0	0	June 2022	alive	alive	1	0	0	12	1	N	NA	Not asked	June2020-June2022	24	2	2	9	N	N	N	NA	N	N	0	0	1	825	8	DGHM0090828		0	HAI MATARA	8	DG	0	Present	0
Mvolo	Mvolo	10862	Mvolo10862	HK	Mvolo	MvoloMvolo	2	2	M	M	alive	0	0	June 2022	alive	alive	1	0	1	NA	0	N	NA	Not asked	June2020-June2022	24	2	2	17	N	N	N	NA	N	N	0	0	1	1930	6	JAHK0170526		0	HAI KOROSONA	5	JA	0	Present	0
Mvolo	Mvolo	14535	Mvolo14535	DB	Mvolo	MvoloMvolo	2	2	M	M	alive	0	0	June 2022	alive	alive	0	0	1	NA	1	N	NA	Not asked	June2020-June2022	24	2	2	110	N	N	N	NA	N	N	1	1	1	1131	11	GADB11009211		0	DOGABI	9	GA	0	Present	1
Mvolo	Mvolo	12038	Mvolo12038	DI	Mvolo	MvoloMvolo	2	2	M	M	alive	0	0	June 2022	alive	alive	0	0	1	NA	1	N	NA	Not asked	June2020-June2022	24	2	2	116	N	N	N	NA	N	N	0	1	1	1316	6	WWDI1160626		0	HAI DIOCES	6	WW	0	Present	0
Mvolo	Mvolo	11604	Mvolo11604	KE	Mvolo	MvoloMvolo	2	2	F	F	alive	0	0	June 2022	alive	alive	0	0	1	NA	1	N	NA	Not asked	June2020-June2022	24	2	2	82	N	N	N	NA	N	N	0	0	0	558	6	JKKE0820626		0	KELIBALA	6	JK	0	Present	0
Mvolo	Mvolo	3726	Mvolo3726	MI	Mvolo	MvoloMvolo	2	2	F	F	alive	0	0	June 2022	alive	alive	0	0	1	NA	1	N	NA	Not asked	June2020-June2022	24	2	2	100	N	N	N	NA	N	N	0	1	1	1332	3	WWMI1000223		0	MINIKOLOME	2	WW	0	Present	0
Mvolo	Mvolo	13620	Mvolo13620	DI	Mvolo	MvoloMvolo	2	2	M	M	alive	0	0	June 2022	alive	alive	0	0	1	NA	1	N	NA	Not asked	June2020-June2022	24	2	2	101	N	N	N	NA	N	N	0	0	0	2191	7	SDDI1010727		0	HAI DIOCES	7	SD	0	Absent	1
Mvolo	Mvolo	2912	Mvolo2912	KP	Mvolo	MvoloMvolo	2	2	F	F	alive	0	0	June 2022	alive	alive	0	0	1	NA	1	N	NA	Not asked	June2020-June2022	24	2	2	37	N	N	N	NA	N	N	0	0	0	513	5	JKKP0370225		0	KPERI	2	JK	0	Present	0
Mvolo	Mvolo	10072	Mvolo10072	KE	Mvolo	MvoloMvolo	2	2	M	M	alive	0	0	June 2022	alive	alive	0	0	1	NA	1	N	NA	Not asked	June2020-June2022	24	2	2	91	N	N	N	NA	N	N	1	1	1	906	7	DGKE0910527		0	KELIBALA	5	DG	0	Present	0
Mvolo	Mvolo	14035	Mvolo14035	HM	Mvolo	MvoloMvolo	2	2	M	M	alive	0	0	June 2022	alive	alive	1	0	0	8	1	N	NA	Not asked	June2020-June2022	24	2	2	7	N	N	N	NA	N	N	0	1	1	1028	11	GAHM00708210		0	HAI MATARA	8	GA	0	Present	1
Mvolo	Mvolo	4130	Mvolo4130	ML	Mvolo	MvoloMvolo	2	2	M	M	alive	0	0	June 2022	alive	alive	1	0	1	NA	0	N	NA	Not asked	June2020-June2022	24	2	2	70	N	N	N	NA	N	N	0	0	0	1736	8	LGML0700227		0	HAI MALAKIA	2	LG	0	Present	1
Mvolo	Mvolo	10536	Mvolo10536	MU	Mvolo	MvoloMvolo	2	2	F	F	alive	0	0	June 2022	alive	alive	0	0	1	NA	1	N	NA	Not asked	June2020-June2022	24	2	2	39	N	N	N	NA	N	N	0	0	0	1532	6	MBMU0390526		0	MUDURIA	5	MB	0	Present	0
Mvolo	Mvolo	10898	Mvolo10898	ML	Mvolo	MvoloMvolo	2	2	M	M	alive	0	0	June 2022	alive	alive	0	0	1	NA	1	N	NA	Not asked	June2020-June2022	24	2	2	89	N	N	N	NA	N	N	0	1	0	1973	5	SSML0890525		0	HAI MALAKIA	5	SS	0	Present	0
Mvolo	Mvolo	8111	Mvolo8111	MB	Mvolo	MvoloMvolo	2	2	M	M	alive	0	0	June 2022	alive	alive	1	0	1	NA	1	N	NA	Not asked	June2020-June2022	24	2	2	36	N	N	N	NA	N	N	1	1	1	1057	4	GAMB0360424		0	HAI MBANDUMU	4	GA	0	Present	0
Mvolo	Mvolo	5855	Mvolo5855	MI	Mvolo	MvoloMvolo	2	2	M	M	alive	0	0	June 2022	alive	alive	1	0	1	NA	1	N	NA	Not asked	June2020-June2022	24	2	2	66	N	N	N	NA	N	N	0	0	0	1087	3	GAMI0660323		0	MINIKOLOME	3	GA	0	Absent	0
Mvolo	Mvolo	14891	Mvolo14891	DG	Mvolo	MvoloMvolo	2	2	F	F	alive	0	0	June 2022	alive	alive	0	0	1	NA	1	N	NA	Not asked	June2020-June2022	24	2	2	84	N	N	N	NA	N	N	0	0	1	190	11	CMDG08411211		0	DOGOYABULO	11	CM	1	Present	1
Mvolo	Mvolo	9275	Mvolo9275	TI	Mvolo	MvoloMvolo	2	2	F	F	alive	0	0	June 2022	alive	alive	1	0	1	NA	1	N	NA	Not asked	June2020-June2022	24	2	2	55	N	N	N	NA	N	N	0	0	1	2340	8	WKTI0550428		0	TIMBORO	4	WK	0	Present	1
Mvolo	Mvolo	8599	Mvolo8599	ML	Mvolo	MvoloMvolo	2	2	F	F	alive	0	0	June 2022	alive	alive	0	0	1	NA	1	N	NA	Not asked	June2020-June2022	24	2	2	94	N	N	N	NA	N	N	1	1	1	1595	4	LMML0940424		0	HAI MALIAKIA	4	LM	0	Present	0
Mvolo	Mvolo	6024	Mvolo6024	MU	Mvolo	MvoloMvolo	2	2	M	M	alive	0	0	June 2022	alive	alive	0	0	1	NA	1	N	NA	Not asked	June2020-June2022	24	2	2	40	N	N	N	NA	N	N	1	0	0	1263	4	IJMU0400324		0	MUDURIA	3	IJ	0	Present	1
Mvolo	Mvolo	14675	Mvolo14675	DG	Mvolo	MvoloMvolo	2	2	M	M	alive	0	0	June 2022	alive	alive	0	0	1	NA	1	N	NA	Not asked	June2020-June2022	24	2	2	15	N	N	N	NA	N	N	0	0	0	2380	11	WKDG01509211		0	DOGOYABULO	9	WK	0	Present	0
Mvolo	Mvolo	7470	Mvolo7470	YC	Mvolo	MvoloMvolo	2	2	F	F	alive	0	0	June 2022	alive	alive	1	0	1	NA	1	N	NA	Not asked	June2020-June2022	24	2	2	97	N	N	N	NA	N	N	0	0	0	335	4	DMYC0970424		0	YERI CENTER	4	DM	0	Present	0
Mvolo	Mvolo	12104	Mvolo12104	MS	Mvolo	MvoloMvolo	2	2	M	M	alive	0	0	June 2022	alive	alive	0	0	1	NA	1	N	NA	Not asked	June2020-June2022	24	2	2	11	N	N	N	NA	N	N	1	1	1	1421	7	WWMS0110627		0	HAI MASURA	6	WW	0	Present	0
Mvolo	Mvolo	14855	Mvolo14855	GI	Mvolo	MvoloMvolo	2	2	F	F	alive	0	0	June 2022	alive	alive	0	0	0	8	1	N	NA	Not asked	June2020-June2022	24	2	2	62	N	N	N	NA	N	N	0	1	1	2113	11	FDGI06210211		0	GIRA	10	FD	0	Present	0
Mvolo	Mvolo	13636	Mvolo13636	MU	Mvolo	MvoloMvolo	2	2	M	M	alive	0	0	June 2022	alive	alive	0	0	1	NA	1	N	NA	Not asked	June2020-June2022	24	2	2	41	N	N	N	NA	N	N	0	1	0	2249	7	SDMU0410727		0	MUDURIA	7	SD	0	Present	0
Mvolo	Mvolo	10521	Mvolo10521	DT	Mvolo	MvoloMvolo	2	2	F	F	alive	0	0	June 2022	alive	alive	0	0	1	NA	1	N	NA	Not asked	June2020-June2022	24	2	2	54	N	N	N	NA	N	N	0	0	0	1517	5	MBDT0540525		0	DOTRIBA	5	MB	0	Present	0
Mvolo	Mvolo	12288	Mvolo12288	ML	Mvolo	MvoloMvolo	2	2	M	M	alive	0	0	June 2022	alive	alive	0	0	1	NA	1	N	NA	Not asked	June2020-June2022	24	2	2	75	N	N	N	NA	N	N	0	0	1	1731	6	LGML0750626		0	HAI MALAKIA	6	LG	0	Present	0
Mvolo	Mvolo	14508	Mvolo14508	DO	Mvolo	MvoloMvolo	2	2	M	M	alive	0	0	June 2022	alive	alive	1	0	1	NA	1	N	NA	Not asked	June2020-June2022	24	2	2	90	N	N	N	NA	N	N	0	0	0	1017	10	EKDO09009210		0	DOGERENG	9	EK	0	Present	0
Mvolo	Mvolo	5478	Mvolo5478	KE	Mvolo	MvoloMvolo	2	2	F	F	alive	0	0	June 2022	alive	alive	0	0	1	NA	1	N	NA	Not asked	June2020-June2022	24	2	2	109	N	N	N	NA	N	N	0	0	0	696	3	JAKE1090323		0	KELIBALA	3	JA	0	Present	0
Mvolo	Mvolo	14590	Mvolo14590	HK	Mvolo	MvoloMvolo	2	2	F	F	alive	0	0	June 2022	alive	alive	0	0	1	NA	1	N	NA	Not asked	June2020-June2022	24	2	2	10	N	N	N	NA	N	N	1	1	0	1679	9	LMHK0100929		0	HAI KOROSONA	9	LM	0	Absent	0
Mvolo	Mvolo	10584	Mvolo10584	DI	Mvolo	MvoloMvolo	2	2	M	M	alive	0	0	June 2022	alive	alive	0	0	1	NA	1	N	NA	Not asked	June2020-June2022	24	2	2	105	N	N	N	NA	N	N	0	1	1	1584	5	LMDI1050525		0	HAI DIOCES	5	LM	0	Present	0
Mvolo	Mvolo	12697	Mvolo12697	DG	Mvolo	MvoloMvolo	2	2	M	M	alive	0	0	June 2022	alive	alive	0	0	1	NA	1	N	NA	Not asked	June2020-June2022	24	2	2	8	N	N	N	NA	N	N	0	0	0	8	7	JNDG0080727		0	DOGOYAMBULO	7	JN	0	Present	1
Mvolo	Mvolo	8202	Mvolo8202	DI	Mvolo	MvoloMvolo	2	2	F	F	alive	0	0	June 2022	alive	alive	0	0	1	NA	1	N	NA	Not asked	June2020-June2022	24	2	2	143	N	N	N	NA	N	N	0	0	0	1160	6	IJDI1430426		0	HAI DIOCES	4	IJ	0	Present	0
Mvolo	Mvolo	13622	Mvolo13622	YC	Mvolo	MvoloMvolo	2	2	M	M	alive	0	0	June 2022	alive	alive	0	0	1	NA	1	N	NA	Not asked	June2020-June2022	24	2	2	84	N	N	N	NA	N	N	0	0	1	2206	7	SDYC0840727		0	YERI CENTER	7	SD	0	Present	1
Mvolo	Mvolo	14887	Mvolo14887	HD	Mvolo	MvoloMvolo	2	2	F	F	alive	0	0	June 2022	alive	alive	0	0	1	NA	1	N	NA	Not asked	June2020-June2022	24	2	2	30	N	N	N	NA	N	N	0	0	1	136	12	CMHD03011212		0	HAI DELIB	11	CM	0	Present	0
Mvolo	Mvolo	14684	Mvolo14684	DN	Mvolo	MvoloMvolo	2	2	F	F	alive	0	0	June 2022	alive	alive	0	0	1	NA	1	N	NA	Not asked	June2020-June2022	24	2	2	49	N	N	N	NA	N	N	0	0	0	49	10	DNDN04910210		0	DOKATI NGABU	10	DN	0	Present	0
Mvolo	Mvolo	11017	Mvolo11017	DT	Mvolo	MvoloMvolo	2	2	F	F	alive	0	0	June 2022	alive	alive	0	0	0	6	0	N	NA	Not asked	June2020-June2022	24	2	2	41	N	N	N	NA	N	N	0	1	1	2134	5	FDDT0410525		0	DOTRIBA	5	FD	0	Present	0
Mvolo	Mvolo	14049	Mvolo14049	MB	Mvolo	MvoloMvolo	2	2	F	F	alive	0	0	June 2022	alive	alive	0	0	0	11	1	N	NA	Not asked	June2020-June2022	24	2	2	42	N	N	N	NA	N	N	1	0	0	1063	8	GAMB0420828		0	HAI MBANDUMU	8	GA	0	Present	0
Mvolo	Mvolo	6524	Mvolo6524	KP	Mvolo	MvoloMvolo	2	2	M	M	alive	0	0	June 2022	alive	alive	0	0	1	NA	1	N	NA	Not asked	June2020-June2022	24	2	2	34	N	N	N	NA	N	N	0	0	1	1772	3	LGKP0340323		0	KPERI	3	LG	0	Present	0
Mvolo	Mvolo	9075	Mvolo9075	GI	Mvolo	MvoloMvolo	2	2	F	F	alive	0	0	June 2022	alive	alive	0	0	0	2	0	N	NA	Not asked	June2020-June2022	24	2	2	52	N	N	N	NA	N	N	0	1	1	2123	4	FDGI0520424		0	GIRA	4	FD	0	Present	0
Mvolo	Mvolo	12527	Mvolo12527	GI	Mvolo	MvoloMvolo	2	2	F	F	alive	0	0	June 2022	alive	alive	0	0	0	2	1	N	NA	Not asked	June2020-June2022	24	2	2	53	N	N	N	NA	N	N	0	1	1	2122	6	FDGI0530626		0	GIRA	6	FD	0	Present	0
Mvolo	Mvolo	12855	Mvolo12855	MU	Mvolo	MvoloMvolo	2	2	F	F	alive	0	0	June 2022	alive	alive	1	0	1	NA	1	N	NA	Not asked	June2020-June2022	24	2	2	38	N	N	N	NA	N	N	0	0	0	276	7	DMMU0380727		0	MUDURIA	7	DM	0	Present	0
Mvolo	Mvolo	14120	Mvolo14120	MI	Mvolo	MvoloMvolo	2	2	M	M	alive	0	0	June 2022	alive	alive	0	0	0	17	1	N	NA	Not asked	June2020-June2022	24	2	2	102	N	N	N	NA	N	N	0	0	0	1472	8	MBMI1020828		0	MMINIKOLOME	8	MB	0	Present	0
Mvolo	Mvolo	10555	Mvolo10555	MS	Mvolo	MvoloMvolo	2	2	M	M	alive	0	0	June 2022	alive	alive	0	0	1	NA	1	N	NA	Not asked	June2020-June2022	24	2	2	20	N	N	N	NA	N	N	0	0	0	1551	5	MBMS0200525		0	HAI MASURA	5	MB	0	Present	0
Mvolo	Mvolo	14167	Mvolo14167	HK	Mvolo	MvoloMvolo	2	2	M	M	alive	0	0	June 2022	alive	alive	0	0	1	NA	1	N	NA	Not asked	June2020-June2022	24	2	2	22	N	N	N	NA	N	N	0	1	1	1667	8	LMHK0220828		0	HAI KOROSONA	8	LM	0	Absent	0
Mvolo	Mvolo	12856	Mvolo12856	MU	Mvolo	MvoloMvolo	2	2	F	F	alive	0	0	June 2022	alive	alive	1	0	0	5	1	N	NA	Not asked	June2020-June2022	24	2	2	39	N	N	N	NA	N	N	0	0	0	277	8	DMMU0390728		0	MUDURIA	7	DM	0	Present	0
Mvolo	Mvolo	13728	Mvolo13728	KP	Mvolo	MvoloMvolo	2	2	M	M	alive	0	0	June 2022	alive	alive	0	0	1	NA	1	N	NA	Not asked	June2020-June2022	24	2	2	33	N	N	N	NA	N	N	0	0	0	33	9	JNKP0330828		0	KPERI	8	JN	0	Present	0
Mvolo	Mvolo	13927	Mvolo13927	ML	Mvolo	MvoloMvolo	2	2	F	F	alive	0	0	June 2022	alive	alive	0	0	1	NA	1	N	NA	Not asked	June2020-June2022	24	2	2	90	N	N	N	NA	N	N	0	0	0	677	9	JAML0900828		0	HAI MALAKIA	8	JA	0	Present	0
Mvolo	Mvolo	8591	Mvolo8591	ZI	Mvolo	MvoloMvolo	2	2	F	F	alive	0	0	June 2022	alive	alive	1	0	1	NA	1	N	NA	Not asked	June2020-June2022	24	2	2	102	N	N	N	NA	N	N	1	1	1	1587	5	LMZI1020425		0	HAI ZIRA	4	LM	0	Present	0
Mvolo	Mvolo	11379	Mvolo11379	ZI	Mvolo	MvoloMvolo	2	2	M	M	alive	0	0	June 2022	alive	alive	1	0	1	NA	1	N	NA	Not asked	June2020-June2022	24	2	2	102	N	N	N	NA	N	N	0	0	0	208	7	CMZI1020627		0	ZIRA	6	CM	0	Present	0
Mvolo	Mvolo	7302	Mvolo7302	JM	Mvolo	MvoloMvolo	2	2	F	F	alive	0	0	June 2022	alive	alive	0	0	0	4	1	N	NA	Not asked	June2020-June2022	24	2	2	57	N	N	N	NA	N	N	0	0	0	163	6	CMJM0570426		0	JEBEL MARI	4	CM	0	Present	0
Mvolo	Mvolo	14018	Mvolo14018	HM	Mvolo	MvoloMvolo	2	2	F	F	alive	0	0	June 2022	alive	alive	0	0	0	4	1	N	NA	Not asked	June2020-June2022	24	2	2	8	N	N	N	NA	N	N	0	0	0	936	9	EKHM0080829		0	HAI MATARA	8	EK	0	Absent	0
Mvolo	Mvolo	10674	Mvolo10674	DO	Mvolo	MvoloMvolo	2	2	M	M	alive	0	0	June 2022	alive	alive	0	0	1	NA	1	N	NA	Not asked	June2020-June2022	24	2	2	115	N	N	N	NA	N	N	0	0	0	1691	6	LGDO1150526		0	DOGERENG	5	LG	0	Present	1
Mvolo	Mvolo	12252	Mvolo12252	HD	Mvolo	MvoloMvolo	2	2	M	M	alive	0	0	June 2022	alive	alive	0	0	1	NA	1	N	NA	Not asked	June2020-June2022	24	2	2	28	N	N	N	NA	N	N	0	1	1	1661	6	LMHD0280626		0	HAI DELIB	6	LM	0	Present	0
Mvolo	Mvolo	7974	Mvolo7974	MI	Mvolo	MvoloMvolo	2	2	F	F	alive	0	0	June 2022	alive	alive	0	0	1	NA	1	N	NA	Not asked	June2020-June2022	24	2	2	74	N	N	N	NA	N	N	1	1	0	889	7	DGMI0740427		0	MINIKOLOME	4	DG	0	Present	0
Mvolo	Mvolo	11955	Mvolo11955	DB	Mvolo	MvoloMvolo	2	2	M	M	alive	0	0	June 2022	alive	alive	1	0	1	NA	1	N	NA	Not asked	June2020-June2022	24	2	2	103	N	N	N	NA	N	N	0	1	1	1124	9	GADB1030629		0	DOGABI	6	GA	0	Present	0
Mvolo	Mvolo	11931	Mvolo11931	GI	Mvolo	MvoloMvolo	2	2	F	F	alive	0	0	June 2022	alive	alive	0	0	1	NA	1	N	NA	Not asked	June2020-June2022	24	2	2	64	N	N	N	NA	N	N	0	1	0	1085	6	GAGI0640626		0	GIRA	6	GA	0	Present	0
Mvolo	Mvolo	13030	Mvolo13030	ML	Mvolo	MvoloMvolo	2	2	F	F	alive	0	0	June 2022	alive	alive	0	0	1	NA	1	N	NA	Not asked	June2020-June2022	24	2	2	98	N	N	N	NA	N	N	0	0	0	685	8	JAML0980727		0	HAI MALAKIA	7	JA	0	Present	0
Mvolo	Mvolo	14350	Mvolo14350	DG	Mvolo	MvoloMvolo	2	2	M	M	alive	0	0	June 2022	alive	alive	0	0	0	15	1	N	NA	Not asked	June2020-June2022	24	2	2	13	N	N	N	NA	N	N	0	1	0	119	11	CMDG01309210		0	DOGOYABULO	9	CM	1	Present	0
Mvolo	Mvolo	14534	Mvolo14534	DB	Mvolo	MvoloMvolo	2	2	M	M	alive	0	0	June 2022	alive	alive	1	0	1	NA	1	N	NA	Not asked	June2020-June2022	24	2	2	108	N	N	N	NA	N	N	1	1	1	1129	10	GADB10809210		0	DOGABI	9	GA	0	Present	0
Mvolo	Mvolo	5906	Mvolo5906	MB	Mvolo	MvoloMvolo	2	2	F	F	alive	0	0	June 2022	alive	alive	1	0	1	NA	1	N	NA	Not asked	June2020-June2022	24	2	2	119	N	N	N	NA	N	N	1	1	1	1140	3	GAMB1190323		0	HAI MBANDUMU	3	GA	0	Present	0
Mvolo	Mvolo	14802	Mvolo14802	GI	Mvolo	MvoloMvolo	2	2	M	M	alive	0	0	June 2022	alive	alive	0	0	1	NA	1	N	NA	Not asked	June2020-June2022	24	2	2	86	N	N	N	NA	N	N	0	0	1	1346	10	WWGI08610210		0	GIRA	10	WW	0	Present	1
Mvolo	Mvolo	12097	Mvolo12097	MS	Mvolo	MvoloMvolo	2	2	M	M	alive	0	0	June 2022	alive	alive	0	0	1	NA	1	N	NA	Not asked	June2020-June2022	24	2	2	20	N	N	N	NA	N	N	1	0	0	1412	6	WWMS0200626		0	HAI MASURA	6	WW	0	Present	0
Mvolo	Mvolo	9180	Mvolo9180	DT	Mvolo	MvoloMvolo	2	2	F	F	alive	0	0	June 2022	alive	alive	0	0	1	NA	1	N	NA	Not asked	June2020-June2022	24	2	2	53	N	N	N	NA	N	N	0	0	0	2237	4	SDDT0530424		0	DOTRIBA	4	SD	0	Present	0
Mvolo	Mvolo	7322	Mvolo7322	DG	Mvolo	MvoloMvolo	2	2	F	F	alive	0	0	June 2022	alive	alive	1	0	0	6	1	N	NA	Not asked	June2020-June2022	24	2	2	79	N	N	N	NA	N	N	0	0	0	185	7	CMDG0790426		0	DOGYABULO	4	CM	0	Present	0
Mvolo	Mvolo	14908	Mvolo14908	GI	Mvolo	MvoloMvolo	2	2	M	M	alive	0	0	June 2022	alive	alive	0	0	1	NA	1	N	NA	Not asked	June2020-June2022	24	2	2	68	N	N	N	NA	N	N	0	1	1	544	11	JKGI06811211		0	GIRA	11	JK	0	Present	0
Mvolo	Mvolo	8298	Mvolo8298	HK	Mvolo	MvoloMvolo	2	2	F	F	alive	0	0	June 2022	alive	alive	0	0	1	NA	1	N	NA	Not asked	June2020-June2022	24	2	2	33	N	N	N	NA	N	N	1	0	1	1270	4	IJHK0330424		0	HAI KOROSONA	4	IJ	0	Present	0
Mvolo	Mvolo	14031	Mvolo14031	HM	Mvolo	MvoloMvolo	2	2	M	M	alive	0	0	June 2022	alive	alive	0	0	0	6	1	N	NA	Not asked	June2020-June2022	24	2	2	3	N	N	N	NA	N	N	1	0	1	1024	8	GAHM0030828		0	HAI MATARA	8	GA	0	Present	0
Mvolo	Mvolo	12342	Mvolo12342	ZI	Mvolo	MvoloMvolo	2	2	M	M	alive	0	0	June 2022	alive	alive	1	0	0	11	1	N	NA	Not asked	June2020-June2022	24	2	2	109	N	N	N	NA	N	N	0	1	0	1838	6	JAZI1090626		0	ZIRA	6	JA	0	Present	0
Mvolo	Mvolo	12533	Mvolo12533	DT	Mvolo	MvoloMvolo	2	2	M	M	alive	0	0	June 2022	alive	alive	0	0	0	2	1	N	NA	Not asked	June2020-June2022	24	2	2	37	N	N	N	NA	N	N	0	1	0	2138	6	FDDT0370626		0	DOTRIBA	6	FD	0	Present	0
Mvolo	Mvolo	14581	Mvolo14581	ML	Mvolo	MvoloMvolo	2	2	M	M	alive	0	0	June 2022	alive	alive	0	0	1	NA	1	N	NA	Not asked	June2020-June2022	24	2	2	86	N	N	N	NA	N	N	0	0	0	1603	9	LMML0860929		0	HAI MALAKIA	9	LM	0	Present	0
Mvolo	Mvolo	12414	Mvolo12414	HK	Mvolo	MvoloMvolo	2	2	M	M	alive	0	0	June 2022	alive	alive	0	0	1	NA	1	N	NA	Not asked	June2020-June2022	24	2	2	16	N	N	N	NA	N	N	0	1	0	1931	6	JAHK0160626		0	HAI KOROSONA	6	JA	0	Present	0
Mvolo	Mvolo	12213	Mvolo12213	ML	Mvolo	MvoloMvolo	2	2	F	F	alive	0	0	June 2022	alive	alive	0	0	1	NA	1	N	NA	Not asked	June2020-June2022	24	2	2	92	N	N	N	NA	N	N	0	0	0	1597	6	LMML0920626		0	HAI MALAKIA	6	LM	0	Present	0
Mvolo	Mvolo	9818	Mvolo9818	DO	Mvolo	MvoloMvolo	2	2	F	F	alive	0	0	June 2022	alive	alive	0	0	1	NA	1	N	NA	Not asked	June2020-June2022	24	2	2	100	N	N	N	NA	N	N	0	0	0	574	6	JKDO1000526		0	DOGERENG	5	JK	0	Absent	0
Mvolo	Mvolo	14938	Mvolo14938	KE	Mvolo	MvoloMvolo	2	2	F	F	alive	0	0	June 2022	alive	alive	1	0	1	NA	1	N	NA	Not asked	June2020-June2022	24	2	2	87	N	N	N	NA	N	N	1	0	1	1108	12	GAKE08711211		0	KELIBALA	11	GA	0	Present	0
Mvolo	Mvolo	11952	Mvolo11952	KE	Mvolo	MvoloMvolo	2	2	M	M	alive	0	0	June 2022	alive	alive	0	0	1	NA	1	N	NA	Not asked	June2020-June2022	24	2	2	93	N	N	N	NA	N	N	0	1	1	1114	6	GAKE0930626		0	KELIBALA	6	GA	0	Present	0
Mvolo	Mvolo	11099	Mvolo11099	DT	Mvolo	MvoloMvolo	2	2	F	F	alive	0	0	June 2022	alive	alive	0	0	1	NA	1	N	NA	Not asked	June2020-June2022	24	2	2	48	N	N	N	NA	N	N	0	0	0	2242	6	SDDT0480526		0	DOTRIBA	5	SD	0	Present	0
Mvolo	Mvolo	14743	Mvolo14743	DO	Mvolo	MvoloMvolo	2	2	M	M	alive	0	0	June 2022	alive	alive	0	0	1	NA	1	N	NA	Not asked	June2020-June2022	24	2	2	104	N	N	N	NA	N	N	0	0	0	691	10	JADO10410210		0	DOGERENG	10	JA	0	Present	0
Mvolo	Mvolo	13012	Mvolo13012	ME	Mvolo	MvoloMvolo	2	2	F	F	alive	0	0	June 2022	alive	alive	0	0	0	4	1	N	NA	Not asked	June2020-June2022	24	2	2	54	N	N	N	NA	N	N	0	0	0	641	7	JAME0540727		0	MEDIKANUNU	7	JA	0	Absent	0
Mvolo	Mvolo	8065	Mvolo8065	ML	Mvolo	MvoloMvolo	2	2	F	F	alive	0	0	June 2022	alive	alive	0	0	1	NA	1	N	NA	Not asked	June2020-June2022	24	2	2	76	N	N	N	NA	N	N	0	0	0	1003	8	EKML0760427		0	HAI MALAKIA	4	EK	0	Present	1
Mvolo	Mvolo	14912	Mvolo14912	DO	Mvolo	MvoloMvolo	2	2	F	F	alive	0	0	June 2022	alive	alive	0	0	1	NA	1	N	NA	Not asked	June2020-June2022	24	2	2	94	N	N	N	NA	N	N	0	0	0	568	11	JKDO09411211		0	DOGERENG	11	JK	0	Absent	0
Mvolo	Mvolo	11364	Mvolo11364	DG	Mvolo	MvoloMvolo	2	2	F	F	alive	0	0	June 2022	alive	alive	0	0	0	6	1	N	NA	Not asked	June2020-June2022	24	2	2	78	N	N	N	NA	N	N	0	0	0	184	7	CMDG0780627		0	DOGOYABULO	6	CM	0	Present	0
Mvolo	Mvolo	14327	Mvolo14327	DG	Mvolo	MvoloMvolo	2	2	F	F	alive	0	0	June 2022	alive	alive	0	0	1	NA	1	N	NA	Not asked	June2020-June2022	24	2	2	2	N	N	N	NA	N	N	0	0	0	2	9	JNDG0020929		1	DOGOYAMBOLO	9	JN	0	Present	0
Mvolo	Mvolo	13425	Mvolo13425	HD	Mvolo	MvoloMvolo	2	2	M	M	alive	0	0	June 2022	alive	alive	0	0	1	NA	0	N	NA	Not asked	June2020-June2022	24	2	2	32	N	N	N	NA	N	N	1	0	1	1657	7	LMHD0320727		0	HAI DELIB	7	LM	0	Present	0
Mvolo	Mvolo	13236	Mvolo13236	MI	Mvolo	MvoloMvolo	2	2	F	F	alive	0	0	June 2022	alive	alive	1	0	0	4	1	N	NA	Not asked	June2020-June2022	24	2	2	85	N	N	N	NA	N	N	1	1	1	1106	7	GAMI0850727		0	MINIKOLOME	7	GA	0	Present	0
Mvolo	Mvolo	14851	Mvolo14851	MI	Mvolo	MvoloMvolo	2	2	M	M	alive	0	0	June 2022	alive	alive	0	0	0	2	1	N	NA	Not asked	June2020-June2022	24	2	2	73	N	N	N	NA	N	N	0	1	0	2102	11	FDMI07310211		0	MINIKOLOME	10	FD	0	Present	0
Mvolo	Mvolo	7786	Mvolo7786	ML	Mvolo	MvoloMvolo	2	2	M	M	alive	0	0	June 2022	alive	alive	0	0	1	NA	1	N	NA	Not asked	June2020-June2022	24	2	2	93	N	N	N	NA	N	N	0	0	0	680	4	JAML0930424		0	HAI MALAKIA	4	JA	0	Present	0
Mvolo	Mvolo	10259	Mvolo10259	YC	Mvolo	MvoloMvolo	2	2	M	M	alive	0	0	June 2022	alive	alive	0	1	1	NA	1	N	NA	Not asked	June2020-June2022	24	2	2	134	N	N	N	NA	N	N	0	1	0	1169	5	IJYC1340525		1	YERI CENTER	5	IJ	0	Present	0
Mvolo	Mvolo	6116	Mvolo6116	DM	Mvolo	MvoloMvolo	2	2	F	F	alive	0	0	June 2022	alive	alive	0	0	1	NA	1	N	NA	Not asked	June2020-June2022	24	2	2	75	N	N	N	NA	N	N	0	0	1	1357	3	WWDM0750323		0	DOMERI	3	WW	0	Present	0
Mvolo	Mvolo	3613	Mvolo3613	DT	Mvolo	MvoloMvolo	2	2	M	M	alive	0	0	June 2022	alive	alive	0	0	1	NA	1	N	NA	Not asked	June2020-June2022	24	2	2	84	N	N	N	NA	N	N	1	0	0	1219	4	IJDT0840224		0	DOTRIBA	2	IJ	0	Present	0
Mvolo	Mvolo	5132	Mvolo5132	DI	Mvolo	MvoloMvolo	2	2	F	F	alive	0	0	June 2022	alive	alive	1	0	1	NA	1	N	NA	Not asked	June2020-June2022	24	2	2	103	N	N	N	NA	N	N	0	0	0	341	3	DMDI1030323		0	DIOCES	3	DM	0	Present	0
Mvolo	Mvolo	11970	Mvolo11970	DO	Mvolo	MvoloMvolo	2	2	F	F	alive	0	0	June 2022	alive	alive	0	0	1	NA	1	N	NA	Not asked	June2020-June2022	24	2	2	151	N	N	N	NA	N	N	1	0	0	1152	7	IJDO1510627		0	DOGERENG	6	IJ	0	Present	0
Mvolo	Mvolo	495	Mvolo495	HD	Mvolo	MvoloMvolo	2	2	F	F	alive	0	0	June 2022	alive	alive	0	0	1	NA	1	N	NA	Not asked	June2020-June2022	24	2	2	19	N	N	N	NA	N	N	0	0	1	495	7	JKHD0190127		0	HAI DELIB	1	JK	0	Present	0
Mvolo	Mvolo	6830	Mvolo6830	DI	Mvolo	MvoloMvolo	2	2	F	F	alive	0	0	June 2022	alive	alive	0	0	0	14	1	N	NA	Not asked	June2020-June2022	24	2	2	94	N	N	N	NA	N	N	0	1	1	2081	4	FDDI0940324		0	HAI DIOCES	3	FD	0	Present	0
Mvolo	Mvolo	14543	Mvolo14543	DO	Mvolo	MvoloMvolo	2	2	F	F	alive	0	0	June 2022	alive	alive	0	0	1	NA	1	N	NA	Not asked	June2020-June2022	24	2	2	121	N	N	N	NA	N	N	0	1	1	1311	9	WWDO1210929		0	DOGERENG	9	WW	0	Present	0
Mvolo	Mvolo	11624	Mvolo11624	DO	Mvolo	MvoloMvolo	2	2	F	F	alive	0	0	June 2022	alive	alive	0	0	1	NA	1	N	NA	Not asked	June2020-June2022	24	2	2	108	N	N	N	NA	N	N	0	1	0	582	6	JKDO1080626		0	DOGERENG	6	JK	0	Absent	1
Mvolo	Mvolo	12307	Mvolo12307	HB	Mvolo	MvoloMvolo	2	2	F	F	alive	0	0	June 2022	alive	alive	0	0	1	NA	1	N	NA	Not asked	June2020-June2022	24	2	2	27	N	N	N	NA	N	N	0	0	1	1779	6	LGHB0270626		0	HAI BOGORI	6	LG	0	Present	0
Mvolo	Mvolo	11058	Mvolo11058	YC	Mvolo	MvoloMvolo	2	2	F	F	alive	0	0	June 2022	alive	alive	0	0	1	NA	1	N	NA	Not asked	June2020-June2022	24	2	2	103	N	N	N	NA	N	N	0	0	0	2189	5	SDYC1030525		0	YERI CENTER	5	SD	0	Absent	0
Mvolo	Mvolo	3401	Mvolo3401	ML	Mvolo	MvoloMvolo	2	2	M	M	alive	0	0	June 2022	alive	alive	1	0	1	NA	1	N	NA	Not asked	June2020-June2022	24	2	2	78	N	N	N	NA	N	N	0	0	0	1005	4	EKKL0780224		0	HAI MALAKIA	2	EK	0	Present	0
Mvolo	Mvolo	4086	Mvolo4086	DO	Mvolo	MvoloMvolo	2	2	F	F	alive	0	0	June 2022	alive	alive	0	0	1	NA	1	N	NA	Not asked	June2020-June2022	24	2	2	114	N	N	N	NA	N	N	0	0	0	1692	3	LGDO1140223		0	DOGERENG	2	LG	0	Present	0
Mvolo	Mvolo	6814	Mvolo6814	DT	Mvolo	MvoloMvolo	2	2	M	M	alive	0	0	June 2022	alive	alive	0	0	0	13	1	N	NA	Not asked	June2020-June2022	24	2	2	110	N	N	N	NA	N	N	0	0	0	2065	3	FDDT1100323		0	DOTRIBA	3	FD	0	Present	0
Mvolo	Mvolo	9043	Mvolo9043	DI	Mvolo	MvoloMvolo	2	2	F	F	alive	0	0	June 2022	alive	alive	0	0	0	14	1	N	NA	Not asked	June2020-June2022	24	2	2	93	N	N	N	NA	N	N	1	0	0	2082	4	FDDI0930424		0	HAI DIOCES	4	FD	0	Present	0
Mvolo	Mvolo	12550	Mvolo12550	HK	Mvolo	MvoloMvolo	2	2	M	M	alive	0	0	June 2022	alive	alive	0	0	0	7	1	N	NA	Not asked	June2020-June2022	24	2	2	3	N	N	N	NA	N	N	0	0	1	2172	6	FDHK0030626		0	HAI KOROSONA	6	FD	0	Present	0
Mvolo	Mvolo	14252	Mvolo14252	LO	Mvolo	MvoloMvolo	2	2	M	M	alive	0	0	June 2022	alive	alive	0	0	1	NA	1	N	NA	Not asked	June2020-June2022	24	2	2	6	N	N	N	NA	N	N	0	1	0	2057	9	SSLO0060829		0	LOGODO	8	SS	0	Present	0
Mvolo	Mvolo	14881	Mvolo14881	KP	Mvolo	MvoloMvolo	2	2	M	M	alive	0	0	June 2022	alive	alive	1	0	1	NA	1	N	NA	Not asked	June2020-June2022	24	2	2	6	N	N	N	NA	N	N	0	0	0	2389	12	WKKP00610211		0	KPERI	10	WK	0	Absent	0
Mvolo	Mvolo	14118	Mvolo14118	MI	Mvolo	MvoloMvolo	2	2	M	M	alive	0	0	June 2022	alive	alive	0	0	0	6	1	N	NA	Not asked	June2020-June2022	24	2	2	106	N	N	N	NA	N	N	1	0	0	1468	8	MBMI1060828		0	MINIKOLOME	8	MB	0	Present	0
Mvolo	Mvolo	11516	Mvolo11516	DT	Mvolo	MvoloMvolo	2	2	M	M	alive	0	0	June 2022	alive	alive	0	0	1	NA	1	N	NA	Not asked	June2020-June2022	24	2	2	58	N	N	N	NA	N	N	1	0	1	418	7	WDDT0580626		0	DOTRIBA	6	WD	0	Present	0
Mvolo	Mvolo	9886	Mvolo9886	GI	Mvolo	MvoloMvolo	2	2	F	F	alive	0	0	June 2022	alive	alive	0	0	1	NA	1	N	NA	Not asked	June2020-June2022	24	2	2	68	N	N	N	NA	N	N	0	0	0	655	5	JAGI0680525		0	GIRA	5	JA	0	Present	0
Mvolo	Mvolo	12952	Mvolo12952	ME	Mvolo	MvoloMvolo	2	2	M	M	alive	0	0	June 2022	alive	alive	1	0	1	NA	1	N	NA	Not asked	June2020-June2022	24	2	2	49	N	N	N	NA	N	N	0	0	0	525	7	JKME0490727		0	MEDIKANUNU	7	JK	0	Present	1
Mvolo	Mvolo	14853	Mvolo14853	GI	Mvolo	MvoloMvolo	2	2	M	M	alive	0	0	June 2022	alive	alive	0	0	0	11	1	N	NA	Not asked	June2020-June2022	24	2	2	68	N	N	N	NA	N	N	0	1	1	2107	10	FDGI06810210		0	GIRA	10	FD	0	Present	0
Mvolo	Mvolo	11117	Mvolo11117	MU	Mvolo	MvoloMvolo	2	2	M	M	alive	0	0	June 2022	alive	alive	0	0	1	NA	1	N	NA	Not asked	June2020-June2022	24	2	2	28	N	N	N	NA	N	N	0	0	1	2262	5	SDMU0280525		0	MUDURIA	5	SD	0	Absent	0
Mvolo	Mvolo	10231	Mvolo10231	DB	Mvolo	MvoloMvolo	2	2	M	M	alive	0	0	June 2022	alive	alive	1	0	1	NA	1	N	NA	Not asked	June2020-June2022	24	2	2	111	N	N	N	NA	N	N	1	1	1	1132	9	GADB1110529		0	DOGABI	5	GA	0	Present	1
Mvolo	Mvolo	7086	Mvolo7086	JM	Mvolo	MvoloMvolo	2	2	M	M	alive	0	0	June 2022	alive	alive	0	0	1	NA	1	N	NA	Not asked	June2020-June2022	24	2	2	56	N	N	N	NA	N	N	1	0	0	2339	3	WKJM0560323		0	JEBEL MIRA	3	WK	0	Present	0
Mvolo	Mvolo	10625	Mvolo10625	ME	Mvolo	MvoloMvolo	2	2	F	F	alive	0	0	June 2022	alive	alive	0	0	1	NA	1	N	NA	Not asked	June2020-June2022	24	2	2	57	N	N	N	NA	N	N	1	1	1	1632	10	LMME05705210		0	MEDIKANUNU	5	LM	0	Present	1
Mvolo	Mvolo	14826	Mvolo14826	ME	Mvolo	MvoloMvolo	2	2	F	F	alive	0	0	June 2022	alive	alive	0	0	1	NA	1	N	NA	Not asked	June2020-June2022	24	2	2	57	N	N	N	NA	N	N	1	1	1	1632	10	LMME05710210		0	MEDIKANUNU	10	LM	0	Present	1
Mvolo	Mvolo	14541	Mvolo14541	MI	Mvolo	MvoloMvolo	2	2	M	M	alive	0	0	June 2022	alive	alive	0	0	1	NA	1	N	NA	Not asked	June2020-June2022	24	2	2	127	N	N	N	NA	N	N	1	1	0	1176	9	IJMI1270929		0	MINIKOLOME	9	IJ	0	Present	0
Mvolo	Mvolo	14627	Mvolo14627	HD	Mvolo	MvoloMvolo	2	2	M	M	alive	0	0	June 2022	alive	alive	0	0	1	NA	1	N	NA	Not asked	June2020-June2022	24	2	2	26	N	N	N	NA	N	N	0	1	0	2037	10	SSHD02609210		0	HAI DELIB	9	SS	0	Present	1
Mvolo	Mvolo	10021	Mvolo10021	HM	Mvolo	MvoloMvolo	2	2	F	F	alive	0	0	June 2022	alive	alive	0	0	1	NA	1	N	NA	Not asked	June2020-June2022	24	2	2	18	N	N	N	NA	N	N	0	0	1	834	8	DGHM0180528		0	HAI MATARA	5	DG	0	Present	1
Mvolo	Mvolo	12290	Mvolo12290	ML	Mvolo	MvoloMvolo	2	2	M	M	alive	0	0	June 2022	alive	alive	0	0	1	NA	1	N	NA	Not asked	June2020-June2022	24	2	2	72	N	N	N	NA	N	N	0	0	0	1734	7	LGML0720627		0	HAI MALAKIA	6	LG	0	Absent	0
Mvolo	Mvolo	9461	Mvolo9461	KP	Mvolo	MvoloMvolo	2	2	M	M	alive	0	0	June 2022	alive	alive	1	0	0	16	1	N	NA	Not asked	June2020-June2022	24	2	2	40	N	N	N	NA	N	N	0	0	0	146	5	CMKP0400525		0	KPERI	5	CM	0	Present	0
Mvolo	Mvolo	14256	Mvolo14256	YC	Mvolo	MvoloMvolo	2	2	M	M	alive	0	0	June 2022	alive	alive	0	0	0	3	1	N	NA	Not asked	June2020-June2022	24	2	2	84	N	N	N	NA	N	N	0	0	1	2091	8	FDYC0840828		0	YERI CENTER	8	FD	0	Present	0
Mvolo	Mvolo	9848	Mvolo9848	HB	Mvolo	MvoloMvolo	2	2	F	F	alive	0	0	June 2022	alive	alive	0	0	1	NA	0	N	NA	Not asked	June2020-June2022	24	2	2	21	N	N	N	NA	N	N	0	0	1	608	5	JAHM0210525		0	HAI BOGORI	5	JA	0	Present	0
Mvolo	Mvolo	12232	Mvolo12232	DM	Mvolo	MvoloMvolo	2	2	F	F	alive	0	0	June 2022	alive	alive	1	0	1	NA	0	N	NA	Not asked	June2020-June2022	24	2	2	63	N	N	N	NA	N	N	1	0	1	1626	6	LMDM0630626		1	DOMERI	6	LM	0	Present	0
Mvolo	Mvolo	5608	Mvolo5608	HM	Mvolo	MvoloMvolo	2	2	F	F	alive	0	0	June 2022	alive	alive	0	0	0	1	0	N	NA	Not asked	June2020-June2022	24	2	2	11	N	N	N	NA	N	N	0	0	1	827	3	DGHM0110323		0	HAI MATARA	3	DG	0	Present	0
Mvolo	Mvolo	15363	Mvolo15363	ZI	Mvolo	MvoloMvolo	2	2	M	M	2021	1	0	June 2022	dead	dead	died	died	1	NA	1	died	NA	HOT WATER	June2020-June2022	18	1.5	1.5	106	died	died	died	NA	died	N	0	0	0	212	14	D271		0	ZIRA	13	CM	0	dead	0
Mvolo	Mvolo	10282	Mvolo10282	GI	Mvolo	MvoloMvolo	2	2	M	M	alive	0	0	June 2022	alive	alive	0	0	1	NA	1	N	NA	Not asked	June2020-June2022	24	2	2	98	N	N	N	NA	N	N	1	0	0	1205	5	IJGI0980525		0	GIRA	5	IJ	0	Present	0
Mvolo	Mvolo	7305	Mvolo7305	ME	Mvolo	MvoloMvolo	2	2	F	F	alive	0	0	June 2022	alive	alive	0	0	1	NA	1	N	NA	Not asked	June2020-June2022	24	2	2	61	N	N	N	NA	N	N	0	0	0	167	5	CMME0610425		0	MEDIKANUNU	4	CM	0	Present	1
Mvolo	Mvolo	12600	Mvolo12600	KO	Mvolo	MvoloMvolo	2	2	M	M	alive	0	0	June 2022	alive	alive	0	0	1	NA	1	N	NA	Not asked	June2020-June2022	24	2	2	23	N	N	N	NA	N	N	1	1	0	2267	6	SDKO0230626		0	KORBABANG	6	SD	0	Present	0
Mvolo	Mvolo	11982	Mvolo11982	MI	Mvolo	MvoloMvolo	2	2	M	M	alive	0	0	June 2022	alive	alive	0	0	1	NA	1	N	NA	Not asked	June2020-June2022	24	2	2	124	N	N	N	NA	N	N	1	1	0	1179	6	IJMI1240626		0	MINIKOLOME	6	IJ	0	Present	0
Mvolo	Mvolo	9210	Mvolo9210	KO	Mvolo	MvoloMvolo	2	2	M	M	alive	0	0	June 2022	alive	alive	0	0	1	NA	1	N	NA	Not asked	June2020-June2022	24	2	2	22	N	N	N	NA	N	N	1	1	0	2268	4	SDKO0220424		0	KORBABANG	4	SD	0	Present	0
Mvolo	Mvolo	9581	Mvolo9581	MU	Mvolo	MvoloMvolo	2	2	M	M	alive	0	0	June 2022	alive	alive	1	0	0	5	1	N	NA	Not asked	June2020-June2022	24	2	2	41	N	N	N	NA	N	N	0	0	0	279	5	DMMU0410525		0	MUDURIA	5	DM	0	Present	0
Mvolo	Mvolo	13766	Mvolo13766	HM	Mvolo	MvoloMvolo	2	2	F	F	alive	0	0	June 2022	alive	alive	0	0	0	16	1	N	NA	Not asked	June2020-June2022	24	2	2	17	N	N	N	NA	N	N	0	0	0	123	8	CMHM0170828		0	HAI MATARA	8	CM	1	Present	0
Mvolo	Mvolo	13631	Mvolo13631	DT	Mvolo	MvoloMvolo	2	2	F	F	alive	0	0	June 2022	alive	alive	0	0	1	NA	1	N	NA	Not asked	June2020-June2022	24	2	2	58	N	N	N	NA	N	N	0	0	0	2232	7	SDDT0580727		0	DOTRIBA	7	SD	0	Absent	0
Mvolo	Mvolo	14564	Mvolo14564	GI	Mvolo	MvoloMvolo	2	2	M	M	alive	0	0	June 2022	alive	alive	0	0	0	17	1	N	NA	Not asked	June2020-June2022	24	2	2	89	N	N	N	NA	N	N	0	0	0	1483	9	MBGI0890929		0	GIRA	9	MB	0	Present	0
Mvolo	Mvolo	7118	Mvolo7118	DG	Mvolo	MvoloMvolo	2	2	M	M	alive	0	0	June 2022	alive	alive	0	0	1	NA	0	N	NA	Not asked	June2020-June2022	24	2	2	23	N	N	N	NA	N	N	0	0	0	2372	13	WKDG02303213		0	DOGOYABULO	3	WK	0	Present	1
Mvolo	Mvolo	6452	Mvolo6452	DO	Mvolo	MvoloMvolo	2	2	F	F	alive	0	0	June 2022	alive	alive	0	0	1	NA	1	N	NA	Not asked	June2020-June2022	24	2	2	109	N	N	N	NA	N	N	1	1	1	1697	6	LGDO1090325		0	DOGERENG	3	LG	0	Present	0
Mvolo	Mvolo	12719	Mvolo12719	KP	Mvolo	MvoloMvolo	2	2	M	M	alive	0	0	June 2022	alive	alive	0	0	1	NA	1	N	NA	Not asked	June2020-June2022	24	2	2	39	N	N	N	NA	N	N	0	0	0	39	7	JNKP0390727		0	KPERI	7	JN	0	Present	0
Mvolo	Mvolo	12534	Mvolo12534	DT	Mvolo	MvoloMvolo	2	2	F	F	alive	0	0	June 2022	alive	alive	0	0	0	2	1	N	NA	Not asked	June2020-June2022	24	2	2	36	N	N	N	NA	N	N	0	1	1	2139	6	FDDT0360626		0	DOTRIBA	6	FD	0	Present	0
Mvolo	Mvolo	14791	Mvolo14791	GI	Mvolo	MvoloMvolo	2	2	M	M	alive	0	0	June 2022	alive	alive	1	0	1	NA	1	N	NA	Not asked	June2020-June2022	24	2	2	63	N	N	N	NA	N	N	1	1	1	1084	10	GAGI06310210		0	GIRA	10	GA	0	Present	0
Mvolo	Mvolo	12096	Mvolo12096	MS	Mvolo	MvoloMvolo	2	2	M	M	alive	0	0	June 2022	alive	alive	0	0	1	NA	1	N	NA	Not asked	June2020-June2022	24	2	2	22	N	N	N	NA	N	N	1	1	1	1410	6	WWMS0220626		0	HAI MASURA	6	WW	0	Absent	0
Mvolo	Mvolo	10634	Mvolo10634	HD	Mvolo	MvoloMvolo	2	2	F	F	alive	0	0	June 2022	alive	alive	0	0	1	NA	1	N	NA	Not asked	June2020-June2022	24	2	2	48	N	N	N	NA	N	N	0	1	1	1641	5	LMHD0480525		0	HAI DELIB	5	LM	0	Present	0
Mvolo	Mvolo	13060	Mvolo13060	MB	Mvolo	MvoloMvolo	2	2	F	F	alive	0	0	June 2022	alive	alive	1	0	1	NA	1	N	NA	Not asked	June2020-June2022	24	2	2	39	N	N	N	NA	N	N	0	1	0	751	7	JDMB0390727		0	HAI MBANDUMU	7	JD	0	Present	0
Mvolo	Mvolo	14996	Mvolo14996	MI	Mvolo	MvoloMvolo	2	2	M	M	alive	0	0	June 2022	alive	alive	0	0	1	NA	1	N	NA	Not asked	June2020-June2022	24	2	2	80	N	N	N	NA	N	N	0	0	0	791	13	JDMI08012213		0	MINIKOLOME	12	JD	0	Present	0
Mvolo	Mvolo	10195	Mvolo10195	GI	Mvolo	MvoloMvolo	2	2	F	F	alive	0	0	June 2022	alive	alive	1	0	1	NA	1	N	NA	Not asked	June2020-June2022	24	2	2	61	N	N	N	NA	N	N	1	1	1	1082	5	GAGI0610525		0	GIRA	5	GA	0	Present	0
Mvolo	Mvolo	11561	Mvolo11561	HD	Mvolo	MvoloMvolo	2	2	M	M	alive	0	0	June 2022	alive	alive	1	0	1	NA	1	N	NA	Not asked	June2020-June2022	24	2	2	25	N	N	N	NA	N	N	0	0	1	501	6	JKHD0250626		0	HAI DELIB	6	JK	0	Present	0
Mvolo	Mvolo	11932	Mvolo11932	GI	Mvolo	MvoloMvolo	2	2	M	M	alive	0	0	June 2022	alive	alive	0	0	1	NA	1	N	NA	Not asked	June2020-June2022	24	2	2	65	N	N	N	NA	N	N	0	1	0	1086	7	GAGI0650627		0	GIRA	6	GA	0	Present	0
Mvolo	Mvolo	10128	Mvolo10128	DO	Mvolo	MvoloMvolo	2	2	M	M	alive	0	0	June 2022	alive	alive	0	0	1	NA	1	N	NA	Not asked	June2020-June2022	24	2	2	64	N	N	N	NA	N	N	0	0	0	991	6	EKDO0640526		0	DOGERENG	5	EK	0	Present	0
Mvolo	Mvolo	13036	Mvolo13036	DI	Mvolo	MvoloMvolo	2	2	M	M	alive	0	0	June 2022	alive	alive	0	0	1	NA	1	N	NA	Not asked	June2020-June2022	24	2	2	113	N	N	N	NA	N	N	0	0	0	700	7	JADI1130727		0	DIOCES	7	JA	0	Present	0
Mvolo	Mvolo	11872	Mvolo11872	KE	Mvolo	MvoloMvolo	2	2	M	M	alive	0	0	June 2022	alive	alive	1	0	1	NA	1	N	NA	Not asked	June2020-June2022	24	2	2	58	N	N	N	NA	N	N	0	0	0	985	9	EKKE0580629		0	KELIBALA	6	EK	0	Present	0
Mvolo	Mvolo	8160	Mvolo8160	KE	Mvolo	MvoloMvolo	2	2	M	M	alive	0	0	June 2022	alive	alive	1	0	1	NA	1	N	NA	Not asked	June2020-June2022	24	2	2	88	N	N	N	NA	N	N	1	0	1	1109	6	GAKE0880426		0	KELIBALA	4	GA	0	Present	0
Mvolo	Mvolo	12556	Mvolo12556	WK	Mvolo	MvoloMvolo	2	2	M	M	alive	0	0	June 2022	alive	alive	0	0	1	NA	1	N	NA	Not asked	June2020-June2022	24	2	2	108	N	N	N	NA	N	N	0	0	1	2184	6	SDWK1080626		0	WINIKASA	6	SD	0	Present	0
Mvolo	Mvolo	13808	Mvolo13808	JM	Mvolo	MvoloMvolo	2	2	F	F	alive	0	0	June 2022	alive	alive	0	0	0	3	1	N	NA	Not asked	June2020-June2022	24	2	2	123	N	N	N	NA	N	N	0	0	0	229	8	CMJM1230828		0	JEBEL MARI	8	CM	0	Present	0
Mvolo	Mvolo	14086	Mvolo14086	GI	Mvolo	MvoloMvolo	2	2	M	M	alive	0	0	June 2022	alive	alive	1	0	1	NA	1	N	NA	Not asked	June2020-June2022	24	2	2	81	N	N	N	NA	N	N	0	1	1	1351	10	WWGI08108210		0	GIRA	8	WW	0	Present	1
Mvolo	Mvolo	5885	Mvolo5885	DI	Mvolo	MvoloMvolo	2	2	M	M	alive	0	0	June 2022	alive	alive	0	0	1	NA	0	N	NA	Not asked	June2020-June2022	24	2	2	97	N	N	N	NA	N	N	0	0	1	1118	6	GADI0970326		0	DIOCES	3	GA	0	Present	0
Mvolo	Mvolo	14418	Mvolo14418	KP	Mvolo	MvoloMvolo	2	2	F	F	alive	0	0	June 2022	alive	alive	0	0	1	NA	1	N	NA	Not asked	June2020-June2022	24	2	2	38	N	N	N	NA	N	N	1	0	1	514	10	JKKP03809210		0	KPERI	9	JK	0	Present	0
Mvolo	Mvolo	14099	Mvolo14099	HK	Mvolo	MvoloMvolo	2	2	F	F	alive	0	0	June 2022	alive	alive	0	0	1	NA	1	N	NA	Not asked	June2020-June2022	24	2	2	26	N	N	N	NA	N	N	0	1	1	1406	9	WWHK0260829		0	HAI KOROSONA	8	WW	0	Absent	0
Mvolo	Mvolo	11200	Mvolo11200	DG	Mvolo	MvoloMvolo	2	2	F	F	alive	0	0	June 2022	alive	alive	0	0	1	NA	0	N	NA	Not asked	June2020-June2022	24	2	2	27	N	N	N	NA	N	N	0	1	0	2368	10	WKDG02705210		0	DOGOYABULO	5	WK	0	Absent	0
Mvolo	Mvolo	12315	Mvolo12315	HM	Mvolo	MvoloMvolo	2	2	M	M	alive	0	0	June 2022	alive	alive	0	0	1	NA	1	N	NA	Not asked	June2020-June2022	24	2	2	12	N	N	N	NA	N	N	0	0	0	1794	8	LGHM0120628		0	HAI MATARA	6	LG	0	Present	0
Mvolo	Mvolo	14187	Mvolo14187	WI	Mvolo	MvoloMvolo	2	2	F	F	alive	0	0	June 2022	alive	alive	1	0	1	NA	1	N	NA	Not asked	June2020-June2022	24	2	2	134	N	N	N	NA	N	N	0	1	0	1813	8	JAWI1340828		0	WINIKASA	8	JA	0	Present	0
Mvolo	Mvolo	14365	Mvolo14365	TI	Mvolo	MvoloMvolo	2	2	F	F	alive	0	0	June 2022	alive	alive	0	0	1	NA	1	N	NA	Not asked	June2020-June2022	24	2	2	73	N	N	N	NA	N	N	0	0	0	179	10	CMTI07309210		0	TIBORO	9	CM	0	Present	1
Mvolo	Mvolo	14499	Mvolo14499	HM	Mvolo	MvoloMvolo	2	2	F	F	alive	0	0	June 2022	alive	alive	0	0	1	NA	1	N	NA	Not asked	June2020-June2022	24	2	2	4	N	N	N	NA	N	N	0	0	0	932	10	EKHM00409210		0	HAI MATARA	9	EK	0	Absent	0
Mvolo	Mvolo	13635	Mvolo13635	DT	Mvolo	MvoloMvolo	2	2	F	F	alive	0	0	June 2022	alive	alive	0	0	1	NA	1	N	NA	Not asked	June2020-June2022	24	2	2	42	N	N	N	NA	N	N	0	0	1	2248	7	SDDT0420727		0	DOTRIBA	7	SD	0	Present	0
Mvolo	Mvolo	12031	Mvolo12031	DO	Mvolo	MvoloMvolo	2	2	M	M	alive	0	0	June 2022	alive	alive	0	0	1	NA	1	N	NA	Not asked	June2020-June2022	24	2	2	125	N	N	N	NA	N	N	1	1	1	1307	8	WWDO1250628		0	DOGERENG	6	WW	0	Present	0
Mvolo	Mvolo	7349	Mvolo7349	ZI	Mvolo	MvoloMvolo	2	2	M	M	alive	0	0	June 2022	alive	alive	0	0	0	12	1	N	NA	Not asked	June2020-June2022	24	2	2	107	N	N	N	NA	N	N	0	0	0	213	5	CMZI1070425		0	ZIRA	4	CM	0	Present	0
Mvolo	Mvolo	13026	Mvolo13026	ML	Mvolo	MvoloMvolo	2	2	F	F	alive	0	0	June 2022	alive	alive	0	0	1	NA	0	N	NA	Not asked	June2020-June2022	24	2	2	91	N	N	N	NA	N	N	0	0	1	678	7	JAML0910727		0	HAI MALAKIA	7	JA	0	Present	0
Mvolo	Mvolo	6366	Mvolo6366	ML	Mvolo	MvoloMvolo	2	2	F	F	alive	0	0	June 2022	alive	alive	0	0	1	NA	1	N	NA	Not asked	June2020-June2022	24	2	2	79	N	N	N	NA	N	N	1	1	1	1610	7	LMML0790327		0	HAI MALAKIA	3	LM	0	Present	0
Mvolo	Mvolo	15367	Mvolo15367	HM	Mvolo	MvoloMvolo	2	2	M	M	2020	1	0	June 2022	dead	dead	died	died	1	NA	1	died	NA	NA	June2020-June2022	6	0.5	0.5	14	died	died	died	NA	died	N	0	0	0	490	8	D275		0	HAI MATARA	7	JK	0	dead	0
Mvolo	Mvolo	7606	Mvolo7606	HM	Mvolo	MvoloMvolo	2	2	F	F	alive	0	0	June 2022	alive	alive	0	0	1	NA	1	N	NA	Not asked	June2020-June2022	24	2	2	14	N	N	N	NA	N	N	0	0	0	490	8	JKHM0140426		0	HAI MATARA	4	JK	0	Present	0
Mvolo	Mvolo	12384	Mvolo12384	MB	Mvolo	MvoloMvolo	2	2	M	M	alive	0	0	June 2022	alive	alive	1	0	1	NA	0	N	NA	Not asked	June2020-June2022	24	2	2	50	N	N	N	NA	N	N	0	1	0	1897	10	JAMB05006210		0	HAI MBADUMU	6	JA	0	Present	0
Mvolo	Mvolo	14836	Mvolo14836	MB	Mvolo	MvoloMvolo	2	2	M	M	alive	0	0	June 2022	alive	alive	0	0	1	NA	0	N	NA	Not asked	June2020-June2022	24	2	2	50	N	N	N	NA	N	N	0	1	0	1897	10	JAMB05010210		0	HAI MBADUMU	10	JA	0	Present	0
Mvolo	Mvolo	7730	Mvolo7730	HB	Mvolo	MvoloMvolo	2	2	M	M	alive	0	0	June 2022	alive	alive	1	0	1	NA	1	N	NA	Not asked	June2020-June2022	24	2	2	29	N	N	N	NA	N	N	0	0	0	616	4	JAHB0290424		0	HAI BOGORI	4	JA	0	Present	0
Mvolo	Mvolo	14858	Mvolo14858	HK	Mvolo	MvoloMvolo	2	2	F	F	alive	0	0	June 2022	alive	alive	0	0	1	NA	1	N	NA	Not asked	June2020-June2022	24	2	2	2	N	N	N	NA	N	N	1	0	1	2173	10	FDHK00210210		0	HAI KOROSONA	10	FD	0	Present	0
Mvolo	Mvolo	12305	Mvolo12305	HB	Mvolo	MvoloMvolo	2	2	M	M	alive	0	0	June 2022	alive	alive	0	0	1	NA	1	N	NA	Not asked	June2020-June2022	24	2	2	30	N	N	N	NA	N	N	1	0	1	1776	7	LGHB0300626		0	HAI BOGORI	6	LG	0	Present	0
Mvolo	Mvolo	10565	Mvolo10565	MS	Mvolo	MvoloMvolo	2	2	M	M	alive	0	0	June 2022	alive	alive	0	0	0	5	1	N	NA	Not asked	June2020-June2022	24	2	2	10	N	N	N	NA	N	N	0	0	0	1561	6	MBMS0100525		0	HAI MASURA	5	MB	0	Present	0
Mvolo	Mvolo	13256	Mvolo13256	MI	Mvolo	MvoloMvolo	2	2	M	M	alive	0	0	June 2022	alive	alive	0	0	1	NA	1	N	NA	Not asked	June2020-June2022	24	2	2	123	N	N	N	NA	N	N	0	0	0	1180	7	IJMI1230727		0	MINIKOLOME	7	IJ	0	Present	1
Mvolo	Mvolo	13654	Mvolo13654	ZI	Mvolo	MvoloMvolo	2	2	M	M	alive	0	0	June 2022	alive	alive	0	0	1	NA	1	N	NA	Not asked	June2020-June2022	24	2	2	84	N	N	N	NA	N	N	0	0	0	2311	7	WKZI0840727		0	HAI ZIRA	7	WK	0	Absent	0
Mvolo	Mvolo	14158	Mvolo14158	ME	Mvolo	MvoloMvolo	2	2	M	M	alive	0	0	June 2022	alive	alive	0	0	1	NA	1	N	NA	Not asked	June2020-June2022	24	2	2	58	N	N	N	NA	N	N	0	1	1	1631	8	LMME0580828		0	MEDIKANUNU	8	LM	0	Present	0
Mvolo	Mvolo	11313	Mvolo11313	DG	Mvolo	MvoloMvolo	2	2	F	F	alive	0	0	June 2022	alive	alive	0	0	0	4	0	N	NA	Not asked	June2020-June2022	24	2	2	7	N	N	N	NA	N	N	0	0	1	113	6	CMDG0070626		0	DOGOYABULO	6	CM	0	Present	0
Mvolo	Mvolo	3246	Mvolo3246	MB	Mvolo	MvoloMvolo	2	2	M	M	alive	0	0	June 2022	alive	alive	1	0	1	NA	1	N	NA	Not asked	June2020-June2022	24	2	2	31	N	N	N	NA	N	N	0	0	1	847	10	DGMB03102210		0	HAI MBANDUMU	2	DG	0	Present	0
Mvolo	Mvolo	14763	Mvolo14763	MB	Mvolo	MvoloMvolo	2	2	F	F	alive	0	0	June 2022	alive	alive	0	0	1	NA	1	N	NA	Not asked	June2020-June2022	24	2	2	31	N	N	N	NA	N	N	0	0	1	847	10	DGMB03110210		0	HAI MBANDUMU	10	DG	0	Absent	0
Mvolo	Mvolo	10714	Mvolo10714	ME	Mvolo	MvoloMvolo	2	2	F	F	alive	0	0	June 2022	alive	alive	0	0	1	NA	1	N	NA	Not asked	June2020-June2022	24	2	2	55	N	N	N	NA	N	N	0	0	1	1751	6	LGME0550526		0	MEDIKANUNU	5	LG	0	Absent	0
Mvolo	Mvolo	13900	Mvolo13900	DO	Mvolo	MvoloMvolo	2	2	F	F	alive	0	0	June 2022	alive	alive	0	0	1	NA	1	N	NA	Not asked	June2020-June2022	24	2	2	96	N	N	N	NA	N	N	0	0	0	570	9	JKDO0960828		0	DOGERENG	8	JK	0	Absent	0
Mvolo	Mvolo	9841	Mvolo9841	HM	Mvolo	MvoloMvolo	2	2	M	M	alive	0	0	June 2022	alive	alive	0	0	1	NA	1	N	NA	Not asked	June2020-June2022	24	2	2	13	N	N	N	NA	N	N	0	1	0	600	6	JAHM0130526		0	HAI MATARA	5	JA	0	Present	0
Mvolo	Mvolo	12442	Mvolo12442	ML	Mvolo	MvoloMvolo	2	2	F	F	alive	0	0	June 2022	alive	alive	1	0	1	NA	1	N	NA	Not asked	June2020-June2022	24	2	2	86	N	N	N	NA	N	N	0	1	0	1976	7	SSML0860627		0	HAI MALAKIA	6	SS	0	Present	0
Mvolo	Mvolo	13408	Mvolo13408	ML	Mvolo	MvoloMvolo	2	2	F	F	alive	0	0	June 2022	alive	alive	0	0	1	NA	1	N	NA	Not asked	June2020-June2022	24	2	2	87	N	N	N	NA	N	N	0	0	0	1602	7	LMML0870727		0	HAI MALAKIA	7	LM	0	Present	1
Mvolo	Mvolo	12061	Mvolo12061	DM	Mvolo	MvoloMvolo	2	2	F	F	alive	0	0	June 2022	alive	alive	0	0	1	NA	1	N	NA	Not asked	June2020-June2022	24	2	2	69	N	N	N	NA	N	N	0	0	1	1363	6	WWDM0690626		0	DOMERI	6	WW	0	Absent	1
Mvolo	Mvolo	13988	Mvolo13988	HD	Mvolo	MvoloMvolo	2	2	M	M	alive	0	0	June 2022	alive	alive	0	0	1	NA	1	N	NA	Not asked	June2020-June2022	24	2	2	28	N	N	N	NA	N	N	0	0	0	844	10	DGHD02808210		0	HAI DELIB	8	DG	0	Present	0
Mvolo	Mvolo	13820	Mvolo13820	KO	Mvolo	MvoloMvolo	2	2	F	F	alive	0	0	June 2022	alive	alive	0	0	0	3	1	N	NA	Not asked	June2020-June2022	24	2	2	26	N	N	N	NA	N	N	0	1	0	264	8	DMKO0260828		0	KORBABANG	8	DM	0	Present	0
Mvolo	Mvolo	15162	Mvolo15162	HM	Mvolo	MvoloMvolo	2	2	M	M	2020	1	0	June 2022	dead	dead	died	died	1	NA	1	died	NA	NA	June2020-June2022	6	0.5	0.5	11	died	died	died	NA	died	N	0	0	0	487	9	D70		0	HAI MATARA	9	JK	0	dead	0
Mvolo	Mvolo	13018	Mvolo13018	KE	Mvolo	MvoloMvolo	2	2	F	F	alive	0	0	June 2022	alive	alive	0	0	1	NA	0	N	NA	Not asked	June2020-June2022	24	2	2	66	N	N	N	NA	N	N	0	0	1	653	7	JAKE0660727		0	KELIBALA	7	JA	0	Present	0
Mvolo	Mvolo	13791	Mvolo13791	DG	Mvolo	MvoloMvolo	2	2	F	F	alive	0	0	June 2022	alive	alive	1	0	1	NA	1	N	NA	Not asked	June2020-June2022	24	2	2	83	N	N	N	NA	N	N	0	0	0	189	8	CMDG0830828		0	DOGOYABULO	8	CM	0	Present	0
Mvolo	Mvolo	5882	Mvolo5882	KE	Mvolo	MvoloMvolo	2	2	F	F	alive	0	0	June 2022	alive	alive	1	0	1	NA	1	N	NA	Not asked	June2020-June2022	24	2	2	94	N	N	N	NA	N	N	0	1	1	1115	3	GAKE0940323		0	KELIBALA	3	GA	0	Present	0
Mvolo	Mvolo	6213	Mvolo6213	DI	Mvolo	MvoloMvolo	2	2	F	F	alive	0	0	June 2022	alive	alive	0	0	0	4	1	N	NA	Not asked	June2020-June2022	24	2	2	118	N	N	N	NA	N	N	0	0	1	1456	4	MBDI1180324		0	HAI DIOCES	3	MB	0	Present	0
Mvolo	Mvolo	5450	Mvolo5450	GI	Mvolo	MvoloMvolo	2	2	M	M	alive	0	0	June 2022	alive	alive	0	0	1	NA	1	N	NA	Not asked	June2020-June2022	24	2	2	81	N	N	N	NA	N	N	0	0	0	668	3	JAGI0810323		0	GIRA	3	JA	0	Present	1
Mvolo	Mvolo	8187	Mvolo8187	KO	Mvolo	MvoloMvolo	2	2	M	M	alive	0	0	June 2022	alive	alive	1	0	1	NA	1	N	NA	Not asked	June2020-June2022	24	2	2	117	N	N	N	NA	N	N	0	1	1	1143	4	WDKO1170424		0	KORBABANG	4	WD	0	Present	0
Mvolo	Mvolo	12326	Mvolo12326	LO	Mvolo	MvoloMvolo	2	2	F	F	alive	0	0	June 2022	alive	alive	1	0	1	NA	1	N	NA	Not asked	June2020-June2022	24	2	2	128	N	N	N	NA	N	N	0	1	1	1819	6	JALO1280626		0	LOGODO	6	JA	0	Present	0
Mvolo	Mvolo	12508	Mvolo12508	MU	Mvolo	MvoloMvolo	2	2	M	M	alive	0	0	June 2022	alive	alive	0	0	0	7	1	N	NA	Not asked	June2020-June2022	24	2	2	109	N	N	N	NA	N	N	0	1	1	2066	6	FDMU1090626		0	DOTRIBA	6	FD	0	Present	0
Mvolo	Mvolo	12516	Mvolo12516	MI	Mvolo	MvoloMvolo	2	2	M	M	alive	0	0	June 2022	alive	alive	0	0	0	6	1	N	NA	Not asked	June2020-June2022	24	2	2	80	N	N	N	NA	N	N	0	1	1	2095	6	FDMI0800626		0	MINIKOLOME	6	FD	0	Present	0
Mvolo	Mvolo	9844	Mvolo9844	HM	Mvolo	MvoloMvolo	2	2	M	M	alive	0	0	June 2022	alive	alive	NA	NA	1	NA	1	N	NA	Not asked	June2020-June2022	24	2	2	16	N	N	N	NA	N	N	0	1	0	603	5	JAHM0160525		0	HAI MATARA	5	JA	0	Present	1
Mvolo	Mvolo	5548	Mvolo5548	DM	Mvolo	MvoloMvolo	2	2	M	M	alive	0	0	June 2022	alive	alive	1	1	1	NA	1	N	NA	Not asked	June2020-June2022	24	2	2	55	N	N	N	NA	N	N	0	1	0	766	4	JDDM0550324		0	DOMERI	3	JD	0	Present	1
Mvolo	Mvolo	13435	Mvolo13435	HK	Mvolo	MvoloMvolo	2	2	F	F	alive	0	0	June 2022	alive	alive	0	0	1	NA	1	N	NA	Not asked	June2020-June2022	24	2	2	13	N	N	N	NA	N	N	0	1	1	1676	7	LMHK0130727		0	HAI KOROSONA	7	LM	0	Present	0
Mvolo	Mvolo	14282	Mvolo14282	KO	Mvolo	MvoloMvolo	2	2	F	F	alive	0	0	June 2022	alive	alive	0	0	0	16	1	N	NA	Not asked	June2020-June2022	24	2	2	17	N	N	N	NA	N	N	1	0	0	2273	8	SDKO0170828		0	KORBABANG	8	SD	0	Present	1
Mvolo	Mvolo	6941	Mvolo6941	DI	Mvolo	MvoloMvolo	2	2	M	M	alive	0	0	June 2022	alive	alive	0	0	1	NA	1	N	NA	Not asked	June2020-June2022	24	2	2	99	N	N	N	NA	N	N	0	0	0	2193	3	SDDI0990323		0	HAI DIOCES	3	SD	0	Present	0
Mvolo	Mvolo	13406	Mvolo13406	ZI	Mvolo	MvoloMvolo	2	2	M	M	alive	0	0	June 2022	alive	alive	0	0	1	NA	1	N	NA	Not asked	June2020-June2022	24	2	2	98	N	N	N	NA	N	N	1	1	1	1591	7	LMZI0980727		0	HAI ZIRA	7	LM	0	Present	0
Mvolo	Mvolo	14991	Mvolo14991	DI	Mvolo	MvoloMvolo	2	2	M	M	alive	0	0	June 2022	alive	alive	0	0	1	NA	1	N	NA	Not asked	June2020-June2022	24	2	2	91	N	N	N	NA	N	N	0	0	1	567	12	JKDI09112212		0	DIOCES	12	JK	0	Absent	0
Mvolo	Mvolo	10143	Mvolo10143	DI	Mvolo	MvoloMvolo	2	2	M	M	alive	0	0	June 2022	alive	alive	1	0	1	NA	1	N	NA	Not asked	June2020-June2022	24	2	2	88	N	N	N	NA	N	N	0	0	0	1015	5	EKDI0880525		0	DOGERENG	5	EK	0	Present	0
Mvolo	Mvolo	13093	Mvolo13093	KE	Mvolo	MvoloMvolo	2	2	M	M	alive	0	0	June 2022	alive	alive	1	0	1	NA	1	N	NA	Not asked	June2020-June2022	24	2	2	84	N	N	N	NA	N	N	0	1	0	795	8	JDKE0840728		0	KELIBALA	7	JD	0	Present	1
Mvolo	Mvolo	12356	Mvolo12356	ML	Mvolo	MvoloMvolo	2	2	M	M	alive	0	0	June 2022	alive	alive	1	0	1	NA	1	N	NA	Not asked	June2020-June2022	24	2	2	90	N	N	N	NA	N	N	0	1	0	1857	6	JAML0900626		0	HAI MALAKIA	6	JA	0	Present	0
Mvolo	Mvolo	14717	Mvolo14717	MU	Mvolo	MvoloMvolo	2	2	F	F	alive	0	0	June 2022	alive	alive	0	0	0	5	1	N	NA	Not asked	June2020-June2022	24	2	2	36	N	N	N	NA	N	N	0	0	0	274	10	DMMU03610210		0	MUDURIA	10	DM	0	Present	0
Mvolo	Mvolo	12470	Mvolo12470	HD	Mvolo	MvoloMvolo	2	2	F	F	alive	0	0	June 2022	alive	alive	0	0	1	NA	1	N	NA	Not asked	June2020-June2022	24	2	2	50	N	N	N	NA	N	N	0	1	0	2012	7	SSHD0500627		0	HAI DELIB	6	SS	0	Present	0
Mvolo	Mvolo	9636	Mvolo9636	DI	Mvolo	MvoloMvolo	2	2	F	F	alive	0	0	June 2022	alive	alive	0	0	1	NA	1	N	NA	Not asked	June2020-June2022	24	2	2	105	N	N	N	NA	N	N	0	0	0	343	5	DMDI1050525		0	DIOCES	5	DM	0	Present	0
Mvolo	Mvolo	11414	Mvolo11414	KO	Mvolo	MvoloMvolo	2	2	M	M	alive	0	0	June 2022	alive	alive	0	0	0	3	1	N	NA	Not asked	June2020-June2022	24	2	2	14	N	N	N	NA	N	N	1	0	0	252	7	DMKO0140627		0	KORBABANG	6	DM	0	Present	0
Mvolo	Mvolo	15071	Mvolo15071	MU	Mvolo	MvoloMvolo	2	2	F	F	alive	0	0	June 2022	alive	alive	1	0	1	NA	1	N	NA	Not asked	June2020-June2022	24	2	2	33	N	N	N	NA	N	N	0	0	0	271	15	DMMU03315215		0	MUDURAI	15	DM	0	Present	0
Mvolo	Mvolo	13510	Mvolo13510	MB	Mvolo	MvoloMvolo	2	2	F	F	alive	0	0	June 2022	alive	alive	0	0	1	NA	1	N	NA	Not asked	June2020-June2022	24	2	2	44	N	N	N	NA	N	N	0	1	0	1903	7	JAMB0440727		0	HAI MBADUMU	7	JA	0	Present	1
Mvolo	Mvolo	12607	Mvolo12607	KO	Mvolo	MvoloMvolo	2	2	M	M	alive	0	0	June 2022	alive	alive	0	0	1	NA	1	N	NA	Not asked	June2020-June2022	24	2	2	9	N	N	N	NA	N	N	0	0	1	2281	6	SDKO0090626		0	KORBABANG	6	SD	0	Present	0
Mvolo	Mvolo	9518	Mvolo9518	ZI	Mvolo	MvoloMvolo	2	2	M	M	alive	0	0	June 2022	alive	alive	0	0	0	13	1	N	NA	Not asked	June2020-June2022	24	2	2	108	N	N	N	NA	N	N	0	0	1	214	8	CMZI1080528		0	ZIRA	5	CM	0	Present	0
Mvolo	Mvolo	11843	Mvolo11843	DB	Mvolo	MvoloMvolo	2	2	F	F	alive	0	0	June 2022	alive	alive	0	0	1	NA	1	N	NA	Not asked	June2020-June2022	24	2	2	105	N	N	N	NA	N	N	0	1	0	920	7	DGDB1050626		0	DOGABI	6	DG	0	Absent	0
Mvolo	Mvolo	12571	Mvolo12571	MA	Mvolo	MvoloMvolo	2	2	M	M	alive	0	0	June 2022	alive	alive	0	0	0	3	1	N	NA	Not asked	June2020-June2022	24	2	2	74	N	N	N	NA	N	N	0	0	1	2216	6	SDMA0740626		0	MUASKAR	6	SD	0	Absent	0
Mvolo	Mvolo	13063	Mvolo13063	MB	Mvolo	MvoloMvolo	2	2	F	F	alive	0	0	June 2022	alive	alive	0	0	1	NA	1	N	NA	Not asked	June2020-June2022	24	2	2	43	N	N	N	NA	N	N	0	0	0	755	7	JDMB0430727		0	HAI MBANDUMIU	7	JD	0	Absent	1
Mvolo	Mvolo	12620	Mvolo12620	ZI	Mvolo	MvoloMvolo	2	2	F	F	alive	0	0	June 2022	alive	alive	0	0	1	NA	0	N	NA	Not asked	June2020-June2022	24	2	2	91	N	N	N	NA	N	N	0	0	1	2304	6	WKZI0910626		0	HAI ZIRA	6	WK	0	Present	0
Mvolo	Mvolo	14661	Mvolo14661	TI	Mvolo	MvoloMvolo	2	2	F	F	alive	0	0	June 2022	alive	alive	0	0	1	NA	1	N	NA	Not asked	June2020-June2022	24	2	2	53	N	N	N	NA	N	N	0	0	1	2342	9	WKTI0530929		0	TIMBORO	9	WK	0	Absent	1
Mvolo	Mvolo	9197	Mvolo9197	MU	Mvolo	MvoloMvolo	2	2	M	M	alive	0	0	June 2022	alive	alive	0	0	1	NA	1	N	NA	Not asked	June2020-June2022	24	2	2	36	N	N	N	NA	N	N	0	0	1	2254	4	SDMU0360424		0	MUDURA	4	SD	0	Absent	0
Mvolo	Mvolo	7994	Mvolo7994	DI	Mvolo	MvoloMvolo	2	2	F	F	alive	0	0	June 2022	alive	alive	0	0	1	NA	1	N	NA	Not asked	June2020-June2022	24	2	2	96	N	N	N	NA	N	N	0	0	1	911	5	DGDI0960425		0	DIOCES	4	DG	0	Present	0
Mvolo	Mvolo	11688	Mvolo11688	ML	Mvolo	MvoloMvolo	2	2	F	F	alive	0	0	June 2022	alive	alive	0	0	1	NA	0	N	NA	Not asked	June2020-June2022	24	2	2	102	N	N	N	NA	N	N	0	0	1	689	6	JAML1020626		0	HAI MALAKIA	6	JA	0	Present	0
Mvolo	Mvolo	9206	Mvolo9206	MU	Mvolo	MvoloMvolo	2	2	F	F	alive	0	0	June 2022	alive	alive	0	0	1	NA	1	N	NA	Not asked	June2020-June2022	24	2	2	26	N	N	N	NA	N	N	0	0	1	2264	4	SDMU0260424		0	MUDURIA	4	SD	0	Present	0
Mvolo	Mvolo	12636	Mvolo12636	JM	Mvolo	MvoloMvolo	2	2	M	M	alive	0	0	June 2022	alive	alive	0	0	0	1	1	N	NA	Not asked	June2020-June2022	24	2	2	71	N	N	N	NA	N	N	0	0	0	2324	9	WKJM0710629		0	JEBEL MIRA	6	WK	0	Present	1
Mvolo	Mvolo	9945	Mvolo9945	MB	Mvolo	MvoloMvolo	2	2	M	M	alive	0	0	June 2022	alive	alive	0	0	1	NA	1	N	NA	Not asked	June2020-June2022	24	2	2	33	N	N	N	NA	N	N	0	1	1	745	5	JDMB0330525		0	HAI MBANDUMU	5	JD	0	Present	0
Mvolo	Mvolo	15258	Mvolo15258	MB	Mvolo	MvoloMvolo	2	2	F	F	2021	1	0	June 2022	dead	dead	died	died	1	NA	1	died	NA	NA	June2020-June2022	18	1.5	1.5	25	died	died	died	NA	died	N	1	1	1	1046	9	D166		0	HAI MBANDUMU	9	GA	0	dead	0
Mvolo	Mvolo	14817	Mvolo14817	DT	Mvolo	MvoloMvolo	2	2	M	M	alive	0	0	June 2022	alive	alive	0	0	1	NA	1	N	NA	Not asked	June2020-June2022	24	2	2	59	N	N	N	NA	N	N	0	0	0	1512	10	MBDT05910210		0	DOTRIBA	10	MB	0	Present	0
Mvolo	Mvolo	7671	Mvolo7671	KE	Mvolo	MvoloMvolo	2	2	F	F	alive	0	0	June 2022	alive	alive	0	0	1	NA	1	N	NA	Not asked	June2020-June2022	24	2	2	80	N	N	N	NA	N	N	0	0	1	556	9	JKKE0800429		0	KELIBALA	4	JK	0	Present	1
Mvolo	Mvolo	7984	Mvolo7984	KE	Mvolo	MvoloMvolo	2	2	F	F	alive	0	0	June 2022	alive	alive	0	0	1	NA	1	N	NA	Not asked	June2020-June2022	24	2	2	86	N	N	N	NA	N	N	1	0	1	901	9	DGKE0860428		0	KELIBALA	4	DG	0	Present	0
Mvolo	Mvolo	5388	Mvolo5388	HM	Mvolo	MvoloMvolo	2	2	F	F	alive	0	0	June 2022	alive	alive	0	0	1	NA	1	N	NA	Not asked	June2020-June2022	24	2	2	18	N	N	N	NA	N	N	0	0	1	605	3	JAHM0180323		0	HAI MATARA	3	JA	0	Present	0
Mvolo	Mvolo	15014	Mvolo15014	HK	Mvolo	MvoloMvolo	2	2	M	M	alive	0	0	June 2022	alive	alive	0	0	1	NA	1	N	NA	Not asked	June2020-June2022	24	2	2	1	N	N	N	NA	N	N	0	1	1	1688	13	LMHK00112213		0	HAI KOROSONA	12	LM	0	Present	0
Mvolo	Mvolo	13721	Mvolo13721	HD	Mvolo	MvoloMvolo	2	2	F	F	alive	0	0	June 2022	alive	alive	0	0	1	NA	1	N	NA	Not asked	June2020-June2022	24	2	2	22	N	N	N	NA	N	N	0	0	0	22	8	JNHD0220828		1	HAI DELIB	8	JN	0	Present	0
Mvolo	Mvolo	6551	Mvolo6551	HM	Mvolo	MvoloMvolo	2	2	M	M	alive	0	0	June 2022	alive	alive	0	0	1	NA	1	N	NA	Not asked	June2020-June2022	24	2	2	5	N	N	N	NA	N	N	0	0	1	1801	6	LGHM0050326		0	HAI MATARA	3	LG	0	Present	0
Mvolo	Mvolo	7944	Mvolo7944	MB	Mvolo	MvoloMvolo	2	2	M	M	alive	0	0	June 2022	alive	alive	0	0	1	NA	1	N	NA	Not asked	June2020-June2022	24	2	2	40	N	N	N	NA	N	N	1	0	0	855	9	DGMB0400429		0	HAI MBANDUMU	4	DG	0	Present	0
Mvolo	Mvolo	10296	Mvolo10296	DT	Mvolo	MvoloMvolo	2	2	M	M	alive	0	0	June 2022	alive	alive	0	0	1	NA	1	N	NA	Not asked	June2020-June2022	24	2	2	76	N	N	N	NA	N	N	1	0	0	1227	5	IJDT0760525		0	DOTRIBA	5	IJ	0	Present	0
Mvolo	Mvolo	13823	Mvolo13823	MU	Mvolo	MvoloMvolo	2	2	F	F	alive	0	0	June 2022	alive	alive	1	0	1	NA	1	N	NA	Not asked	June2020-June2022	24	2	2	30	N	N	N	NA	N	N	0	0	0	268	9	DMMU0300829		0	MUDURIA	8	DM	0	Present	0
Mvolo	Mvolo	12881	Mvolo12881	YC	Mvolo	MvoloMvolo	2	2	M	M	alive	0	0	June 2022	alive	alive	1	0	1	NA	1	N	NA	Not asked	June2020-June2022	24	2	2	79	N	N	N	NA	N	N	0	0	0	317	7	DMYC0790727		0	YERI CENTER	7	DM	0	Present	0
Mvolo	Mvolo	7997	Mvolo7997	DB	Mvolo	MvoloMvolo	2	2	F	F	alive	0	0	June 2022	alive	alive	0	0	0	4	1	N	NA	Not asked	June2020-June2022	24	2	2	100	N	N	N	NA	N	N	0	0	1	915	6	DGDB1000426		0	DOGABI	4	DG	0	Absent	0
Mvolo	Mvolo	14624	Mvolo14624	MB	Mvolo	MvoloMvolo	2	2	M	M	alive	0	0	June 2022	alive	alive	0	0	1	NA	1	N	NA	Not asked	June2020-June2022	24	2	2	43	N	N	N	NA	N	N	0	1	0	2019	10	SSMB04309210		0	HAI MBADUMU	9	SS	0	Present	0
Mvolo	Mvolo	7971	Mvolo7971	MI	Mvolo	MvoloMvolo	2	2	M	M	alive	0	0	June 2022	alive	alive	0	0	1	NA	1	N	NA	Not asked	June2020-June2022	24	2	2	70	N	N	N	NA	N	N	0	0	1	885	6	DGMI0700426		0	MINIKOLOME	4	DG	0	Present	1
Mvolo	Mvolo	10500	Mvolo10500	GI	Mvolo	MvoloMvolo	2	2	M	M	alive	0	0	June 2022	alive	alive	0	0	0	17	1	N	NA	Not asked	June2020-June2022	24	2	2	78	N	N	N	NA	N	N	0	0	0	1494	5	MBGI0780525		0	GIRA	5	MB	0	Present	0
Mvolo	Mvolo	13888	Mvolo13888	GI	Mvolo	MvoloMvolo	2	2	M	M	alive	0	0	June 2022	alive	alive	0	0	1	NA	1	N	NA	Not asked	June2020-June2022	24	2	2	64	N	N	N	NA	N	N	0	0	1	540	8	JKGI0640828		0	GIRA	8	JK	0	Absent	1
Mvolo	Mvolo	2374	Mvolo2374	KP	Mvolo	MvoloMvolo	2	2	F	F	alive	0	0	June 2022	alive	alive	1	0	1	NA	0	N	NA	Not asked	June2020-June2022	24	2	2	19	N	N	N	NA	N	N	0	0	1	2376	16	WKKP01901216		0	KORBABANG	1	WK	0	Present	0
Mvolo	Mvolo	11457	Mvolo11457	DT	Mvolo	MvoloMvolo	2	2	F	F	alive	0	0	June 2022	alive	alive	0	0	0	9	1	N	NA	Not asked	June2020-June2022	24	2	2	66	N	N	N	NA	N	N	0	1	0	304	6	DMDT0660626		0	DOTRIBA	6	DM	0	Present	0
Mvolo	Mvolo	15000	Mvolo15000	HM	Mvolo	MvoloMvolo	2	2	F	F	alive	0	0	June 2022	alive	alive	1	0	0	2	0	N	NA	Not asked	June2020-June2022	24	2	2	6	N	N	N	NA	N	N	0	0	1	934	12	EKHM00612212		0	HAI MATARA	12	EK	0	Present	1
Mvolo	Mvolo	12589	Mvolo12589	DT	Mvolo	MvoloMvolo	2	2	M	M	alive	0	0	June 2022	alive	alive	0	0	1	NA	1	N	NA	Not asked	June2020-June2022	24	2	2	43	N	N	N	NA	N	N	0	0	1	2247	6	SDDT0430626		0	DOTRIBA	6	SD	0	Present	0
Mvolo	Mvolo	12601	Mvolo12601	KO	Mvolo	MvoloMvolo	2	2	M	M	alive	0	0	June 2022	alive	alive	0	0	0	3	1	N	NA	Not asked	June2020-June2022	24	2	2	21	N	N	N	NA	N	N	0	0	0	2269	7	SDKO0210627		0	KORBABANG	6	SD	0	Absent	0
Mvolo	Mvolo	14749	Mvolo14749	MB	Mvolo	MvoloMvolo	2	2	F	F	alive	0	0	June 2022	alive	alive	1	0	1	NA	1	N	NA	Not asked	June2020-June2022	24	2	2	32	N	N	N	NA	N	N	0	0	1	744	10	JDMB03210210		0	HAI MBANDUMU	10	JD	0	Present	0
Mvolo	Mvolo	13417	Mvolo13417	DM	Mvolo	MvoloMvolo	2	2	F	F	alive	0	0	June 2022	alive	alive	1	0	1	NA	1	N	NA	Not asked	June2020-June2022	24	2	2	62	N	N	N	NA	N	N	0	1	1	1627	7	LMDM0620727		0	DOMERI	7	LM	0	Present	1
Mvolo	Mvolo	11774	Mvolo11774	DB	Mvolo	MvoloMvolo	2	2	M	M	alive	0	0	June 2022	alive	alive	1	0	1	NA	1	N	NA	Not asked	June2020-June2022	24	2	2	102	N	N	N	NA	N	N	0	0	0	813	9	JDDB1020629		0	DOGABI	6	JD	0	Absent	1
Mvolo	Mvolo	14472	Mvolo14472	DB	Mvolo	MvoloMvolo	2	2	M	M	alive	0	0	June 2022	alive	alive	1	0	1	NA	1	N	NA	Not asked	June2020-June2022	24	2	2	102	N	N	N	NA	N	N	0	0	0	813	9	JDDB1020929		0	DOGABI	9	JD	0	Present	1
Mvolo	Mvolo	6345	Mvolo6345	ZI	Mvolo	MvoloMvolo	2	2	F	F	alive	0	0	June 2022	alive	alive	1	0	1	NA	1	N	NA	Not asked	June2020-June2022	24	2	2	100	N	N	N	NA	N	N	1	1	1	1589	4	LMZI1000324		0	HAI ZIRA	3	LM	0	Present	0
Mvolo	Mvolo	14441	Mvolo14441	ME	Mvolo	MvoloMvolo	2	2	F	F	alive	0	0	June 2022	alive	alive	0	0	0	4	1	N	NA	Not asked	June2020-June2022	24	2	2	51	N	N	N	NA	N	N	0	0	0	638	9	JAME0510929		0	MEDIKANUNU	9	JA	0	Present	0
Mvolo	Mvolo	6697	Mvolo6697	ME	Mvolo	MvoloMvolo	2	2	F	F	alive	0	0	June 2022	alive	alive	0	0	1	NA	1	N	NA	Not asked	June2020-June2022	24	2	2	115	N	N	N	NA	N	N	0	1	0	1947	3	SSME1150323		0	MEDIKANUNU	3	SS	0	Present	1
Mvolo	Mvolo	10544	Mvolo10544	MU	Mvolo	MvoloMvolo	2	2	M	M	alive	0	0	June 2022	alive	alive	1	0	0	13	1	N	NA	Not asked	June2020-June2022	24	2	2	31	N	N	N	NA	N	N	0	0	0	1540	6	MBMU0310526		0	MUDURIA	5	MB	0	Present	0
Mvolo	Mvolo	4131	Mvolo4131	GI	Mvolo	MvoloMvolo	2	2	F	F	alive	0	0	June 2022	alive	alive	0	0	1	NA	1	N	NA	Not asked	June2020-June2022	24	2	2	69	N	N	N	NA	N	N	0	1	1	1737	10	LGGI0690229		0	GIRA	2	LG	0	Present	0
Mvolo	Mvolo	9718	Mvolo9718	YC	Mvolo	MvoloMvolo	2	2	F	F	alive	0	0	June 2022	alive	alive	0	0	1	NA	1	N	NA	Not asked	June2020-June2022	24	2	2	104	N	N	N	NA	N	N	0	0	1	464	5	WDYC1040525		0	YERI CENTER	5	WD	0	Present	0
Mvolo	Mvolo	11473	Mvolo11473	YC	Mvolo	MvoloMvolo	2	2	F	F	alive	0	0	June 2022	alive	alive	1	0	1	NA	1	N	NA	Not asked	June2020-June2022	24	2	2	90	N	N	N	NA	N	N	0	0	0	328	7	DMYC0900627		0	YERI CENTER	6	DM	0	Present	0
Mvolo	Mvolo	10291	Mvolo10291	DT	Mvolo	MvoloMvolo	2	2	M	M	alive	0	0	June 2022	alive	alive	0	0	1	NA	1	N	NA	Not asked	June2020-June2022	24	2	2	82	N	N	N	NA	N	N	1	1	0	1221	5	IJDT0820525		0	DOTRIBA	5	IJ	0	Present	0
Mvolo	Mvolo	5131	Mvolo5131	DI	Mvolo	MvoloMvolo	2	2	F	F	alive	0	0	June 2022	alive	alive	1	0	1	NA	1	N	NA	Not asked	June2020-June2022	24	2	2	102	N	N	N	NA	N	N	0	0	0	340	3	DMDI1020323		0	DIOCES	3	DM	0	Present	0
Mvolo	Mvolo	12583	Mvolo12583	DT	Mvolo	MvoloMvolo	2	2	F	F	alive	0	0	June 2022	alive	alive	0	0	1	NA	1	N	NA	Not asked	June2020-June2022	24	2	2	56	N	N	N	NA	N	N	0	0	0	2234	6	SDDT0560626		0	DOTRIBA	6	SD	0	Absent	1
Mvolo	Mvolo	14977	Mvolo14977	HD	Mvolo	MvoloMvolo	2	2	F	F	alive	0	0	June 2022	alive	alive	0	0	1	NA	1	N	NA	Not asked	June2020-June2022	24	2	2	27	N	N	N	NA	N	N	0	0	0	27	12	JNHD02712212		0	HAI DELIB	12	JN	0	Present	1
Mvolo	Mvolo	11295	Mvolo11295	ZI	Mvolo	MvoloMvolo	2	2	F	F	alive	0	0	June 2022	alive	alive	0	0	1	NA	1	N	NA	Not asked	June2020-June2022	24	2	2	87	N	N	N	NA	N	N	0	0	0	87	7	JNZI0870627		0	ZIRA	6	JN	0	Present	0
Mvolo	Mvolo	15008	Mvolo15008	GI	Mvolo	MvoloMvolo	2	2	M	M	alive	0	0	June 2022	alive	alive	0	0	1	NA	1	N	NA	Not asked	June2020-June2022	24	2	2	56	N	N	N	NA	N	N	0	1	1	1077	13	GAGI05612213		0	GIRA	12	GA	0	Absent	1
Mvolo	Mvolo	13156	Mvolo13156	HM	Mvolo	MvoloMvolo	2	2	M	M	alive	0	0	June 2022	alive	alive	0	0	0	4	0	N	NA	Not asked	June2020-June2022	24	2	2	3	N	N	N	NA	N	N	0	0	1	931	8	EKHM0030727		0	HAI MATARA	7	EK	0	Absent	0
Mvolo	Mvolo	6564	Mvolo6564	WI	Mvolo	MvoloMvolo	2	2	M	M	alive	0	0	June 2022	alive	alive	1	0	1	NA	1	N	NA	Not asked	June2020-June2022	24	2	2	133	N	N	N	NA	N	N	0	1	1	1814	3	JAWI1330323		0	WINIKASA	3	JA	0	Present	1
Mvolo	Mvolo	3545	Mvolo3545	DO	Mvolo	MvoloMvolo	2	2	M	M	alive	0	0	June 2022	alive	alive	1	0	1	NA	1	N	NA	Not asked	June2020-June2022	24	2	2	152	N	N	N	NA	N	N	0	0	0	1151	3	IJDO1520223		1	DOGERENG	2	IJ	0	Present	0
Mvolo	Mvolo	10844	Mvolo10844	HB	Mvolo	MvoloMvolo	2	2	M	M	alive	0	0	June 2022	alive	alive	0	0	1	NA	0	N	NA	Not asked	June2020-June2022	24	2	2	26	N	N	N	NA	N	N	0	0	1	1911	5	JAHB0260525		0	HAI BOGORI	5	JA	0	Present	0
Mvolo	Mvolo	13786	Mvolo13786	DN	Mvolo	MvoloMvolo	2	2	M	M	alive	0	0	June 2022	alive	alive	1	0	1	NA	1	N	NA	Not asked	June2020-June2022	24	2	2	66	N	N	N	NA	N	N	0	0	0	172	9	CMDN0660829		0	DOKATI NGABU	8	CM	0	Present	1
Mvolo	Mvolo	6062	Mvolo6062	HK	Mvolo	MvoloMvolo	2	2	F	F	alive	0	0	June 2022	alive	alive	0	0	1	NA	1	N	NA	Not asked	June2020-June2022	24	2	2	1	N	N	N	NA	N	N	1	1	0	1302	6	IJHK0010326		0	HAI KOROSONA	3	IJ	0	Present	1
Mvolo	Mvolo	11725	Mvolo11725	MB	Mvolo	MvoloMvolo	2	2	F	F	alive	0	0	June 2022	alive	alive	1	0	1	NA	1	N	NA	Not asked	June2020-June2022	24	2	2	35	N	N	N	NA	N	N	0	0	0	747	6	JDMB0350626		0	HAI MBANDUMU	6	JD	0	Present	0
Mvolo	Mvolo	15030	Mvolo15030	KO	Mvolo	MvoloMvolo	2	2	F	F	alive	0	0	June 2022	alive	alive	1	0	0	4	1	N	NA	Not asked	June2020-June2022	24	2	2	27	N	N	N	NA	N	N	0	0	0	265	14	DMKO02713214		0	KORBABANG	13	DM	0	Present	0
Mvolo	Mvolo	14458	Mvolo14458	GI	Mvolo	MvoloMvolo	2	2	M	M	alive	0	0	June 2022	alive	alive	1	0	1	NA	1	N	NA	Not asked	June2020-June2022	24	2	2	64	N	N	N	NA	N	N	0	1	1	775	10	JDGI06409210		0	GIRA	9	JD	0	Present	1
Mvolo	Mvolo	5654	Mvolo5654	GI	Mvolo	MvoloMvolo	2	2	M	M	alive	0	0	June 2022	alive	alive	0	0	1	NA	1	N	NA	Not asked	June2020-June2022	24	2	2	60	N	N	N	NA	N	N	1	0	0	875	4	DGGI0600324		0	GIRA	3	DG	0	Present	0
Mvolo	Mvolo	7857	Mvolo7857	MB	Mvolo	MvoloMvolo	2	2	F	F	alive	0	0	June 2022	alive	alive	1	0	0	4	1	N	NA	Not asked	June2020-June2022	24	2	2	49	N	N	N	NA	N	N	0	1	0	761	5	JDMB0490425		0	HAI MBANDUMU	4	JD	0	Present	1
Mvolo	Mvolo	5231	Mvolo5231	MA	Mvolo	MvoloMvolo	2	2	M	M	alive	0	0	June 2022	alive	alive	0	0	0	2	1	N	NA	Not asked	June2020-June2022	24	2	2	88	N	N	N	NA	N	N	0	1	1	448	4	WDMA0880324		0	MUASKAR	3	WD	0	Present	0
Mvolo	Mvolo	12599	Mvolo12599	MU	Mvolo	MvoloMvolo	2	2	F	F	alive	0	0	June 2022	alive	alive	0	0	1	NA	1	N	NA	Not asked	June2020-June2022	24	2	2	24	N	N	N	NA	N	N	0	0	1	2266	6	SDMU0240626		0	MUDURIA	6	SD	0	Present	0
Mvolo	Mvolo	11921	Mvolo11921	DM	Mvolo	MvoloMvolo	2	2	M	M	alive	0	0	June 2022	alive	alive	1	0	1	NA	1	N	NA	Not asked	June2020-June2022	24	2	2	49	N	N	N	NA	N	N	0	0	1	1070	6	GADM0490626		0	DOMERI	6	GA	0	Present	0
Mvolo	Mvolo	10798	Mvolo10798	GI	Mvolo	MvoloMvolo	2	2	M	M	alive	0	0	June 2022	alive	alive	1	0	1	NA	0	N	NA	Not asked	June2020-June2022	24	2	2	85	N	N	N	NA	N	N	0	0	1	1862	5	JAGI0850525		0	GIRA	5	JA	0	Present	0
Mvolo	Mvolo	6827	Mvolo6827	DO	Mvolo	MvoloMvolo	2	2	M	M	alive	0	0	June 2022	alive	alive	0	0	0	10	1	N	NA	Not asked	June2020-June2022	24	2	2	97	N	N	N	NA	N	N	0	0	1	2078	3	FDDO0970323		0	DOGERENG	3	FD	0	Present	0
Mvolo	Mvolo	10528	Mvolo10528	MU	Mvolo	MvoloMvolo	2	2	F	F	alive	0	0	June 2022	alive	alive	0	0	1	NA	1	N	NA	Not asked	June2020-June2022	24	2	2	47	N	N	N	NA	N	N	0	0	0	1524	5	MBMU0470525		0	MUDURIA	5	MB	0	Present	0
Mvolo	Mvolo	10606	Mvolo10606	GI	Mvolo	MvoloMvolo	2	2	M	M	alive	0	0	June 2022	alive	alive	0	0	1	NA	1	N	NA	Not asked	June2020-June2022	24	2	2	78	N	N	N	NA	N	N	0	1	1	1611	5	MLGI0780525		0	GIRA	5	ML	0	Present	0
Mvolo	Mvolo	12300	Mvolo12300	ME	Mvolo	MvoloMvolo	2	2	F	F	alive	0	0	June 2022	alive	alive	1	0	1	NA	1	N	NA	Not asked	June2020-June2022	24	2	2	47	N	N	N	NA	N	N	0	0	0	1759	7	LGME0470626		0	MEDIKANUNU	6	LG	0	Present	0
Mvolo	Mvolo	14156	Mvolo14156	MB	Mvolo	MvoloMvolo	2	2	M	M	alive	0	0	June 2022	alive	alive	0	0	1	NA	1	N	NA	Not asked	June2020-June2022	24	2	2	77	N	N	N	NA	N	N	0	1	1	1612	8	LMMB0770828		0	HAI MBADUMU	8	LM	0	Present	0
Mvolo	Mvolo	15072	Mvolo15072	HM	Mvolo	MvoloMvolo	2	2	F	F	alive	0	0	June 2022	alive	alive	0	0	1	NA	1	N	NA	Not asked	June2020-June2022	24	2	2	13	N	N	N	NA	N	N	0	0	1	725	20	JDHM01315220		0	HAI MATARA	15	JD	0	Present	0
Mvolo	Mvolo	15080	Mvolo15080	HM	Mvolo	MvoloMvolo	2	2	F	F	alive	0	0	June 2022	alive	alive	0	0	1	NA	1	N	NA	Not asked	June2020-June2022	24	2	2	13	N	N	N	NA	N	N	0	0	1	725	20	JDHM01316220		0	HAI MATARA	16	JD	0	Present	0
Mvolo	Mvolo	9994	Mvolo9994	DI	Mvolo	MvoloMvolo	2	2	F	F	alive	0	0	June 2022	alive	alive	1	0	1	NA	1	N	NA	Not asked	June2020-June2022	24	2	2	91	N	N	N	NA	N	N	0	0	1	802	6	JDDI0910526		0	DIOCES	5	JD	0	Present	0
Mvolo	Mvolo	8259	Mvolo8259	DT	Mvolo	MvoloMvolo	2	2	F	F	alive	0	0	June 2022	alive	alive	0	0	1	NA	1	N	NA	Not asked	June2020-June2022	24	2	2	78	N	N	N	NA	N	N	1	0	0	1225	4	IJDT0780424		0	DOTRIBA	4	IJ	0	Present	0
Mvolo	Mvolo	7771	Mvolo7771	GI	Mvolo	MvoloMvolo	2	2	M	M	alive	0	0	June 2022	alive	alive	0	0	1	NA	1	N	NA	Not asked	June2020-June2022	24	2	2	74	N	N	N	NA	N	N	0	0	0	661	4	JAGI0740424		0	GIRA	4	JA	0	Present	1
Mvolo	Mvolo	5767	Mvolo5767	ML	Mvolo	MvoloMvolo	2	2	F	F	alive	0	0	June 2022	alive	alive	0	0	1	NA	1	N	NA	Not asked	June2020-June2022	24	2	2	70	N	N	N	NA	N	N	0	0	0	997	4	EKML0700324		0	HAI MALAKIA	3	EK	0	Present	0
Mvolo	Mvolo	10680	Mvolo10680	DO	Mvolo	MvoloMvolo	2	2	F	F	alive	0	0	June 2022	alive	alive	0	0	1	NA	1	N	NA	Not asked	June2020-June2022	24	2	2	106	N	N	N	NA	N	N	0	1	1	1700	5	LGDO1060525		0	DOGERENG	5	LG	0	Present	0
Mvolo	Mvolo	9915	Mvolo9915	DO	Mvolo	MvoloMvolo	2	2	NA	M	alive	0	0	June 2022	alive	alive	0	0	1	NA	1	N	NA	Not asked	June2020-June2022	24	2	2	122	N	N	N	NA	N	N	0	0	0	709	5	JADO1220525		0	DOGERENG	5	JA	0	Present	0
Mvolo	Mvolo	10133	Mvolo10133	ML	Mvolo	MvoloMvolo	2	2	M	F	alive	0	0	June 2022	alive	alive	0	0	1	NA	1	N	NA	Not asked	June2020-June2022	24	2	2	74	N	N	N	NA	N	N	0	0	0	1001	6	EKML0740526		0	HAI MALAKIA	5	EK	0	Present	0
Mvolo	Mvolo	11813	Mvolo11813	GI	Mvolo	MvoloMvolo	2	2	F	M	alive	0	0	June 2022	alive	alive	0	0	1	NA	1	N	NA	Not asked	June2020-June2022	24	2	2	62	N	N	N	NA	N	N	0	0	1	877	7	DGGI0620626		0	GIRA	6	DG	0	Present	0
Mvolo	Mvolo	6036	Mvolo6036	MS	Mvolo	MvoloMvolo	2	2	M	F	alive	0	0	June 2022	alive	alive	0	0	1	NA	1	N	NA	Not asked	June2020-June2022	24	2	2	28	N	N	N	NA	N	N	1	0	1	1275	6	IJMS0280326		0	HAI MASURA	3	IJ	0	Present	1
Mvolo	Mvolo	11050	Mvolo11050	WK	Mvolo	MvoloMvolo	2	2	M	M	alive	0	0	June 2022	alive	alive	0	0	0	2	1	N	NA	Not asked	June2020-June2022	24	2	2	112	N	N	N	NA	N	N	0	0	0	2180	5	SDWK1120525		0	WINIKASA	5	SD	0	Present	0
Mvolo	Mvolo	5427	Mvolo5427	TI	Mvolo	MvoloMvolo	2	2	F	F	alive	0	0	June 2022	alive	alive	0	0	1	NA	1	N	NA	Not asked	June2020-June2022	24	2	2	57	N	N	N	NA	N	N	0	0	0	644	3	JATI0570323		0	TIBORO	3	JA	0	Present	0
Mvolo	Mvolo	11514	Mvolo11514	MU	Mvolo	MvoloMvolo	2	2	M	M	alive	0	0	June 2022	alive	alive	0	0	1	NA	1	N	NA	Not asked	June2020-June2022	24	2	2	49	N	N	N	NA	N	N	1	0	1	409	6	WDMU0490626		0	MUDURIA	6	WD	0	Absent	0
Mvolo	Mvolo	8334	Mvolo8334	DI	Mvolo	MvoloMvolo	2	2	M	M	alive	0	0	June 2022	alive	alive	0	0	1	NA	1	N	NA	Not asked	June2020-June2022	24	2	2	118	N	N	N	NA	N	N	0	1	1	1314	5	WWDI1180425		0	HAI DIOCES	4	WW	0	Present	0
Mvolo	Mvolo	4132	Mvolo4132	GI	Mvolo	MvoloMvolo	2	2	F	F	alive	0	0	June 2022	alive	alive	1	0	1	NA	1	N	NA	Not asked	June2020-June2022	24	2	2	68	N	N	N	NA	N	N	0	0	1	1738	4	LGGI0680224		0	GIRA	2	LG	0	Present	0
Mvolo	Mvolo	10981	Mvolo10981	HK	Mvolo	MvoloMvolo	2	2	M	M	alive	0	0	June 2022	alive	alive	1	0	1	NA	0	N	NA	Not asked	June2020-June2022	24	2	2	2	N	N	N	NA	N	N	1	0	0	2061	5	SSHK0020525		0	HAI KOROSONA	5	SS	0	Present	0
Mvolo	Mvolo	12304	Mvolo12304	KP	Mvolo	MvoloMvolo	2	2	M	M	alive	0	0	June 2022	alive	alive	0	0	1	NA	1	N	NA	Not asked	June2020-June2022	24	2	2	36	N	N	N	NA	N	N	1	1	0	1770	7	LGKP0360626		0	KPERI	6	LG	0	Absent	0
Mvolo	Mvolo	14346	Mvolo14346	JM	Mvolo	MvoloMvolo	2	2	F	F	alive	0	0	June 2022	alive	alive	1	0	1	NA	1	N	NA	Not asked	June2020-June2022	24	2	2	105	N	N	N	NA	N	N	0	1	1	105	9	JNJM1050929		0	JEBEL MARI	9	JN	0	Present	0
Mvolo	Mvolo	10122	Mvolo10122	ME	Mvolo	MvoloMvolo	2	2	M	M	alive	0	0	June 2022	alive	alive	0	0	1	NA	1	N	NA	Not asked	June2020-June2022	24	2	2	54	N	N	N	NA	N	N	0	0	0	981	6	EKME0540526		0	MEDIKANUNU	5	EK	0	Present	0
Mvolo	Mvolo	13953	Mvolo13953	GI	Mvolo	MvoloMvolo	2	2	M	M	alive	0	0	June 2022	alive	alive	1	0	1	NA	1	N	NA	Not asked	June2020-June2022	24	2	2	60	N	N	N	NA	N	N	0	1	0	771	8	JDGI0600828		0	GIRA	8	JD	0	Absent	0
Mvolo	Mvolo	14399	Mvolo14399	DI	Mvolo	MvoloMvolo	2	2	F	F	alive	0	0	June 2022	alive	alive	0	0	1	NA	1	N	NA	Not asked	June2020-June2022	24	2	2	67	N	N	N	NA	N	N	0	0	0	305	9	DMDI0670929		0	DIOCES	9	DM	0	Present	0
Mvolo	Mvolo	12828	Mvolo12828	JM	Mvolo	MvoloMvolo	2	2	M	M	alive	0	0	June 2022	alive	alive	0	0	1	NA	1	N	NA	Not asked	June2020-June2022	24	2	2	130	N	N	N	NA	N	N	0	0	0	236	7	CMJM1300727		0	JEBEL MARI	7	CM	0	Present	0
Mvolo	Mvolo	14869	Mvolo14869	DG	Mvolo	MvoloMvolo	2	2	F	F	alive	0	0	June 2022	alive	alive	0	0	1	NA	0	N	NA	Not asked	June2020-June2022	24	2	2	32	N	N	N	NA	N	N	0	0	1	2363	12	WKDG03210212		0	DOGOYABULO	10	WK	0	Absent	0
Mvolo	Mvolo	12181	Mvolo12181	MU	Mvolo	MvoloMvolo	2	2	F	F	alive	0	0	June 2022	alive	alive	0	0	1	NA	0	N	NA	Not asked	June2020-June2022	24	2	2	34	N	N	N	NA	N	N	0	0	0	1537	6	MBMU0340626		0	MUDURIA	6	MB	0	Absent	0
Mvolo	Mvolo	14626	Mvolo14626	HD	Mvolo	MvoloMvolo	2	2	F	F	alive	0	0	June 2022	alive	alive	0	0	1	NA	1	N	NA	Not asked	June2020-June2022	24	2	2	34	N	N	N	NA	N	N	0	1	0	2028	9	SSHD0340929		0	HAI DELIB	9	SS	0	Present	0
Mvolo	Mvolo	10492	Mvolo10492	GI	Mvolo	MvoloMvolo	2	2	M	M	alive	0	0	June 2022	alive	alive	0	0	0	12	1	N	NA	Not asked	June2020-June2022	24	2	2	86	N	N	N	NA	N	N	0	0	0	1486	5	MBGI0860525		0	GIRA	5	MB	0	Present	0
Mvolo	Mvolo	14455	Mvolo14455	MB	Mvolo	MvoloMvolo	2	2	F	F	alive	0	0	June 2022	alive	alive	1	0	1	NA	1	N	NA	Not asked	June2020-June2022	24	2	2	31	N	N	N	NA	N	N	0	1	0	743	10	JDMB03109210		0	HAI MBANDUMU	9	JD	0	Present	0
Mvolo	Mvolo	13081	Mvolo13081	MI	Mvolo	MvoloMvolo	2	2	M	M	alive	0	0	June 2022	alive	alive	1	0	1	NA	1	N	NA	Not asked	June2020-June2022	24	2	2	70	N	N	N	NA	N	N	0	0	0	781	8	JDMI0700728		0	MINIKOLOME	7	JD	0	Present	0
Mvolo	Mvolo	13773	Mvolo13773	HD	Mvolo	MvoloMvolo	2	2	F	F	alive	0	0	June 2022	alive	alive	0	0	0	8	1	N	NA	Not asked	June2020-June2022	24	2	2	28	N	N	N	NA	N	N	0	0	1	134	8	CMHD0280828		0	DELIB	8	CM	0	Present	0
Mvolo	Mvolo	4084	Mvolo4084	DO	Mvolo	MvoloMvolo	2	2	F	F	alive	0	0	June 2022	alive	alive	0	0	1	NA	1	N	NA	Not asked	June2020-June2022	24	2	2	116	N	N	N	NA	N	N	0	0	0	1690	2	LGDO1160222		0	DOGERENG	2	LG	0	Present	0
Mvolo	Mvolo	10183	Mvolo10183	DM	Mvolo	MvoloMvolo	2	2	M	M	alive	0	0	June 2022	alive	alive	0	0	1	NA	1	N	NA	Not asked	June2020-June2022	24	2	2	46	N	N	N	NA	N	N	0	1	0	1067	5	GADM0460525		0	DOMERI	5	GA	0	Present	0
Mvolo	Mvolo	13787	Mvolo13787	TI	Mvolo	MvoloMvolo	2	2	F	F	alive	0	0	June 2022	alive	alive	0	0	1	NA	1	N	NA	Not asked	June2020-June2022	24	2	2	70	N	N	N	NA	N	N	0	0	0	176	8	CMTI0700828		0	TIBORO	8	CM	0	Present	0
Mvolo	Mvolo	7688	Mvolo7688	DO	Mvolo	MvoloMvolo	2	2	F	F	alive	0	0	June 2022	alive	alive	0	0	1	NA	1	N	NA	Not asked	June2020-June2022	24	2	2	99	N	N	N	NA	N	N	0	0	0	573	4	JKDO0990424		0	DOGERENG	4	JK	0	Present	0
Mvolo	Mvolo	10893	Mvolo10893	WK	Mvolo	MvoloMvolo	2	2	M	M	alive	0	0	June 2022	alive	alive	0	0	1	NA	1	N	NA	Not asked	June2020-June2022	24	2	2	94	N	N	N	NA	N	N	0	1	0	1968	5	SSWK0940525		0	HAI MBADUMU	5	SS	0	Present	0
Mvolo	Mvolo	5815	Mvolo5815	MB	Mvolo	MvoloMvolo	2	2	F	F	alive	0	0	June 2022	alive	alive	1	0	1	NA	1	N	NA	Not asked	June2020-June2022	24	2	2	26	N	N	N	NA	N	N	1	1	1	1047	3	GAMB0260323		0	HAI MBANDUMU	3	GA	0	Present	0
Mvolo	Mvolo	10924	Mvolo10924	HK	Mvolo	MvoloMvolo	2	2	M	M	alive	0	0	June 2022	alive	alive	1	0	1	NA	1	N	NA	Not asked	June2020-June2022	24	2	2	61	N	N	N	NA	N	N	0	1	0	2001	7	SSHK0610527		0	HAI KOROSONA	5	SS	0	Present	0
Mvolo	Mvolo	14955	Mvolo14955	ME	Mvolo	MvoloMvolo	2	2	F	F	alive	0	0	June 2022	alive	alive	0	0	1	NA	1	N	NA	Not asked	June2020-June2022	24	2	2	49	N	N	N	NA	N	N	0	1	0	1898	13	JAME04911213		0	MEDIKANUNU	11	JA	0	Present	0
Mvolo	Mvolo	14050	Mvolo14050	MB	Mvolo	MvoloMvolo	2	2	M	M	alive	0	0	June 2022	alive	alive	1	0	0	11	1	N	NA	Not asked	June2020-June2022	24	2	2	44	N	N	N	NA	N	N	1	1	0	1065	8	GAMB0440828		0	HAI MBANDUMU	8	GA	0	Present	0
Mvolo	Mvolo	14363	Mvolo14363	ME	Mvolo	MvoloMvolo	2	2	M	M	alive	0	0	June 2022	alive	alive	1	0	1	NA	1	N	NA	Not asked	June2020-June2022	24	2	2	62	N	N	N	NA	N	N	0	0	0	168	11	CMME06209211		0	MEDIKANUNU	9	CM	0	Present	0
Mvolo	Mvolo	10222	Mvolo10222	KE	Mvolo	MvoloMvolo	2	2	F	F	alive	0	0	June 2022	alive	alive	1	0	1	NA	1	N	NA	Not asked	June2020-June2022	24	2	2	96	N	N	N	NA	N	N	0	1	1	1117	5	GAKE0960525		0	KELIBALA	5	GA	0	Present	0
Mvolo	Mvolo	9587	Mvolo9587	MU	Mvolo	MvoloMvolo	2	2	F	F	alive	0	0	June 2022	alive	alive	1	0	0	12	1	N	NA	Not asked	June2020-June2022	24	2	2	47	N	N	N	NA	N	N	0	0	0	285	6	DMMU0470526		0	MUDURIA	5	DM	0	Present	0
Mvolo	Mvolo	6246	Mvolo6246	GI	Mvolo	MvoloMvolo	2	2	F	F	alive	0	0	June 2022	alive	alive	0	0	1	NA	1	N	NA	Not asked	June2020-June2022	24	2	2	83	N	N	N	NA	N	N	0	0	0	1489	5	MBGI0830325		0	GIRA	3	MB	0	Present	0
Mvolo	Mvolo	5455	Mvolo5455	DO	Mvolo	MvoloMvolo	2	2	F	F	alive	0	0	June 2022	alive	alive	0	0	1	NA	1	N	NA	Not asked	June2020-June2022	24	2	2	86	N	N	N	NA	N	N	0	1	0	673	3	JADO0860323		0	DOGERENG	3	JA	0	Present	0
Mvolo	Mvolo	5741	Mvolo5741	ME	Mvolo	MvoloMvolo	2	2	F	F	alive	0	0	June 2022	alive	alive	0	0	1	NA	1	N	NA	Not asked	June2020-June2022	24	2	2	42	N	N	N	NA	N	N	0	0	1	969	4	EKME0420324		0	MEDIKANUNU	3	EK	0	Absent	0
Mvolo	Mvolo	13727	Mvolo13727	KP	Mvolo	MvoloMvolo	2	2	F	F	alive	0	0	June 2022	alive	alive	0	0	1	NA	1	N	NA	Not asked	June2020-June2022	24	2	2	32	N	N	N	NA	N	N	0	0	0	32	9	JNKP0320828		0	KPERI	8	JN	1	Present	0
Mvolo	Mvolo	15370	Mvolo15370	HM	Mvolo	MvoloMvolo	2	2	M	M	2020	1	0	June 2022	dead	dead	died	died	1	NA	1	died	NA	NA	June2020-June2022	6	0.5	0.5	15	died	died	died	NA	died	N	0	0	1	602	8	D278		0	HAI MATARA	7	JA	0	dead	0
Mvolo	Mvolo	11029	Mvolo11029	MU	Mvolo	MvoloMvolo	2	2	F	F	alive	0	0	June 2022	alive	alive	0	0	0	5	1	N	NA	Not asked	June2020-June2022	24	2	2	26	N	N	N	NA	N	N	0	0	1	2149	5	FDMU0260525		0	MUNDRIA	5	FD	0	Present	0
Mvolo	Mvolo	10608	Mvolo10608	GI	Mvolo	MvoloMvolo	2	2	M	M	alive	0	0	June 2022	alive	alive	1	0	1	NA	1	N	NA	Not asked	June2020-June2022	24	2	2	75	N	N	N	NA	N	N	1	1	1	1614	6	LMGI0750526		0	GIRA	5	LM	0	Present	0
Mvolo	Mvolo	13495	Mvolo13495	DM	Mvolo	MvoloMvolo	2	2	M	M	alive	0	0	June 2022	alive	alive	1	0	1	NA	0	N	NA	Not asked	June2020-June2022	24	2	2	76	N	N	N	NA	N	N	0	0	1	1871	7	JADM0760727		0	DOMERI	7	JA	0	Present	0
Mvolo	Mvolo	10027	Mvolo10027	HD	Mvolo	MvoloMvolo	2	2	M	M	alive	0	0	June 2022	alive	alive	0	0	1	NA	1	N	NA	Not asked	June2020-June2022	24	2	2	27	N	N	N	NA	N	N	0	0	1	843	9	DGHD0270528		0	HAI DELIB	5	DG	1	Present	0
Mvolo	Mvolo	13987	Mvolo13987	HD	Mvolo	MvoloMvolo	2	2	F	F	alive	0	0	June 2022	alive	alive	0	0	1	NA	1	N	NA	Not asked	June2020-June2022	24	2	2	27	N	N	N	NA	N	N	0	0	1	843	9	DGHD0270828		0	HAI DELIB	8	DG	1	Absent	0
Mvolo	Mvolo	15104	Mvolo15104	HD	Mvolo	MvoloMvolo	2	2	M	M	2021	1	0	June 2022	dead	dead	died	died	0	7	1	died	NA	HEART PROBLEM	June2020-June2022	18	1.5	1.5	35	died	died	died	NA	died	N	0	0	0	141	10	D12		0	HAI DELIB	10	CM	0	dead	0
Mvolo	Mvolo	11335	Mvolo11335	HD	Mvolo	MvoloMvolo	2	2	M	M	alive	0	0	June 2022	alive	alive	0	0	0	7	1	N	NA	Not asked	June2020-June2022	24	2	2	35	N	N	N	NA	N	N	0	0	0	141	10	CMHD0350629		0	HAI DELIB	6	CM	0	Present	0
Mvolo	Mvolo	12780	Mvolo12780	HD	Mvolo	MvoloMvolo	2	2	F	F	alive	0	0	June 2022	alive	alive	0	0	0	7	1	N	NA	Not asked	June2020-June2022	24	2	2	35	N	N	N	NA	N	N	0	0	0	141	10	CMHD0350729		0	HAI DELIB	7	CM	0	Present	0
Mvolo	Mvolo	13870	Mvolo13870	HM	Mvolo	MvoloMvolo	2	2	F	F	alive	0	0	June 2022	alive	alive	0	0	1	NA	1	N	NA	Not asked	June2020-June2022	24	2	2	15	N	N	N	NA	N	N	0	0	1	491	11	JKHM01508211		0	HAI MATARA	8	JK	0	Present	0
Mvolo	Mvolo	9394	Mvolo9394	DG	Mvolo	MvoloMvolo	2	2	F	F	alive	0	0	June 2022	alive	alive	0	0	1	NA	1	N	NA	Not asked	June2020-June2022	24	2	2	69	N	N	N	NA	N	N	0	0	0	69	5	JNDG0690525		0	DOGOYAMBULO	5	JN	0	Present	0
Mvolo	Mvolo	8112	Mvolo8112	MB	Mvolo	MvoloMvolo	2	2	F	F	alive	0	0	June 2022	alive	alive	1	0	1	NA	1	N	NA	Not asked	June2020-June2022	24	2	2	37	N	N	N	NA	N	N	1	1	0	1058	4	GAMB0370424		0	HAI MBANDUMU	4	GA	0	Absent	0
Mvolo	Mvolo	5691	Mvolo5691	DB	Mvolo	MvoloMvolo	2	2	F	F	alive	0	0	June 2022	alive	alive	1	0	1	NA	1	N	NA	Not asked	June2020-June2022	24	2	2	99	N	N	N	NA	N	N	0	1	1	914	6	DGDB0990326		0	DOGABI	3	DG	0	Present	0
Mvolo	Mvolo	13624	Mvolo13624	YC	Mvolo	MvoloMvolo	2	2	F	F	alive	0	0	June 2022	alive	alive	0	0	1	NA	1	N	NA	Not asked	June2020-June2022	24	2	2	79	N	N	N	NA	N	N	0	0	0	2211	7	SDYC0790727		0	YERI CENTER	7	SD	0	Absent	0
Mvolo	Mvolo	14975	Mvolo14975	KP	Mvolo	MvoloMvolo	2	2	M	M	alive	0	0	June 2022	alive	alive	0	0	1	NA	1	N	NA	Not asked	June2020-June2022	24	2	2	9	N	N	N	NA	N	N	0	0	0	2386	11	WKKP00911211		0	KPERI	11	WK	0	Absent	1
Mvolo	Mvolo	11662	Mvolo11662	ME	Mvolo	MvoloMvolo	2	2	M	M	alive	0	0	June 2022	alive	alive	0	0	0	4	1	N	NA	Not asked	June2020-June2022	24	2	2	52	N	N	N	NA	N	N	0	0	0	639	6	JAME0520626		0	MEDIKANUNU	6	JA	0	Present	0
Mvolo	Mvolo	10626	Mvolo10626	ME	Mvolo	MvoloMvolo	2	2	M	M	alive	0	0	June 2022	alive	alive	0	0	1	NA	1	N	NA	Not asked	June2020-June2022	24	2	2	56	N	N	N	NA	N	N	0	1	1	1633	5	LMME0560525		0	MEDIKANUNU	5	LM	0	Present	0
Mvolo	Mvolo	4098	Mvolo4098	DO	Mvolo	MvoloMvolo	2	2	M	M	alive	0	0	June 2022	alive	alive	1	0	1	NA	1	N	NA	Not asked	June2020-June2022	24	2	2	102	N	N	N	NA	N	N	0	1	0	1704	5	LGDO1020225		0	DOGERENG	2	LG	0	Present	0
Mvolo	Mvolo	12857	Mvolo12857	MU	Mvolo	MvoloMvolo	2	2	F	F	alive	0	0	June 2022	alive	alive	1	0	0	10	1	N	NA	Not asked	June2020-June2022	24	2	2	40	N	N	N	NA	N	N	0	0	0	278	8	DMMU0400728		0	MUDURIA	7	DM	0	Present	0
Mvolo	Mvolo	14625	Mvolo14625	MB	Mvolo	MvoloMvolo	2	2	M	M	alive	0	0	June 2022	alive	alive	0	0	1	NA	1	N	NA	Not asked	June2020-June2022	24	2	2	36	N	N	N	NA	N	N	0	1	0	2026	10	SSMB03609210		0	HAI MBADUMU	9	SS	0	Present	0
Mvolo	Mvolo	13065	Mvolo13065	MB	Mvolo	MvoloMvolo	2	2	M	M	alive	0	0	June 2022	alive	alive	1	0	1	NA	1	N	NA	Not asked	June2020-June2022	24	2	2	46	N	N	N	NA	N	N	0	0	0	758	8	JDMB0460728		0	HAI MBANDUMU	7	JD	0	Present	1
Mvolo	Mvolo	9081	Mvolo9081	DM	Mvolo	MvoloMvolo	2	2	M	M	alive	0	0	June 2022	alive	alive	0	0	1	NA	1	N	NA	Not asked	June2020-June2022	24	2	2	46	N	N	N	NA	N	N	0	1	1	2129	4	FDDM0460424		0	DOMERI	4	FD	0	Present	0
Mvolo	Mvolo	12530	Mvolo12530	DM	Mvolo	MvoloMvolo	2	2	F	F	alive	0	0	June 2022	alive	alive	0	0	1	NA	1	N	NA	Not asked	June2020-June2022	24	2	2	43	N	N	N	NA	N	N	0	0	1	2132	7	FDDM0430627		0	DOMERI	6	FD	0	Present	0
Mvolo	Mvolo	14266	Mvolo14266	DM	Mvolo	MvoloMvolo	2	2	M	M	alive	0	0	June 2022	alive	alive	0	0	1	NA	1	N	NA	Not asked	June2020-June2022	24	2	2	42	N	N	N	NA	N	N	0	0	1	2133	9	FDDM0420828		0	DOMERI	8	FD	0	Present	0
Mvolo	Mvolo	14600	Mvolo14600	HM	Mvolo	MvoloMvolo	2	2	M	M	alive	0	0	June 2022	alive	alive	0	0	1	NA	1	N	NA	Not asked	June2020-June2022	24	2	2	18	N	N	N	NA	N	N	0	0	0	1788	10	LGHM0180929		0	HAI MATARA	9	LG	0	Absent	0
Mvolo	Mvolo	9604	Mvolo9604	DT	Mvolo	MvoloMvolo	2	2	M	M	alive	0	0	June 2022	alive	alive	0	0	0	5	1	N	NA	Not asked	June2020-June2022	24	2	2	64	N	N	N	NA	N	N	0	0	0	302	5	DMDT0640525		0	DOTRIBA	5	DM	0	Present	0
Mvolo	Mvolo	13056	Mvolo13056	MB	Mvolo	MvoloMvolo	2	2	F	F	alive	0	0	June 2022	alive	alive	1	0	1	NA	1	N	NA	Not asked	June2020-June2022	24	2	2	30	N	N	N	NA	N	N	0	1	1	742	7	JDMB0300727		0	HAI MBANDUMU	7	JD	0	Present	1
Mvolo	Mvolo	13346	Mvolo13346	DI	Mvolo	MvoloMvolo	2	2	F	F	alive	0	0	June 2022	alive	alive	0	0	0	4	1	N	NA	Not asked	June2020-June2022	24	2	2	120	N	N	N	NA	N	N	0	0	1	1454	7	MBDI1200727		0	HAI DIOCES	7	MB	0	Present	0
Mvolo	Mvolo	14351	Mvolo14351	DG	Mvolo	MvoloMvolo	2	2	F	F	alive	0	0	June 2022	alive	alive	0	0	0	4	0	N	NA	Not asked	June2020-June2022	24	2	2	14	N	N	N	NA	N	N	0	1	0	120	9	CMDG0140929		0	DOGOYABULO	9	CM	0	Absent	0
Mvolo	Mvolo	8303	Mvolo8303	MS	Mvolo	MvoloMvolo	2	2	M	M	alive	0	0	June 2022	alive	alive	0	0	1	NA	1	N	NA	Not asked	June2020-June2022	24	2	2	27	N	N	N	NA	N	N	1	0	0	1276	5	IJMS0270425		0	HAI MASURA	4	IJ	0	Present	0
Mvolo	Mvolo	12944	Mvolo12944	KP	Mvolo	MvoloMvolo	2	2	F	F	alive	0	0	June 2022	alive	alive	0	0	1	NA	1	N	NA	Not asked	June2020-June2022	24	2	2	35	N	N	N	NA	N	N	0	1	0	511	7	JKKP0350727		0	KPERI	7	JK	0	Absent	0
Mvolo	Mvolo	4146	Mvolo4146	ME	Mvolo	MvoloMvolo	2	2	M	M	alive	0	0	June 2022	alive	alive	1	0	1	NA	1	N	NA	Not asked	June2020-June2022	24	2	2	54	N	N	N	NA	N	N	0	0	0	1752	3	LGME0540223		0	MEDIKANUNU	2	LG	0	Present	0
Mvolo	Mvolo	11347	Mvolo11347	KP	Mvolo	MvoloMvolo	2	2	M	M	alive	0	0	June 2022	alive	alive	0	0	0	16	1	N	NA	Not asked	June2020-June2022	24	2	2	53	N	N	N	NA	N	N	0	0	0	159	6	CMKP0530626		0	KPERI	6	CM	0	Absent	0
Mvolo	Mvolo	5166	Mvolo5166	KO	Mvolo	MvoloMvolo	2	2	F	F	alive	0	0	June 2022	alive	alive	0	0	1	NA	1	N	NA	Not asked	June2020-June2022	24	2	2	15	N	N	N	NA	N	N	0	0	1	375	4	WDKO0150324		0	KORBABANG	3	WD	1	Present	0
Mvolo	Mvolo	9564	Mvolo9564	KO	Mvolo	MvoloMvolo	2	2	F	F	alive	0	0	June 2022	alive	alive	1	0	1	NA	1	N	NA	Not asked	June2020-June2022	24	2	2	24	N	N	N	NA	N	N	0	0	0	262	5	DMKO0240525		0	KORBABANG	5	DM	0	Present	0
Mvolo	Mvolo	9146	Mvolo9146	YC	Mvolo	MvoloMvolo	2	2	M	M	alive	0	0	June 2022	alive	alive	0	0	1	NA	1	N	NA	Not asked	June2020-June2022	24	2	2	91	N	N	N	NA	N	N	0	0	1	2201	5	SDYC0910425		0	YERI CENTER	4	SD	0	Present	0
Mvolo	Mvolo	10043	Mvolo10043	DM	Mvolo	MvoloMvolo	2	2	F	F	alive	0	0	June 2022	alive	alive	0	0	1	NA	1	N	NA	Not asked	June2020-June2022	24	2	2	51	N	N	N	NA	N	N	0	1	1	866	5	DGDM0510525		0	DOMERI	5	DG	0	Present	0
Mvolo	Mvolo	6532	Mvolo6532	HB	Mvolo	MvoloMvolo	2	2	M	M	alive	0	0	June 2022	alive	alive	0	0	1	NA	1	N	NA	Not asked	June2020-June2022	24	2	2	26	N	N	N	NA	N	N	0	0	0	1780	6	LGHB0260326		0	HAI BOGORI	3	LG	0	Present	0
Mvolo	Mvolo	8704	Mvolo8704	DI	Mvolo	MvoloMvolo	2	2	M	M	alive	0	0	June 2022	alive	alive	0	0	1	NA	1	N	NA	Not asked	June2020-June2022	24	2	2	97	N	N	N	NA	N	N	0	0	0	1709	6	LGDI0970426		0	HAI DIOCES	4	LG	0	Present	1
Mvolo	Mvolo	7487	Mvolo7487	WI	Mvolo	MvoloMvolo	2	2	F	F	alive	0	0	June 2022	alive	alive	0	0	1	NA	1	N	NA	Not asked	June2020-June2022	24	2	2	116	N	N	N	NA	N	N	0	0	0	354	4	DMWI1160424		0	WINIKASA	4	DM	0	Present	0
Mvolo	Mvolo	11753	Mvolo11753	MI	Mvolo	MvoloMvolo	2	2	F	F	alive	0	0	June 2022	alive	alive	1	0	1	NA	1	N	NA	Not asked	June2020-June2022	24	2	2	74	N	N	N	NA	N	N	0	0	0	785	6	JDMI0740626		0	MINIKOLOME	6	JD	0	Present	0
Mvolo	Mvolo	15171	Mvolo15171	ME	Mvolo	MvoloMvolo	2	2	M	M	2020	1	0	June 2022	dead	dead	died	died	1	NA	1	died	NA	NA	June2020-June2022	6	0.5	0.5	58	died	died	died	NA	died	N	0	0	1	534	11	D79		0	MEDIKANUNU	11	JK	0	dead	1
Mvolo	Mvolo	8852	Mvolo8852	DM	Mvolo	MvoloMvolo	2	2	M	M	alive	0	0	June 2022	alive	alive	1	0	1	NA	1	N	NA	Not asked	June2020-June2022	24	2	2	71	N	N	N	NA	N	N	0	1	0	1876	5	JADM0710425		0	DOMERI	4	JA	0	Present	0
Mvolo	Mvolo	8212	Mvolo8212	YC	Mvolo	MvoloMvolo	2	2	M	M	alive	0	0	June 2022	alive	alive	0	0	1	NA	1	N	NA	Not asked	June2020-June2022	24	2	2	133	N	N	N	NA	N	N	1	0	1	1170	5	IJYC1330425		1	YERI CENTER	4	IJ	0	Present	1
Mvolo	Mvolo	9285	Mvolo9285	ME	Mvolo	MvoloMvolo	2	2	F	F	alive	0	0	June 2022	alive	alive	0	0	1	NA	0	N	NA	Not asked	June2020-June2022	24	2	2	42	N	N	N	NA	N	N	0	0	1	2353	8	WKME0420427		0	MEDIKANUNU	4	WK	0	Present	0
Mvolo	Mvolo	6265	Mvolo6265	DT	Mvolo	MvoloMvolo	2	2	F	F	alive	0	0	June 2022	alive	alive	0	0	0	5	1	N	NA	Not asked	June2020-June2022	24	2	2	63	N	N	N	NA	N	N	0	0	1	1508	5	MBDT0630325		0	DOTRIBA	3	MB	0	Present	0
Mvolo	Mvolo	7288	Mvolo7288	KP	Mvolo	MvoloMvolo	2	2	M	M	alive	0	0	June 2022	alive	alive	0	0	0	16	1	N	NA	Not asked	June2020-June2022	24	2	2	42	N	N	N	NA	N	N	0	0	0	148	4	CMKP0420424		0	KPERI	4	CM	0	Present	0
Mvolo	Mvolo	10592	Mvolo10592	ZI	Mvolo	MvoloMvolo	2	2	F	F	alive	0	0	June 2022	alive	alive	0	0	1	NA	1	N	NA	Not asked	June2020-June2022	24	2	2	96	N	N	N	NA	N	N	1	1	1	1593	6	LMZI0960526		0	HAI ZIRA	5	LM	0	Present	0
Mvolo	Mvolo	13932	Mvolo13932	DO	Mvolo	MvoloMvolo	2	2	M	M	alive	0	0	June 2022	alive	alive	0	0	1	NA	1	N	NA	Not asked	June2020-June2022	24	2	2	118	N	N	N	NA	N	N	0	0	0	705	8	JADO1180828		0	DOGERENG	8	JA	0	Present	0
Mvolo	Mvolo	11790	Mvolo11790	HD	Mvolo	MvoloMvolo	2	2	M	M	alive	0	0	June 2022	alive	alive	0	0	1	NA	1	N	NA	Not asked	June2020-June2022	24	2	2	22	N	N	N	NA	N	N	0	0	1	838	15	DGHD02206215		0	HAI DELIB	6	DG	0	Present	0
Mvolo	Mvolo	7352	Mvolo7352	ZI	Mvolo	MvoloMvolo	2	2	F	F	alive	0	0	June 2022	alive	alive	0	0	0	13	1	N	NA	Not asked	June2020-June2022	24	2	2	110	N	N	N	NA	N	N	0	0	0	216	4	CMZI1100424		0	ZIRA	4	CM	0	Present	0
Mvolo	Mvolo	11463	Mvolo11463	DM	Mvolo	MvoloMvolo	2	2	F	F	alive	0	0	June 2022	alive	alive	1	0	1	NA	1	N	NA	Not asked	June2020-June2022	24	2	2	76	N	N	N	NA	N	N	0	0	0	314	7	DMDM0760627		0	DOMERI	6	DM	0	Present	0
Mvolo	Mvolo	8352	Mvolo8352	MI	Mvolo	MvoloMvolo	2	2	F	F	alive	0	0	June 2022	alive	alive	0	0	1	NA	1	N	NA	Not asked	June2020-June2022	24	2	2	98	N	N	N	NA	N	N	0	1	1	1334	5	WWMI0980425		0	MINIKOLOME	4	WW	0	Present	0
Mvolo	Mvolo	9207	Mvolo9207	MU	Mvolo	MvoloMvolo	2	2	F	F	alive	0	0	June 2022	alive	alive	0	0	0	2	0	N	NA	Not asked	June2020-June2022	24	2	2	25	N	N	N	NA	N	N	0	0	1	2265	5	SDMU0250424		0	MUDURIA	4	SD	0	Absent	0
Mvolo	Mvolo	14618	Mvolo14618	ME	Mvolo	MvoloMvolo	2	2	M	M	alive	0	0	June 2022	alive	alive	0	0	1	NA	1	N	NA	Not asked	June2020-June2022	24	2	2	56	N	N	N	NA	N	N	0	1	0	2006	9	SSMK0560929		0	MEDIKANUNU	9	SS	0	Present	0
Mvolo	Mvolo	10837	Mvolo10837	MB	Mvolo	MvoloMvolo	2	2	M	M	alive	0	0	June 2022	alive	alive	1	0	1	NA	1	N	NA	Not asked	June2020-June2022	24	2	2	43	N	N	N	NA	N	N	0	0	1	1904	7	JAMB0430526		1	HAI MBADUMU	5	JA	0	Present	0
Mvolo	Mvolo	13482	Mvolo13482	ZI	Mvolo	MvoloMvolo	2	2	F	F	alive	0	0	June 2022	alive	alive	1	0	1	NA	0	N	NA	Not asked	June2020-June2022	24	2	2	108	N	N	N	NA	N	N	0	0	1	1839	7	JAZI1080727		0	ZIRA	7	JA	0	Present	0
Mvolo	Mvolo	14278	Mvolo14278	DM	Mvolo	MvoloMvolo	2	2	M	M	alive	0	0	June 2022	alive	alive	0	0	1	NA	1	N	NA	Not asked	June2020-June2022	24	2	2	66	N	N	N	NA	N	N	1	0	1	2224	8	SDDM0660828		0	DOMERI	8	SD	0	Absent	1
Mvolo	Mvolo	11322	Mvolo11322	HM	Mvolo	MvoloMvolo	2	2	F	F	alive	0	0	June 2022	alive	alive	0	0	0	11	1	N	NA	Not asked	June2020-June2022	24	2	2	20	N	N	N	NA	N	N	0	0	0	126	6	CMHM0200626		0	HAI MATARA	6	CM	1	Present	0
Mvolo	Mvolo	13951	Mvolo13951	DM	Mvolo	MvoloMvolo	2	2	M	M	alive	0	0	June 2022	alive	alive	1	0	1	NA	1	N	NA	Not asked	June2020-June2022	24	2	2	54	N	N	N	NA	N	N	0	0	0	765	8	JDDM0540828		0	DOMERI	8	JD	0	Present	0
Mvolo	Mvolo	11406	Mvolo11406	KO	Mvolo	MvoloMvolo	2	2	F	F	alive	0	0	June 2022	alive	alive	0	0	1	NA	1	N	NA	Not asked	June2020-June2022	24	2	2	6	N	N	N	NA	N	N	0	0	0	244	6	DMKO0060626		0	KORBABANG	6	DM	0	Present	0
Mvolo	Mvolo	14410	Mvolo14410	HM	Mvolo	MvoloMvolo	2	2	F	F	alive	0	0	June 2022	alive	alive	0	0	1	NA	1	N	NA	Not asked	June2020-June2022	24	2	2	9	N	N	N	NA	N	N	0	0	1	485	9	JKHM0090929		0	HAI MATARA	9	JK	0	Absent	0
Mvolo	Mvolo	10628	Mvolo10628	ME	Mvolo	MvoloMvolo	2	2	M	M	alive	0	0	June 2022	alive	alive	0	0	1	NA	1	N	NA	Not asked	June2020-June2022	24	2	2	54	N	N	N	NA	N	N	0	1	1	1635	5	LMME0540525		0	MEDIKANUNU	5	LM	0	Present	0
Mvolo	Mvolo	14979	Mvolo14979	DG	Mvolo	MvoloMvolo	2	2	M	M	alive	0	0	June 2022	alive	alive	1	0	1	NA	1	N	NA	Not asked	June2020-June2022	24	2	2	81	N	N	N	NA	N	N	0	0	1	187	12	CMDG08112212		0	DOGOYABULO	12	CM	0	Present	0
Mvolo	Mvolo	10739	Mvolo10739	HM	Mvolo	MvoloMvolo	2	2	M	M	alive	0	0	June 2022	alive	alive	1	0	1	NA	1	N	NA	Not asked	June2020-June2022	24	2	2	13	N	N	N	NA	N	N	0	0	0	1793	6	LGHM0130525		0	HAI MATARA	5	LG	0	Absent	1
Mvolo	Mvolo	8521	Mvolo8521	DT	Mvolo	MvoloMvolo	2	2	M	M	alive	0	0	June 2022	alive	alive	0	0	1	NA	1	N	NA	Not asked	June2020-June2022	24	2	2	57	N	N	N	NA	N	N	0	0	0	1514	4	MBDT0570424		0	DOTRIBA	4	MB	0	Present	0
Mvolo	Mvolo	9577	Mvolo9577	MU	Mvolo	MvoloMvolo	2	2	M	M	alive	0	0	June 2022	alive	alive	1	0	1	NA	1	N	NA	Not asked	June2020-June2022	24	2	2	37	N	N	N	NA	N	N	0	0	0	275	5	DMMU0370525		0	MUDURIA	5	DM	0	Present	1
Mvolo	Mvolo	10477	Mvolo10477	MI	Mvolo	MvoloMvolo	2	2	F	F	alive	0	0	June 2022	alive	alive	0	0	0	3	1	N	NA	Not asked	June2020-June2022	24	2	2	104	N	N	N	NA	N	N	0	0	0	1470	5	MBMI1040525		0	MINIKOLOME	5	MB	0	Present	0
Mvolo	Mvolo	11371	Mvolo11371	DG	Mvolo	MvoloMvolo	2	2	M	M	alive	0	0	June 2022	alive	alive	1	0	0	16	1	N	NA	Not asked	June2020-June2022	24	2	2	87	N	N	N	NA	N	N	0	0	1	193	7	CMDG0870626		0	DOGOYABULO	6	CM	0	Present	0
Mvolo	Mvolo	11667	Mvolo11667	TI	Mvolo	MvoloMvolo	2	2	M	M	alive	0	0	June 2022	alive	alive	0	0	1	NA	1	N	NA	Not asked	June2020-June2022	24	2	2	60	N	N	N	NA	N	N	0	0	0	647	6	JATI0600626		0	TIBORO	6	JA	0	Present	0
Mvolo	Mvolo	10575	Mvolo10575	LO	Mvolo	MvoloMvolo	2	2	M	M	alive	0	0	June 2022	alive	alive	0	0	1	NA	1	N	NA	Not asked	June2020-June2022	24	2	2	116	N	N	N	NA	N	N	1	1	1	1573	5	LMLO1160525		0	LOGODO	5	LM	0	Present	0
Mvolo	Mvolo	5678	Mvolo5678	KE	Mvolo	MvoloMvolo	2	2	F	F	alive	0	0	June 2022	alive	alive	0	0	1	NA	1	N	NA	Not asked	June2020-June2022	24	2	2	85	N	N	N	NA	N	N	1	0	1	900	5	DGKE0850325		0	KELIBALA	3	DG	0	Present	0
Mvolo	Mvolo	15202	Mvolo15202	MB	Mvolo	MvoloMvolo	2	2	M	M	2021	1	0	June 2022	dead	dead	died	died	1	NA	1	died	NA	SICKNESS	June2020-June2022	18	1.5	1.5	25	died	died	died	NA	died	N	0	0	0	737	8	D110		0	HAI MBANDUMU	8	JD	0	dead	0
Mvolo	Mvolo	13053	Mvolo13053	MB	Mvolo	MvoloMvolo	2	2	M	M	alive	0	0	June 2022	alive	alive	1	0	1	NA	1	N	NA	Not asked	June2020-June2022	24	2	2	25	N	N	N	NA	N	N	0	0	0	737	8	JDMB0250727		0	HAI MBANDUMU	7	JD	0	Present	0
Mvolo	Mvolo	10751	Mvolo10751	WI	Mvolo	MvoloMvolo	2	2	M	M	alive	0	0	June 2022	alive	alive	1	0	1	NA	1	N	NA	Not asked	June2020-June2022	24	2	2	138	N	N	N	NA	N	N	0	1	1	1809	5	JAWI1380525		0	WINIKASA	5	JA	0	Present	0
Mvolo	Mvolo	11116	Mvolo11116	MU	Mvolo	MvoloMvolo	2	2	M	M	alive	0	0	June 2022	alive	alive	0	0	1	NA	1	N	NA	Not asked	June2020-June2022	24	2	2	29	N	N	N	NA	N	N	0	0	1	2261	6	SDMU0290526		0	MUDURIA	5	SD	0	Present	0
Mvolo	Mvolo	11771	Mvolo11771	DB	Mvolo	MvoloMvolo	2	2	F	F	alive	0	0	June 2022	alive	alive	1	0	1	NA	1	N	NA	Not asked	June2020-June2022	24	2	2	99	N	N	N	NA	N	N	0	0	0	810	6	JDDB0990626		0	DOGABI	6	JD	0	Present	0
Mvolo	Mvolo	12702	Mvolo12702	HM	Mvolo	MvoloMvolo	2	2	F	F	alive	0	0	June 2022	alive	alive	0	0	1	NA	1	N	NA	Not asked	June2020-June2022	24	2	2	18	N	N	N	NA	N	N	0	0	1	18	8	JNHM0180728		0	HAI MATARA	7	JN	0	Present	0
Mvolo	Mvolo	14650	Mvolo14650	KO	Mvolo	MvoloMvolo	2	2	M	M	alive	0	0	June 2022	alive	alive	0	0	1	NA	1	N	NA	Not asked	June2020-June2022	24	2	2	2	N	N	N	NA	N	N	1	0	0	2288	9	SDKO0020929		0	KORBABANG	9	SD	0	Present	0
Mvolo	Mvolo	11057	Mvolo11057	DI	Mvolo	MvoloMvolo	2	2	M	M	alive	0	0	June 2022	alive	alive	0	0	1	NA	1	N	NA	Not asked	June2020-June2022	24	2	2	104	N	N	N	NA	N	N	0	0	0	2188	5	SDDI1040525		0	HAI DIOCES	5	SD	0	Present	0
Mvolo	Mvolo	5184	Mvolo5184	MU	Mvolo	MvoloMvolo	2	2	F	F	alive	0	0	June 2022	alive	alive	0	0	1	NA	1	N	NA	Not asked	June2020-June2022	24	2	2	34	N	N	N	NA	N	N	0	0	1	394	4	WDMU0340324		0	MUDURIA	3	WD	0	Present	0
Mvolo	Mvolo	15040	Mvolo15040	HM	Mvolo	MvoloMvolo	2	2	M	M	alive	0	0	June 2022	alive	alive	1	0	1	NA	1	N	NA	Not asked	June2020-June2022	24	2	2	5	N	N	N	NA	N	N	0	1	0	1026	14	GAHM00513214		0	HAI MATARA	13	GA	0	Present	1
Mvolo	Mvolo	11378	Mvolo11378	ZI	Mvolo	MvoloMvolo	2	2	F	F	alive	0	0	June 2022	alive	alive	0	0	0	16	1	N	NA	Not asked	June2020-June2022	24	2	2	99	N	N	N	NA	N	N	0	0	1	205	8	CMZI0990627		0	ZIRA	6	CM	1	Present	0
Mvolo	Mvolo	13954	Mvolo13954	GI	Mvolo	MvoloMvolo	2	2	F	F	alive	0	0	June 2022	alive	alive	0	0	1	NA	1	N	NA	Not asked	June2020-June2022	24	2	2	62	N	N	N	NA	N	N	0	1	1	773	8	JDGI0620828		0	GIRA	8	JD	0	Present	0
Mvolo	Mvolo	14608	Mvolo14608	YC	Mvolo	MvoloMvolo	2	2	M	M	alive	0	0	June 2022	alive	alive	0	0	1	NA	1	N	NA	Not asked	June2020-June2022	24	2	2	110	N	N	N	NA	N	N	0	1	0	1952	10	SSYC11009210		0	YERI CENTER	9	SS	0	Present	1
Mvolo	Mvolo	12528	Mvolo12528	DM	Mvolo	MvoloMvolo	2	2	M	M	alive	0	0	June 2022	alive	alive	0	0	1	NA	1	N	NA	Not asked	June2020-June2022	24	2	2	49	N	N	N	NA	N	N	0	0	1	2126	8	FDDM0490628		0	DOMERI	6	FD	0	Present	0
Mvolo	Mvolo	13603	Mvolo13603	DM	Mvolo	MvoloMvolo	2	2	M	M	alive	0	0	June 2022	alive	alive	0	0	1	NA	1	N	NA	Not asked	June2020-June2022	24	2	2	49	N	N	N	NA	N	N	0	0	1	2126	8	FDDM0490728		0	DOMERI	7	FD	0	Present	0
Mvolo	Mvolo	13268	Mvolo13268	DT	Mvolo	MvoloMvolo	2	2	F	F	alive	0	0	June 2022	alive	alive	0	0	1	NA	1	N	NA	Not asked	June2020-June2022	24	2	2	61	N	N	N	NA	N	N	1	0	0	1242	8	IJDT0610728		0	DOTRIBA	7	IJ	0	Present	0
Mvolo	Mvolo	14453	Mvolo14453	HD	Mvolo	MvoloMvolo	2	2	M	M	alive	0	0	June 2022	alive	alive	0	0	1	NA	1	N	NA	Not asked	June2020-June2022	24	2	2	20	N	N	N	NA	N	N	0	0	0	732	9	JDHD0200929		0	HAI DELIB	9	JD	0	Present	0
Mvolo	Mvolo	13864	Mvolo13864	HM	Mvolo	MvoloMvolo	2	2	M	M	alive	0	0	June 2022	alive	alive	1	0	1	NA	1	N	NA	Not asked	June2020-June2022	24	2	2	3	N	N	N	NA	N	N	0	0	0	479	11	JKHM00308211		0	HAI MATARA	8	JK	1	Present	0
Mvolo	Mvolo	13122	Mvolo13122	MB	Mvolo	MvoloMvolo	2	2	M	M	alive	0	0	June 2022	alive	alive	0	0	1	NA	1	N	NA	Not asked	June2020-June2022	24	2	2	33	N	N	N	NA	N	N	0	0	0	849	8	DGMB0330727		0	MBANDUMU	7	DG	0	Present	0
Mvolo	Mvolo	13652	Mvolo13652	ZI	Mvolo	MvoloMvolo	2	2	F	F	alive	0	0	June 2022	alive	alive	0	0	0	6	1	N	NA	Not asked	June2020-June2022	24	2	2	87	N	N	N	NA	N	N	0	0	0	2308	7	WKZI0870727		0	HAI ZIRA	7	WK	0	Absent	0
Mvolo	Mvolo	10673	Mvolo10673	KP	Mvolo	MvoloMvolo	2	2	M	M	alive	0	0	June 2022	alive	alive	0	0	1	NA	1	N	NA	Not asked	June2020-June2022	24	2	2	117	N	N	N	NA	N	N	0	0	0	1689	5	LGKP1170525		0	KPERI	5	LG	0	Present	0
Mvolo	Mvolo	5774	Mvolo5774	ML	Mvolo	MvoloMvolo	2	2	M	M	alive	0	0	June 2022	alive	alive	1	0	1	NA	1	N	NA	Not asked	June2020-June2022	24	2	2	77	N	N	N	NA	N	N	0	0	0	1004	7	EKML0770326		0	HAI MALAKIA	3	EK	0	Present	0
Mvolo	Mvolo	11744	Mvolo11744	GI	Mvolo	MvoloMvolo	2	2	F	F	alive	0	0	June 2022	alive	alive	0	0	1	NA	1	N	NA	Not asked	June2020-June2022	24	2	2	65	N	N	N	NA	N	N	0	1	0	776	6	JDGI0650626		0	GIRA	6	JD	0	Present	0
Mvolo	Mvolo	7537	Mvolo7537	MU	Mvolo	MvoloMvolo	2	2	M	M	alive	0	0	June 2022	alive	alive	0	0	1	NA	1	N	NA	Not asked	June2020-June2022	24	2	2	50	N	N	N	NA	N	N	1	0	1	410	4	WDMU0500424		0	MUDURIA	4	WD	0	Present	0
Mvolo	Mvolo	12073	Mvolo12073	DT	Mvolo	MvoloMvolo	2	2	M	M	alive	0	0	June 2022	alive	alive	0	0	1	NA	0	N	NA	Not asked	June2020-June2022	24	2	2	52	N	N	N	NA	N	N	1	0	1	1380	6	WWDT0520626		0	DOTRIBA	6	WW	0	Present	0
Mvolo	Mvolo	14647	Mvolo14647	GI	Mvolo	MvoloMvolo	2	2	F	F	alive	0	0	June 2022	alive	alive	1	0	0	1	1	N	NA	Not asked	June2020-June2022	24	2	2	68	N	N	N	NA	N	N	0	1	0	2222	10	SDGI06809210		0	GIRA	9	SD	0	Absent	0
Mvolo	Mvolo	15009	Mvolo15009	GI	Mvolo	MvoloMvolo	2	2	M	M	alive	0	0	June 2022	alive	alive	1	0	1	NA	1	N	NA	Not asked	June2020-June2022	24	2	2	62	N	N	N	NA	N	N	0	1	0	1083	13	GAGI06212213		0	GIRA	12	GA	0	Absent	0
Mvolo	Mvolo	13483	Mvolo13483	ML	Mvolo	MvoloMvolo	2	2	F	F	alive	0	0	June 2022	alive	alive	0	0	1	NA	0	N	NA	Not asked	June2020-June2022	24	2	2	104	N	N	N	NA	N	N	0	0	1	1843	7	JAML1040727		0	HAI MALAKIA	7	JA	0	Present	0
Mvolo	Mvolo	13731	Mvolo13731	KP	Mvolo	MvoloMvolo	2	2	F	F	alive	0	0	June 2022	alive	alive	0	0	1	NA	1	N	NA	Not asked	June2020-June2022	24	2	2	36	N	N	N	NA	N	N	0	0	0	36	9	JNKP0360829		0	KPERI	8	JN	0	Present	0
Mvolo	Mvolo	2897	Mvolo2897	HD	Mvolo	MvoloMvolo	2	2	F	F	alive	0	0	June 2022	alive	alive	0	0	1	NA	1	N	NA	Not asked	June2020-June2022	24	2	2	22	N	N	N	NA	N	N	0	0	0	498	7	JKHD0220227		0	HAI DELIB	2	JK	0	Present	0
Mvolo	Mvolo	12971	Mvolo12971	ML	Mvolo	MvoloMvolo	2	2	M	M	alive	0	0	June 2022	alive	alive	0	0	1	NA	1	N	NA	Not asked	June2020-June2022	24	2	2	78	N	N	N	NA	N	N	0	0	1	554	8	JKML0780728		0	HAI MALAKIA	7	JK	0	Present	0
Mvolo	Mvolo	4849	Mvolo4849	TI	Mvolo	MvoloMvolo	2	2	F	F	alive	0	0	June 2022	alive	alive	0	0	1	NA	1	N	NA	Not asked	June2020-June2022	24	2	2	54	N	N	N	NA	N	N	0	0	1	54	4	JNTI0540324		0	TIBORO	3	JN	0	Present	0
Mvolo	Mvolo	14742	Mvolo14742	GI	Mvolo	MvoloMvolo	2	2	F	F	alive	0	0	June 2022	alive	alive	0	0	1	NA	1	N	NA	Not asked	June2020-June2022	24	2	2	79	N	N	N	NA	N	N	0	0	0	666	11	JAGI07910210		0	GIRA	10	JA	0	Present	0
Mvolo	Mvolo	13293	Mvolo13293	DM	Mvolo	MvoloMvolo	2	2	F	F	alive	0	0	June 2022	alive	alive	0	0	1	NA	1	N	NA	Not asked	June2020-June2022	24	2	2	76	N	N	N	NA	N	N	1	0	1	1356	7	WWDM0760727		0	DOMERI	7	WW	0	Present	0
Mvolo	Mvolo	13062	Mvolo13062	MB	Mvolo	MvoloMvolo	2	2	M	M	alive	0	0	June 2022	alive	alive	0	0	1	NA	1	N	NA	Not asked	June2020-June2022	24	2	2	42	N	N	N	NA	N	N	0	1	0	754	9	JDMB0420728		0	HAI MBANDUMU	7	JD	0	Present	0
Mvolo	Mvolo	8527	Mvolo8527	DT	Mvolo	MvoloMvolo	2	2	M	M	alive	0	0	June 2022	alive	alive	0	0	1	NA	1	N	NA	Not asked	June2020-June2022	24	2	2	51	N	N	N	NA	N	N	0	0	0	1520	5	MBDT0510425		0	DOTRIBA	4	MB	0	Present	0
Mvolo	Mvolo	11027	Mvolo11027	DT	Mvolo	MvoloMvolo	2	2	F	F	alive	0	0	June 2022	alive	alive	0	0	0	12	1	N	NA	Not asked	June2020-June2022	24	2	2	28	N	N	N	NA	N	N	0	0	1	2147	5	FDDT0280525		0	DOTRIBA	5	FD	0	Present	0
Mvolo	Mvolo	11728	Mvolo11728	MB	Mvolo	MvoloMvolo	2	2	M	M	alive	0	0	June 2022	alive	alive	0	0	0	1	1	N	NA	Not asked	June2020-June2022	24	2	2	41	N	N	N	NA	N	N	0	1	0	753	6	JDMB0410626		0	HAI MBANDUMU	6	JD	0	Present	0
Mvolo	Mvolo	5596	Mvolo5596	DB	Mvolo	MvoloMvolo	2	2	M	M	alive	0	0	June 2022	alive	alive	1	0	1	NA	1	N	NA	Not asked	June2020-June2022	24	2	2	104	N	N	N	NA	N	N	0	0	0	815	3	JDDB1040323		0	DOGABI	3	JD	0	Present	0
Mvolo	Mvolo	15081	Mvolo15081	HD	Mvolo	MvoloMvolo	2	2	F	F	alive	0	0	June 2022	alive	alive	0	0	1	NA	1	N	NA	Not asked	June2020-June2022	24	2	2	19	N	N	N	NA	N	N	0	0	1	1040	16	GAHD01916216		0	HAI DELIB	16	GA	0	Present	1
Mvolo	Mvolo	5641	Mvolo5641	MB	Mvolo	MvoloMvolo	2	2	M	M	alive	0	0	June 2022	alive	alive	0	0	1	NA	1	N	NA	Not asked	June2020-June2022	24	2	2	46	N	N	N	NA	N	N	0	0	0	861	4	DGMB0460324		0	HAI MBANDUMU	3	DG	0	Present	1
Mvolo	Mvolo	13265	Mvolo13265	DT	Mvolo	MvoloMvolo	2	2	F	F	alive	0	0	June 2022	alive	alive	0	0	1	NA	1	N	NA	Not asked	June2020-June2022	24	2	2	73	N	N	N	NA	N	N	1	0	0	1230	7	IJDT0730727		0	DOTRIBA	7	IJ	0	Present	0
Mvolo	Mvolo	11675	Mvolo11675	GI	Mvolo	MvoloMvolo	2	2	F	F	alive	0	0	June 2022	alive	alive	0	0	1	NA	1	N	NA	Not asked	June2020-June2022	24	2	2	73	N	N	N	NA	N	N	0	0	0	660	7	JAGI0730626		0	GIRA	6	JA	0	Present	0
Mvolo	Mvolo	12762	Mvolo12762	DG	Mvolo	MvoloMvolo	2	2	M	M	alive	0	0	June 2022	alive	alive	0	0	0	2	0	N	NA	Not asked	June2020-June2022	24	2	2	9	N	N	N	NA	N	N	0	1	0	115	8	CMDG0090728		0	DOGOYABULO	7	CM	0	Present	1
Mvolo	Mvolo	3355	Mvolo3355	KP	Mvolo	MvoloMvolo	2	2	F	F	alive	0	0	June 2022	alive	alive	0	0	0	2	1	N	NA	Not asked	June2020-June2022	24	2	2	31	N	N	N	NA	N	N	0	0	0	959	3	EKKP0310223		0	KPERI	2	EK	0	Present	0
Mvolo	Mvolo	5203	Mvolo5203	DT	Mvolo	MvoloMvolo	2	2	F	F	alive	0	0	June 2022	alive	alive	0	0	1	NA	1	N	NA	Not asked	June2020-June2022	24	2	2	55	N	N	N	NA	N	N	0	0	1	415	4	WDDT0550324		0	DOTRIBA	3	WD	0	Present	0
Mvolo	Mvolo	10685	Mvolo10685	DI	Mvolo	MvoloMvolo	2	2	F	F	alive	0	0	June 2022	alive	alive	0	0	1	NA	1	N	NA	Not asked	June2020-June2022	24	2	2	99	N	N	N	NA	N	N	0	0	0	1707	5	LGDI0990525		0	HAI DIOCES	5	LG	0	Present	0
Mvolo	Mvolo	10816	Mvolo10816	ME	Mvolo	MvoloMvolo	2	2	M	M	alive	0	0	June 2022	alive	alive	1	0	1	NA	1	N	NA	Not asked	June2020-June2022	24	2	2	65	N	N	N	NA	N	N	0	1	0	1882	5	JAME0650525		0	MEDIKANUNU	5	JA	0	Present	0
Mvolo	Mvolo	14615	Mvolo14615	HD	Mvolo	MvoloMvolo	2	2	M	M	alive	0	0	June 2022	alive	alive	1	0	1	NA	1	N	NA	Not asked	June2020-June2022	24	2	2	60	N	N	N	NA	N	N	0	1	0	2002	9	SSHD0600929		0	HAI DELIB	9	SS	0	Present	0
Mvolo	Mvolo	9462	Mvolo9462	KP	Mvolo	MvoloMvolo	2	2	F	F	alive	0	0	June 2022	alive	alive	0	0	0	16	1	N	NA	Not asked	June2020-June2022	24	2	2	41	N	N	N	NA	N	N	0	0	0	147	5	CMKP0410525		0	KPERI	5	CM	0	Present	0
Mvolo	Mvolo	14798	Mvolo14798	DB	Mvolo	MvoloMvolo	2	2	F	F	alive	0	0	June 2022	alive	alive	1	0	1	NA	1	N	NA	Not asked	June2020-June2022	24	2	2	114	N	N	N	NA	N	N	1	1	1	1135	10	GADB11410210		0	DOGABI	10	GA	0	Present	0
Mvolo	Mvolo	1723	Mvolo1723	ML	Mvolo	MvoloMvolo	2	2	F	F	alive	0	0	June 2022	alive	alive	0	0	1	NA	0	N	NA	Not asked	June2020-June2022	24	2	2	81	N	N	N	NA	N	N	0	0	0	1725	2	LGML0810122		0	HAI MALAKIA	1	LG	0	Present	1
Mvolo	Mvolo	12199	Mvolo12199	MS	Mvolo	MvoloMvolo	2	2	M	M	alive	0	0	June 2022	alive	alive	0	0	1	NA	1	N	NA	Not asked	June2020-June2022	24	2	2	6	N	N	N	NA	N	N	0	0	0	1565	10	MBMS00606210		0	HAI MASURA	6	MB	0	Present	1
Mvolo	Mvolo	15110	Mvolo15110	ME	Mvolo	MvoloMvolo	2	2	F	F	2020	1	1	June 2022	dead	dead	died	died	1	NA	1	died	NA	NA	June2020-June2022	6	0.5	0.5	64	died	died	died	NA	NA	Y	0	0	0	170	7	D18		0	MEDIKANUNU	7	CM	0	dead	0
Mvolo	Mvolo	9444	Mvolo9444	HM	Mvolo	MvoloMvolo	2	2	M	M	alive	0	0	June 2022	alive	alive	0	0	0	16	1	N	NA	Not asked	June2020-June2022	24	2	2	21	N	N	N	NA	N	N	0	0	1	127	6	CMHM0210526		0	HAI MATARA	5	CM	0	Present	0
Mvolo	Mvolo	14820	Mvolo14820	MU	Mvolo	MvoloMvolo	2	2	M	M	alive	0	0	June 2022	alive	alive	1	0	0	3	1	N	NA	Not asked	June2020-June2022	24	2	2	38	N	N	N	NA	N	N	0	0	0	1533	11	MBMU03810211		0	MUDURIA	10	MB	0	Present	0
Mvolo	Mvolo	14713	Mvolo14713	MU	Mvolo	MvoloMvolo	2	2	M	M	alive	0	0	June 2022	alive	alive	0	0	0	6	1	N	NA	Not asked	June2020-June2022	24	2	2	29	N	N	N	NA	N	N	0	0	0	267	10	DMMU02910210		0	MUDURIA	10	DM	0	Present	0
Mvolo	Mvolo	13234	Mvolo13234	MI	Mvolo	MvoloMvolo	2	2	F	F	alive	0	0	June 2022	alive	alive	1	0	1	NA	1	N	NA	Not asked	June2020-June2022	24	2	2	82	N	N	N	NA	N	N	1	1	1	1103	7	GAMI0820727		0	MINIKOLOME	7	GA	0	Absent	1
Mvolo	Mvolo	13943	Mvolo13943	MB	Mvolo	MvoloMvolo	2	2	M	M	alive	0	0	June 2022	alive	alive	1	0	0	6	1	N	NA	Not asked	June2020-June2022	24	2	2	27	N	N	N	NA	N	N	0	0	0	739	9	JDMB0270828		0	HAI MBANDUMU	8	JD	0	Present	0
Mvolo	Mvolo	12241	Mvolo12241	ME	Mvolo	MvoloMvolo	2	2	F	F	alive	0	0	June 2022	alive	alive	0	0	1	NA	1	N	NA	Not asked	June2020-June2022	24	2	2	51	N	N	N	NA	N	N	0	1	1	1638	6	LMME0510626		0	MEDIKANUNU	6	LM	0	Present	0
Mvolo	Mvolo	10567	Mvolo10567	MS	Mvolo	MvoloMvolo	2	2	M	M	alive	0	0	June 2022	alive	alive	0	0	0	4	1	N	NA	Not asked	June2020-June2022	24	2	2	8	N	N	N	NA	N	N	0	0	0	1563	7	MBMS0080526		0	HAI MASURA	5	MB	0	Present	1
Mvolo	Mvolo	9866	Mvolo9866	ME	Mvolo	MvoloMvolo	2	2	F	F	alive	0	0	June 2022	alive	alive	0	0	1	NA	1	N	NA	Not asked	June2020-June2022	24	2	2	44	N	N	N	NA	N	N	0	0	0	631	5	JAME0440525		0	MEDIKANUNU	5	JA	0	Present	1
Mvolo	Mvolo	13576	Mvolo13576	HD	Mvolo	MvoloMvolo	2	2	M	M	alive	0	0	June 2022	alive	alive	0	0	1	NA	1	N	NA	Not asked	June2020-June2022	24	2	2	25	N	N	N	NA	N	N	0	1	0	2038	7	SSHD0250727		0	HAI KOROSONA	7	SS	0	Present	0
Mvolo	Mvolo	15384	Mvolo15384	DO	Mvolo	MvoloMvolo	2	2	F	F	2021	1	0	June 2022	dead	dead	died	died	1	NA	1	died	NA	NA	June2020-June2022	18	1.5	1.5	111	died	died	died	NA	died	N	1	1	1	1695	7	D292		0	DOGERENG	6	LG	0	dead	0
Mvolo	Mvolo	13967	Mvolo13967	KE	Mvolo	MvoloMvolo	2	2	M	M	alive	0	0	June 2022	alive	alive	0	0	1	NA	1	N	NA	Not asked	June2020-June2022	24	2	2	81	N	N	N	NA	N	N	0	1	1	792	9	JDKE0810828		0	KELIBALA	8	JD	0	Present	0
Mvolo	Mvolo	13606	Mvolo13606	DT	Mvolo	MvoloMvolo	2	2	F	F	alive	0	0	June 2022	alive	alive	0	0	0	7	1	N	NA	Not asked	June2020-June2022	24	2	2	38	N	N	N	NA	N	N	0	1	1	2137	7	FDDT0380727		0	DOTRIBA	7	FD	0	Present	0
Mvolo	Mvolo	14822	Mvolo14822	MS	Mvolo	MvoloMvolo	2	2	F	F	alive	0	0	June 2022	alive	alive	0	0	0	12	1	N	NA	Not asked	June2020-June2022	24	2	2	21	N	N	N	NA	N	N	0	0	0	1550	11	MBMS02110210		0	HAI MAUSRA	10	MB	0	Present	0
Mvolo	Mvolo	11184	Mvolo11184	ME	Mvolo	MvoloMvolo	2	2	F	F	alive	0	0	June 2022	alive	alive	0	0	1	NA	1	N	NA	Not asked	June2020-June2022	24	2	2	44	N	N	N	NA	N	N	0	0	0	2351	5	WKME0440525		0	MEDIKANUNU	5	WK	0	Absent	0
Mvolo	Mvolo	14707	Mvolo14707	KO	Mvolo	MvoloMvolo	2	2	F	F	alive	0	0	June 2022	alive	alive	1	0	0	14	1	N	NA	Not asked	June2020-June2022	24	2	2	1	N	N	N	NA	N	N	0	1	0	239	10	DMKO00110210		0	KORBABANG	10	DM	0	Absent	0
Mvolo	Mvolo	12705	Mvolo12705	HD	Mvolo	MvoloMvolo	2	2	M	M	alive	0	0	June 2022	alive	alive	0	0	1	NA	1	N	NA	Not asked	June2020-June2022	24	2	2	21	N	N	N	NA	N	N	0	0	0	21	8	JNHD0210728		0	HAI DELIB	7	JN	0	Present	0
Mvolo	Mvolo	5123	Mvolo5123	WI	Mvolo	MvoloMvolo	2	2	F	F	alive	0	0	June 2022	alive	alive	0	0	1	NA	1	N	NA	Not asked	June2020-June2022	24	2	2	94	N	N	N	NA	N	N	0	0	0	332	3	DMWI0940323		0	WINIKASA	3	DM	0	Present	0
Mvolo	Mvolo	11801	Mvolo11801	MB	Mvolo	MvoloMvolo	2	2	M	M	alive	0	0	June 2022	alive	alive	0	0	1	NA	1	N	NA	Not asked	June2020-June2022	24	2	2	36	N	N	N	NA	N	N	0	0	0	852	7	DGMB0360626		0	HAI MBANDUMU	6	DG	0	Present	1
Mvolo	Mvolo	5239	Mvolo5239	YC	Mvolo	MvoloMvolo	2	2	F	F	alive	0	0	June 2022	alive	alive	0	0	1	NA	1	N	NA	Not asked	June2020-June2022	24	2	2	96	N	N	N	NA	N	N	0	0	0	456	3	WDYC0960323		0	YERI CENTER	3	WD	0	Present	0
Mvolo	Mvolo	15149	Mvolo15149	DT	Mvolo	MvoloMvolo	2	2	M	M	2021	1	0	June 2022	dead	dead	died	died	0	1	1	died	NA	NA	June2020-June2022	18	1.5	1.5	69	died	died	died	NA	died	N	0	0	1	429	9	D57		0	DOTRIBA	9	WD	0	dead	1
Mvolo	Mvolo	5377	Mvolo5377	HM	Mvolo	MvoloMvolo	2	2	M	M	alive	0	0	June 2022	alive	alive	0	0	1	NA	1	N	NA	Not asked	June2020-June2022	24	2	2	7	N	N	N	NA	N	N	0	1	0	594	4	JAHM0070324		0	HAI MATARA	3	JA	0	Present	0
Mvolo	Mvolo	14183	Mvolo14183	HB	Mvolo	MvoloMvolo	2	2	F	F	alive	0	0	June 2022	alive	alive	0	0	1	NA	1	N	NA	Not asked	June2020-June2022	24	2	2	21	N	N	N	NA	N	N	0	0	1	1785	8	LGHB0210828		0	HAI BOGORI	8	LG	0	Present	1
Mvolo	Mvolo	15023	Mvolo15023	JM	Mvolo	MvoloMvolo	2	2	M	M	alive	0	0	June 2022	alive	alive	1	0	0	2	0	N	NA	Not asked	June2020-June2022	24	2	2	29	N	N	N	NA	N	N	0	0	1	2366	14	WKJM02912214		0	JEBEL MIRA	12	WK	0	Absent	0
Mvolo	Mvolo	13948	Mvolo13948	MB	Mvolo	MvoloMvolo	2	2	M	M	alive	0	0	June 2022	alive	alive	1	0	1	NA	1	N	NA	Not asked	June2020-June2022	24	2	2	45	N	N	N	NA	N	N	0	0	0	757	9	JDMB0450829		0	HAI MBANDUMU	8	JD	0	Present	0
Mvolo	Mvolo	14994	Mvolo14994	DO	Mvolo	MvoloMvolo	2	2	F	F	alive	0	0	June 2022	alive	alive	0	0	1	NA	1	N	NA	Not asked	June2020-June2022	24	2	2	125	N	N	N	NA	N	N	0	0	0	712	12	JADO12512212		0	DOGERENG	12	JA	0	Present	0
Mvolo	Mvolo	14553	Mvolo14553	MU	Mvolo	MvoloMvolo	2	2	M	M	alive	0	0	June 2022	alive	alive	0	0	1	NA	1	N	NA	Not asked	June2020-June2022	24	2	2	27	N	N	N	NA	N	N	0	1	1	1405	10	WWMU02709210		0	MUDURIA	9	WW	0	Present	0
Mvolo	Mvolo	13253	Mvolo13253	DO	Mvolo	MvoloMvolo	2	2	F	F	alive	0	0	June 2022	alive	alive	0	0	1	NA	1	N	NA	Not asked	June2020-June2022	24	2	2	129	N	N	N	NA	N	N	1	0	0	1174	7	IJDO1290727		0	DOGERENG	7	IJ	0	Present	0
Mvolo	Mvolo	11006	Mvolo11006	GI	Mvolo	MvoloMvolo	2	2	M	M	alive	0	0	June 2022	alive	alive	0	0	0	4	1	N	NA	Not asked	June2020-June2022	24	2	2	59	N	N	N	NA	N	N	0	1	1	2116	5	FDGI0590525		0	GIRA	5	FD	0	Present	0
Mvolo	Mvolo	14273	Mvolo14273	HK	Mvolo	MvoloMvolo	2	2	F	F	alive	0	0	June 2022	alive	alive	0	0	1	NA	1	N	NA	Not asked	June2020-June2022	24	2	2	4	N	N	N	NA	N	N	0	0	1	2171	8	FDHK0040828		0	HAI KOROSONA	8	FD	0	Present	0
Mvolo	Mvolo	9597	Mvolo9597	DT	Mvolo	MvoloMvolo	2	2	M	M	alive	0	0	June 2022	alive	alive	1	0	0	5	1	N	NA	Not asked	June2020-June2022	24	2	2	57	N	N	N	NA	N	N	0	0	0	295	5	DMDT0570525		0	DOTRIBA	5	DM	0	Present	0
Mvolo	Mvolo	13933	Mvolo13933	DO	Mvolo	MvoloMvolo	2	2	F	F	alive	0	0	June 2022	alive	alive	0	0	1	NA	1	N	NA	Not asked	June2020-June2022	24	2	2	121	N	N	N	NA	N	N	0	0	0	708	9	JADO1210829		0	DOGERENG	8	JA	0	Present	0
Mvolo	Mvolo	14447	Mvolo14447	DO	Mvolo	MvoloMvolo	2	2	F	F	alive	0	0	June 2022	alive	alive	0	0	1	NA	1	N	NA	Not asked	June2020-June2022	24	2	2	121	N	N	N	NA	N	N	0	0	0	708	9	JADO1210929		0	DOGERENG	9	JA	0	Present	0
Mvolo	Mvolo	7898	Mvolo7898	DB	Mvolo	MvoloMvolo	2	2	F	F	alive	0	0	June 2022	alive	alive	1	0	1	NA	1	N	NA	Not asked	June2020-June2022	24	2	2	94	N	N	N	NA	N	N	0	0	0	805	5	JDDB0940425		0	DOGABI	4	JD	0	Present	1
Mvolo	Mvolo	14936	Mvolo14936	GI	Mvolo	MvoloMvolo	2	2	M	M	alive	0	0	June 2022	alive	alive	0	0	1	NA	1	N	NA	Not asked	June2020-June2022	24	2	2	60	N	N	N	NA	N	N	0	0	1	1081	11	GAGI06011211		0	GIRA	11	GA	0	Present	1
Mvolo	Mvolo	10738	Mvolo10738	HM	Mvolo	MvoloMvolo	2	2	M	M	alive	0	0	June 2022	alive	alive	0	0	1	NA	1	N	NA	Not asked	June2020-June2022	24	2	2	14	N	N	N	NA	N	N	1	0	0	1792	7	LGHM0140526		0	HAI MATARA	5	LG	0	Present	0
Mvolo	Mvolo	12314	Mvolo12314	HM	Mvolo	MvoloMvolo	2	2	M	M	alive	0	0	June 2022	alive	alive	0	0	1	NA	1	N	NA	Not asked	June2020-June2022	24	2	2	14	N	N	N	NA	N	N	1	0	0	1792	7	LGHM0140626		0	HAI MATARA	6	LG	0	Present	0
Mundri	Mundri Amadi and Centre	AKHG42M	Mundri Amadi and CentreAKHG42M	HG	First-line Sites	First-line SitesMundri	2	2	M	M	alive	0	0	01/07/2021	alive	alive	0	0	1	NA	1	N	NA	Not asked	Jan2020-Jun2021	18	2	1.5	100	N	N	N	NA	N	N	1	1	0	AKHG42MHG	5	HG1002M		0	NA			NA
Mundri	Mundri Amadi and Centre	AKHG122F	Mundri Amadi and CentreAKHG122F	HG	First-line Sites	First-line SitesMundri	2	2	F	F	alive	0	0	01/07/2021	alive	alive	1	0	0	4	1	N	NA	Not asked	Jan2020-Jun2021	18	2	1.5	105	N	N	N	NA	N	N	0	1	0	AKHG122FHG	6	HG1052F		0	NA			NA
Mundri	Mundri Amadi and Centre	AKHG192F	Mundri Amadi and CentreAKHG192F	HG	First-line Sites	First-line SitesMundri	2	2	F	F	alive	0	0	01/07/2021	alive	alive	0	0	0	7	1	N	NA	Not asked	Jan2020-Jun2021	18	2	1.5	111	N	N	N	NA	N	N	0	1	0	AKHG192FHG	3	HG1112F		0	NA			NA
Mundri	Mundri Amadi and Centre	AKHG212F	Mundri Amadi and CentreAKHG212F	HG	First-line Sites	First-line SitesMundri	2	2	F	F	alive	0	0	01/07/2021	alive	alive	0	0	0	7	1	N	NA	Not asked	Jan2020-Jun2021	18	2	1.5	113	N	N	N	NA	N	N	0	1	0	AKHG212FHG	3	HG1132F		0	NA			NA
Mundri	Mundri Amadi and Centre	KMPHG32F	Mundri Amadi and CentreKMPHG32F	HG	First-line Sites	First-line SitesMundri	2	2	F	F	alive	0	0	01/07/2021	alive	alive	1	0	0	7	1	N	NA	Not asked	Jan2020-Jun2021	18	2	1.5	116	N	N	N	NA	N	N	0	0	0	KMPHG32FHG	11	HG1162F		0	NA			NA
Mundri	Mundri Amadi and Centre	KMPHG122F	Mundri Amadi and CentreKMPHG122F	HG	First-line Sites	First-line SitesMundri	2	2	F	F	alive	0	0	01/07/2021	alive	alive	1	0	1	NA	1	N	NA	Not asked	Jan2020-Jun2021	18	2	1.5	121	N	N	N	NA	N	N	0	0	0	KMPHG122FHG	7	HG1212F		0	NA			NA
Mundri	Mundri Amadi and Centre	KMPHG142F	Mundri Amadi and CentreKMPHG142F	HG	First-line Sites	First-line SitesMundri	2	2	F	F	alive	0	0	01/07/2021	alive	alive	0	0	1	NA	1	N	NA	Not asked	Jan2020-Jun2021	18	2	1.5	123	N	N	N	NA	N	N	0	0	1	KMPHG142FHG	6	HG1232F		0	NA			NA
Mundri	Mundri Amadi and Centre	KMPHG152M	Mundri Amadi and CentreKMPHG152M	HG	First-line Sites	First-line SitesMundri	2	2	M	M	alive	0	0	01/07/2021	alive	alive	1	0	0	6	1	N	NA	Not asked	Jan2020-Jun2021	18	2	1.5	124	N	N	N	NA	N	N	0	0	0	KMPHG152MHG	12	HG1242M		0	NA			NA
Mundri	Mundri Amadi and Centre	KMPHG162F	Mundri Amadi and CentreKMPHG162F	HG	First-line Sites	First-line SitesMundri	2	2	F	F	alive	0	0	01/07/2021	alive	alive	0	0	1	NA	1	N	NA	Not asked	Jan2020-Jun2021	18	2	1.5	125	N	N	N	NA	N	N	0	0	0	KMPHG162FHG	6	HG1252F		0	NA			NA
Mundri	Mundri Amadi and Centre	KMPHG192F	Mundri Amadi and CentreKMPHG192F	HG	First-line Sites	First-line SitesMundri	2	2	F	F	alive	0	0	01/07/2021	alive	alive	1	0	1	NA	1	N	NA	Not asked	Jan2020-Jun2021	18	2	1.5	127	N	N	N	NA	N	N	0	0	0	KMPHG192FHG	8	HG1272F		0	NA			NA
Mundri	Mundri Amadi and Centre	AKHM382F	Mundri Amadi and CentreAKHM382F	HM	Second-line Sites	Second-line SitesMundri	2	2	F	F	alive	0	0	01/07/2021	alive	alive	0	0	1	NA	1	N	NA	Not asked	Jan2020-Jun2021	18	2	1.5	133	N	N	N	NA	N	N	0	0	0	AKHM382FHM	10	HM1332F		0	NA			NA
Mundri	Mundri Amadi and Centre	AKHM382F	Mundri Amadi and CentreAKHM382F	HM	Second-line Sites	Second-line SitesMundri	2	2	F	F	alive	0	0	01/07/2021	alive	alive	1	0	1	NA	1	N	NA	Not asked	Jan2020-Jun2021	18	2	1.5	133	N	N	N	NA	N	N	0	0	0	AKHM382FHM	10	HM1332F		0	NA			NA
Mundri	Mundri Amadi and Centre	AKHM352M	Mundri Amadi and CentreAKHM352M	HM	Second-line Sites	Second-line SitesMundri	2	2	M	M	alive	0	0	01/07/2021	alive	alive	1	0	1	NA	1	N	NA	Not asked	Jan2020-Jun2021	18	2	1.5	136	N	N	N	NA	N	N	0	0	0	AKHM352MHM	12	HM1362M		0	NA			NA
Mundri	Mundri Amadi and Centre	AKHM342M	Mundri Amadi and CentreAKHM342M	HM	Second-line Sites	Second-line SitesMundri	2	2	M	M	alive	0	0	01/07/2021	alive	alive	1	0	0	4	1	N	NA	Not asked	Jan2020-Jun2021	18	2	1.5	137	N	N	N	NA	N	N	0	0	0	AKHM342MHM	7	HM1372M		0	NA			NA
Mundri	Mundri Amadi and Centre	AKHM332F	Mundri Amadi and CentreAKHM332F	HM	Second-line Sites	Second-line SitesMundri	2	2	F	F	alive	0	0	01/07/2021	alive	alive	1	0	0	4	1	N	NA	Not asked	Jan2020-Jun2021	18	2	1.5	138	N	N	N	NA	N	N	0	1	0	AKHM332FHM	15	HM1382F		0	NA			NA
Mundri	Mundri Amadi and Centre	AKHM282F	Mundri Amadi and CentreAKHM282F	HM	Second-line Sites	Second-line SitesMundri	2	2	F	F	alive	0	0	01/07/2021	alive	alive	0	0	1	NA	1	N	NA	Not asked	Jan2020-Jun2021	18	2	1.5	142	N	N	N	NA	N	N	0	1	0	AKHM282FHM	8	HM1422F		0	NA			NA
Mundri	Mundri Amadi and Centre	KMPHM122F	Mundri Amadi and CentreKMPHM122F	HM	Second-line Sites	Second-line SitesMundri	2	2	F	F	alive	0	0	01/07/2021	alive	alive	1	0	1	NA	1	N	NA	Not asked	Jan2020-Jun2021	18	2	1.5	151	N	N	N	NA	N	N	0	1	1	KMPHM122FHM	9	HM1512F		1	NA			NA
Mundri	Mundri Amadi and Centre	KMPHM302M	Mundri Amadi and CentreKMPHM302M	HM	Second-line Sites	Second-line SitesMundri	2	2	M	M	alive	0	0	01/07/2021	alive	alive	0	0	1	NA	1	N	NA	Not asked	Jan2020-Jun2021	18	2	1.5	155	N	N	N	NA	N	N	0	0	0	KMPHM302MHM	5	HM1552M		0	NA			NA
Mundri	Mundri Amadi and Centre	KMPHM332M	Mundri Amadi and CentreKMPHM332M	HM	Second-line Sites	Second-line SitesMundri	2	2	M	M	alive	0	0	01/07/2021	alive	alive	1	0	1	NA	1	N	NA	Not asked	Jan2020-Jun2021	18	2	1.5	158	N	N	N	NA	N	N	0	0	0	KMPHM332MHM	11	HM1582M		0	NA			NA
Mundri	Mundri Amadi and Centre	KMPHM362F	Mundri Amadi and CentreKMPHM362F	HM	Second-line Sites	Second-line SitesMundri	2	2	F	F	alive	0	0	01/07/2021	alive	alive	1	0	0	17	1	N	NA	Not asked	Jan2020-Jun2021	18	2	1.5	160	N	N	N	NA	N	N	0	0	1	KMPHM362FHM	4	HM1602F		0	NA			NA
Mundri	Mundri Amadi and Centre	LAHN42F	Mundri Amadi and CentreLAHN42F	HN	First-line Sites	First-line SitesMundri	2	2	F	F	alive	0	0	01/07/2021	alive	alive	0	0	1	NA	1	N	NA	Not asked	Jan2020-Jun2021	18	2	1.5	170	N	N	N	NA	N	N	0	0	0	LAHN42FHN	12	HN1702F		0	NA			NA
Mundri	Mundri Amadi and Centre	LAHN192F	Mundri Amadi and CentreLAHN192F	HN	First-line Sites	First-line SitesMundri	2	2	F	F	alive	0	0	01/07/2021	alive	alive	1	0	1	NA	1	N	NA	Not asked	Jan2020-Jun2021	18	2	1.5	174	N	N	N	NA	N	N	0	0	1	LAHN192FHN	8	HN1742F		0	NA			NA
Mundri	Mundri Amadi and Centre	JNHN92M	Mundri Amadi and CentreJNHN92M	HN	First-line Sites	First-line SitesMundri	2	2	M	M	alive	0	0	01/07/2021	alive	alive	0	0	1	NA	0	N	NA	Not asked	Jan2020-Jun2021	18	2	1.5	185	N	N	N	NA	N	N	0	0	1	JNHN92MHN	7	HN1852M		0	NA			NA
Mundri	Mundri Amadi and Centre	JNHN102F	Mundri Amadi and CentreJNHN102F	HN	First-line Sites	First-line SitesMundri	2	2	F	F	alive	0	0	01/07/2021	alive	alive	1	0	1	NA	0	N	NA	Not asked	Jan2020-Jun2021	18	2	1.5	186	N	N	N	NA	N	N	0	0	1	JNHN102FHN	9	HN1862F		0	NA			NA
Mundri	Mundri Amadi and Centre	JNHN202M	Mundri Amadi and CentreJNHN202M	HN	First-line Sites	First-line SitesMundri	2	2	M	M	alive	0	0	01/07/2021	alive	alive	0	0	1	NA	1	N	NA	Not asked	Jan2020-Jun2021	18	2	1.5	187	N	N	N	NA	N	N	0	0	0	JNHN202MHN	4	HN1872M		0	NA			NA
Mundri	Mundri Amadi and Centre	JNHN192M	Mundri Amadi and CentreJNHN192M	HN	First-line Sites	First-line SitesMundri	2	2	M	M	alive	0	0	01/07/2021	alive	alive	0	0	1	NA	1	N	NA	Not asked	Jan2020-Jun2021	18	2	1.5	188	N	N	N	NA	N	N	0	0	0	JNHN192MHN	6	HN1882M		0	NA			NA
Mundri	Mundri Amadi and Centre	JNHN182M	Mundri Amadi and CentreJNHN182M	HN	First-line Sites	First-line SitesMundri	2	2	M	M	alive	0	0	01/07/2021	alive	alive	0	0	1	NA	0	N	NA	Not asked	Jan2020-Jun2021	18	2	1.5	189	N	N	N	NA	N	N	0	0	1	JNHN182MHN	6	HN1892M		0	NA			NA
Mundri	Mundri Amadi and Centre	JNHN172F	Mundri Amadi and CentreJNHN172F	HN	First-line Sites	First-line SitesMundri	2	2	F	F	alive	0	0	01/07/2021	alive	alive	0	0	1	NA	0	N	NA	Not asked	Jan2020-Jun2021	18	2	1.5	190	N	N	N	NA	N	N	0	0	1	JNHN172FHN	7	HN1902F		0	NA			NA
Mundri	Mundri Amadi and Centre	JNHN52M	Mundri Amadi and CentreJNHN52M	HN	First-line Sites	First-line SitesMundri	2	2	M	M	alive	0	0	01/07/2021	alive	alive	1	0	0	3	0	N	NA	Not asked	Jan2020-Jun2021	18	2	1.5	195	N	N	N	NA	N	N	0	0	1	JNHN52MHN	8	HN1952M		0	NA			NA
Mundri	Mundri Amadi and Centre	KMPHG62F	Mundri Amadi and CentreKMPHG62F	HG	First-line Sites	First-line SitesMundri	2	2	F	F	alive	0	0	01/07/2021	alive	alive	1	0	1	NA	1	N	NA	Not asked	Jan2020-Jun2021	18	2	1.5	19	N	N	N	NA	N	N	0	0	1	KMPHG62FHG	8	HG192F		0	NA			NA
Mundri	Mundri Amadi and Centre	EALE372M	Mundri Amadi and CentreEALE372M	LE	First-line Sites	First-line SitesMundri	2	2	M	M	alive	0	0	01/07/2021	alive	alive	1	0	1	NA	1	N	NA	Not asked	Jan2020-Jun2021	18	2	1.5	212	N	N	N	NA	N	N	0	0	1	EALE372MLE	21	LE2122M		0	NA			NA
Mundri	Mundri East	JJLT22M	Mundri EastJJLT22M	LT	Mundri East	Mundri EastMundri	2	2	M	M	alive	0	0	01/07/2021	alive	alive	1	0	0	5	0	N	NA	Not asked	Jan2020-Jun2021	18	2	1.5	215	N	N	N	NA	N	N	0	0	1	JJLT22MLT	7	LT2152M		0	NA			NA
Mundri	Mundri Amadi and Centre	AKHG92M	Mundri Amadi and CentreAKHG92M	HG	First-line Sites	First-line SitesMundri	2	2	M	M	alive	0	0	01/07/2021	alive	alive	1	0	0	6	1	N	NA	Not asked	Jan2020-Jun2021	18	2	1.5	23	N	N	N	NA	N	N	0	0	0	AKHG92MHG	8	HG232M		0	NA			NA
Mundri	Mundri East	JJLT102M	Mundri EastJJLT102M	LT	Mundri East	Mundri EastMundri	2	2	M	M	alive	0	0	01/07/2021	alive	alive	1	0	1	NA	1	N	NA	Not asked	Jan2020-Jun2021	18	2	1.5	24	N	N	N	NA	N	N	0	0	0	JJLT102MLT	18	LT242M		0	NA			NA
Mundri	Mundri East	EJMLT272F	Mundri EastEJMLT272F	LT	Mundri East	Mundri EastMundri	2	2	F	F	alive	0	0	01/07/2021	alive	alive	0	0	1	NA	1	N	NA	Not asked	Jan2020-Jun2021	18	2	1.5	268	N	N	N	NA	N	N	0	0	0	EJMLT272FLT	10	LT2682F		0	NA			NA
Mundri	Mundri East	EJMLT362M	Mundri EastEJMLT362M	LT	Mundri East	Mundri EastMundri	2	2	M	M	alive	0	0	01/07/2021	alive	alive	0	0	1	NA	1	N	NA	Not asked	Jan2020-Jun2021	18	2	1.5	275	N	N	N	NA	N	N	0	0	1	EJMLT362MLT	6	LT2752M		0	NA			NA
Mundri	Mundri East	EJMLT392F	Mundri EastEJMLT392F	LT	Mundri East	Mundri EastMundri	2	2	F	F	alive	0	0	01/07/2021	alive	alive	0	0	1	NA	1	N	NA	Not asked	Jan2020-Jun2021	18	2	1.5	278	N	N	N	NA	N	N	0	0	0	EJMLT392FLT	6	LT2782F		0	NA			NA
Mundri	Mundri Amadi and Centre	EAMK232F	Mundri Amadi and CentreEAMK232F	MK	Second-line Sites	Second-line SitesMundri	2	2	F	F	alive	0	0	01/07/2021	alive	alive	0	0	1	NA	0	N	NA	Not asked	Jan2020-Jun2021	18	2	1.5	305	N	N	N	NA	N	N	0	0	1	EAMK232FMK	10	MK3052F		0	NA			NA
Mundri	Mundri Amadi and Centre	EAMK122F	Mundri Amadi and CentreEAMK122F	MK	Second-line Sites	Second-line SitesMundri	2	2	F	F	alive	0	0	01/07/2021	alive	alive	0	0	1	NA	1	N	NA	Not asked	Jan2020-Jun2021	18	2	1.5	312	N	N	N	NA	N	N	0	0	0	EAMK122FMK	12	MK3122F		0	NA			NA
Mundri	Mundri Amadi and Centre	EAMK102M	Mundri Amadi and CentreEAMK102M	MK	Second-line Sites	Second-line SitesMundri	2	2	M	M	alive	0	0	01/07/2021	alive	alive	0	0	1	NA	1	N	NA	Not asked	Jan2020-Jun2021	18	2	1.5	314	N	N	N	NA	N	N	0	0	0	EAMK102MMK	7	MK3142M		0	NA			NA
Mundri	Mundri Amadi and Centre	EAMK62F	Mundri Amadi and CentreEAMK62F	MK	Second-line Sites	Second-line SitesMundri	2	2	F	F	alive	0	0	01/07/2021	alive	alive	1	0	1	NA	1	N	NA	Not asked	Jan2020-Jun2021	18	2	1.5	318	N	N	N	NA	N	N	0	0	1	EAMK62FMK	6	MK3182F		0	NA			NA
Mundri	Mundri Amadi and Centre	EAMK52M	Mundri Amadi and CentreEAMK52M	MK	Second-line Sites	Second-line SitesMundri	2	2	M	M	alive	0	0	01/07/2021	alive	alive	1	0	1	NA	1	N	NA	Not asked	Jan2020-Jun2021	18	2	1.5	319	N	N	N	NA	N	N	0	0	0	EAMK52MMK	7	MK3192M		0	NA			NA
Mundri	Mundri Amadi and Centre	EAMK32F	Mundri Amadi and CentreEAMK32F	MK	Second-line Sites	Second-line SitesMundri	2	2	F	F	alive	0	0	01/07/2021	alive	alive	1	0	1	NA	1	N	NA	Not asked	Jan2020-Jun2021	18	2	1.5	321	N	N	N	NA	N	N	0	0	0	EAMK32FMK	10	MK3212F		0	NA			NA
Mundri	Mundri Amadi and Centre	EAMK292F	Mundri Amadi and CentreEAMK292F	MK	Second-line Sites	Second-line SitesMundri	2	2	F	F	alive	0	0	01/07/2021	alive	alive	1	0	1	NA	1	N	NA	Not asked	Jan2020-Jun2021	18	2	1.5	328	N	N	N	NA	N	N	0	0	1	EAMK292FMK	8	MK3282F		0	NA			NA
Mundri	Mundri Amadi and Centre	EAMK352M	Mundri Amadi and CentreEAMK352M	MK	Second-line Sites	Second-line SitesMundri	2	2	M	M	alive	0	0	01/07/2021	alive	alive	0	0	1	NA	1	N	NA	Not asked	Jan2020-Jun2021	18	2	1.5	333	N	N	N	NA	N	N	0	0	0	EAMK352MMK	12	MK3332M		0	NA			NA
Mundri	Mundri East	MRLT1822	Mundri EastMRLT1822	LT	Mundri East	Mundri EastMundri	2	2	F	F	alive	0	0	01/07/2021	alive	alive	0	0	1	NA	1	N	NA	Not asked	Jan2020-Jun2021	18	2	1.5	341	N	N	N	NA	N	N	0	0	0	MRLT1822LT	9	LT3412F		1	NA			NA
Mundri	Mundri Amadi and Centre	KMPHG172M	Mundri Amadi and CentreKMPHG172M	HG	First-line Sites	First-line SitesMundri	2	2	M	M	alive	0	0	01/07/2021	alive	alive	1	0	1	NA	1	N	NA	Not asked	Jan2020-Jun2021	18	2	1.5	34	N	N	N	NA	N	N	0	1	0	KMPHG172MHG	8	HG342M		0	NA			NA
Mundri	Mundri Amadi and Centre	AKHG112M	Mundri Amadi and CentreAKHG112M	HG	First-line Sites	First-line SitesMundri	2	2	M	M	alive	0	0	01/07/2021	alive	alive	1	0	0	6	1	N	NA	Not asked	Jan2020-Jun2021	18	2	1.5	35	N	N	N	NA	N	N	0	1	0	AKHG112MHG	4	HG352M		0	NA			NA
Mundri	Mundri East	EJMLT92M	Mundri EastEJMLT92M	LT	Mundri East	Mundri EastMundri	2	2	M	M	alive	0	0	01/07/2021	alive	alive	0	0	0	14	1	N	NA	Not asked	Jan2020-Jun2021	18	2	1.5	42	N	N	N	NA	N	N	0	0	0	EJMLT92MLT	13	LT422M		0	NA			NA
Mundri	Mundri East	EJMLT222M	Mundri EastEJMLT222M	LT	Mundri East	Mundri EastMundri	2	2	M	M	alive	0	0	01/07/2021	alive	alive	0	0	1	NA	1	N	NA	Not asked	Jan2020-Jun2021	18	2	1.5	45	N	N	N	NA	N	N	0	0	1	EJMLT222MLT	9	LT452M		0	NA			NA
Mundri	Mundri Amadi and Centre	KMPHG92F	Mundri Amadi and CentreKMPHG92F	HG	First-line Sites	First-line SitesMundri	2	2	F	F	alive	0	0	01/07/2021	alive	alive	1	0	1	NA	1	N	NA	Not asked	Jan2020-Jun2021	18	2	1.5	49	N	N	N	NA	N	N	0	0	0	KMPHG92FHG	11	HG492F		0	NA			NA
Mundri	Mundri Amadi and Centre	JNHN152F	Mundri Amadi and CentreJNHN152F	HN	First-line Sites	First-line SitesMundri	2	2	F	F	alive	0	0	01/07/2021	alive	alive	0	0	1	NA	0	N	NA	Not asked	Jan2020-Jun2021	18	2	1.5	5	N	N	N	NA	N	N	0	0	1	JNHN152FHN	15	HN52F		0	NA			NA
Mundri	Mundri Amadi and Centre	JNHN152M	Mundri Amadi and CentreJNHN152M	HN	First-line Sites	First-line SitesMundri	2	2	M	M	alive	0	0	01/07/2021	alive	alive	0	0	1	NA	0	N	NA	Not asked	Jan2020-Jun2021	18	2	1.5	5	N	N	N	NA	N	N	0	0	1	JNHN152MHN	15	HN52M		0	NA			NA
Mundri	Mundri Amadi and Centre	EAMK322F	Mundri Amadi and CentreEAMK322F	MK	Second-line Sites	Second-line SitesMundri	2	2	F	F	alive	0	0	01/07/2021	alive	alive	1	0	1	NA	1	N	NA	Not asked	Jan2020-Jun2021	18	2	1.5	62	N	N	N	NA	N	N	0	0	1	EAMK322FMK	8	MK622F		0	NA			NA
Mundri	Mundri Amadi and Centre	LAHF252M	Mundri Amadi and CentreLAHF252M	HF	Second-line Sites	Second-line SitesMundri	2	2	M	M	alive	0	0	01/07/2021	alive	alive	0	0	1	NA	1	Y	NA	Not asked	Jan2020-Jun2021	18	2	1.5	78	N	N	N	NA	N	N	0	0	0	LAHF252MHF	11	HF782M		0	NA			NA
Mundri	Mundri Amadi and Centre	JNHF392F	Mundri Amadi and CentreJNHF392F	HF	Second-line Sites	Second-line SitesMundri	2	2	F	F	alive	0	0	01/07/2021	alive	alive	0	0	1	NA	0	N	NA	Not asked	Jan2020-Jun2021	18	2	1.5	82	N	N	N	NA	N	N	0	0	1	JNHF392FHF	8	HF822F		0	NA			NA
Mundri	Mundri Amadi and Centre	JNHF352M	Mundri Amadi and CentreJNHF352M	HF	Second-line Sites	Second-line SitesMundri	2	2	M	M	alive	0	0	01/07/2021	alive	alive	0	0	1	NA	1	N	NA	Not asked	Jan2020-Jun2021	18	2	1.5	84	N	N	N	NA	N	N	0	0	0	JNHF352MHF	9	HF842M		0	NA			NA
Mundri	Mundri Amadi and Centre	JNHF332F	Mundri Amadi and CentreJNHF332F	HF	Second-line Sites	Second-line SitesMundri	2	2	F	F	alive	0	0	01/07/2021	alive	alive	0	0	1	NA	0	N	NA	Not asked	Jan2020-Jun2021	18	2	1.5	85	N	N	N	NA	N	N	0	0	1	JNHF332FHF	8	HF852F		0	NA			NA
Mundri	Mundri Amadi and Centre	FNHF262M	Mundri Amadi and CentreFNHF262M	HF	Second-line Sites	Second-line SitesMundri	2	2	M	M	alive	0	0	01/07/2021	alive	alive	0	0	1	NA	1	N	NA	Not asked	Jan2020-Jun2021	18	2	1.5	90	N	N	N	NA	N	N	0	0	0	FNHF262MHF	8	HF902M		0	NA			NA
Mundri	Mundri Amadi and Centre	JNHF252F	Mundri Amadi and CentreJNHF252F	HF	Second-line Sites	Second-line SitesMundri	2	2	F	F	alive	0	0	01/07/2021	alive	alive	0	0	1	NA	1	N	NA	Not asked	Jan2020-Jun2021	18	2	1.5	91	N	N	N	NA	N	N	0	0	0	JNHF252FHF	7	HF912F		0	NA			NA
Mundri	Mundri Amadi and Centre	JNHF232F	Mundri Amadi and CentreJNHF232F	HF	Second-line Sites	Second-line SitesMundri	2	2	F	F	alive	0	0	01/07/2021	alive	alive	0	0	1	NA	0	N	NA	Not asked	Jan2020-Jun2021	18	2	1.5	93	N	N	N	NA	N	N	0	0	1	JNHF232FHF	13	HF932F		0	NA			NA
Wulu	Wulu	422TOMTM208M	Wulu422TOMTM208M	TO	Second-line Sites	Second-line SitesWulu	2	2	M	M	alive	0	0	03/02/2024	alive	alive	not asked	0	1	NA	1	N	UNDER 5 YEARS	alive	03/02/2024	24	2	2	208	N	N	N	N	NA	N	0	0	0	20/03/010	4	MTMTO20/03/01021		NA	TONJO	2	MTM	NA	Present	0
Wulu	Wulu	465TOPMJ38M	Wulu465TOPMJ38M	TO	Second-line Sites	Second-line SitesWulu	2	2	M	M	alive	0	0	03/02/2024	alive	alive	not asked	0	0	6	1	N	UNDER AGE	alive	03/02/2024	24	2	2	38	N	N	N	N	NA	N	0	0	0	06/03/004	3	PMJTO06/03/00421		NA	TONJO	3	PMJ	NA	Present	1
Wulu	Wulu	479KOADS53M	Wulu479KOADS53M	KO	First-line Sites	First-line SitesWulu	2	2	M	M	alive	0	0	03/02/2024	alive	alive	not asked	0	1	NA	1	N	UNDER 5 YEARS	alive	03/02/2024	24	2	2	53	N	N	N	N	NA	N	0	1	0	07/01/007	3	ADSKO07/01/00721		NA	KARABAGODO	3	ADS	NA	Present	0
Wulu	Wulu	1258WOWAA163M	Wulu1258WOWAA163M	WO	First-line Sites	First-line SitesWulu	2	2	M	M	alive	0	1	03/02/2024	alive	alive	not asked	0	1	NA	1	N	ABSENT	alive	03/02/2024	24	2	2	163	N	N	Y	N	NA	N	0	0	0	16/01/008b	8	WAAWO16/01/008b21		NA	WOKO	8	WAA	NA	Present	0
Wulu	Wulu	583WOWAA161F	Wulu583WOWAA161F	WO	First-line Sites	First-line SitesWulu	2	2	F	F	alive	0	0	03/02/2024	alive	alive	not asked	0	1	NA	1	N	SMALL AGE	alive	03/02/2024	24	2	2	161	N	N	N	N	NA	N	0	0	0	16/01/007	3	WAAWO16/01/00722		NA	WOKO	3	WAA	NA	Present	0
Wulu	Wulu	651TODWA20F	Wulu651TODWA20F	TO	Second-line Sites	Second-line SitesWulu	2	2	F	F	alive	0	0	03/02/2024	alive	alive	not asked	0	1	NA	1	N	SMALL	alive	03/02/2024	24	2	2	20	N	N	N	N	NA	N	0	0	0	03/03/003	4	DWATO03/03/00322		NA	TONJO	4	DWA	NA	Present	0
Wulu	Wulu	1303WOWAA158F	Wulu1303WOWAA158F	WO	First-line Sites	First-line SitesWulu	2	2	F	F	alive	0	1	03/02/2024	alive	alive	not asked	0	1	NA	0	N	NA	alive	03/02/2024	24	2	2	158	N	N	Y	N	NA	N	0	1	0	16/01/004	10	WAAWO16/01/00422		NA	WOKO	9	WAA	NA	Present	0
Wulu	Wulu	691TOADS68F	Wulu691TOADS68F	TO	Second-line Sites	Second-line SitesWulu	2	2	F	F	alive	0	0	03/02/2024	alive	alive	not asked	0	0	7	1	N	CHILD	alive	03/02/2024	24	2	2	68	N	N	N	N	NA	N	0	1	0	07/03/003	4	ADSTO07/03/00322		NA	TONJO	4	ADS	NA	Present	0
Wulu	Wulu	764WPBMJ148F	Wulu764WPBMJ148F	WP	Second-line Sites	Second-line SitesWulu	2	2	F	F	alive	0	0	03/02/2024	alive	alive	not asked	0	1	NA	1	N	SMALL	alive	03/02/2024	24	2	2	148	N	N	N	N	NA	N	0	0	0	14/04/011	4	BMJWP14/04/01122		NA	WAR PAC	4	BMJ	NA	Absent	1
Wulu	Wulu	767WPBMJ151M	Wulu767WPBMJ151M	WP	Second-line Sites	Second-line SitesWulu	2	2	M	M	alive	0	0	03/02/2024	alive	alive	not asked	0	1	NA	1	N	SMALL	alive	03/02/2024	24	2	2	151	N	N	N	N	NA	N	0	0	0	14/04/013b	5	BMJWP14/04/013b21		NA	WAR PAC	4	BMJ	NA	Present	1
Wulu	Wulu	770KIBMJ154M	Wulu770KIBMJ154M	KI	Second-line Sites	Second-line SitesWulu	2	2	M	M	alive	0	0	03/02/2024	alive	alive	not asked	0	1	NA	1	N	UNDER 5 YEARS	alive	03/02/2024	24	2	2	154	N	N	N	N	NA	N	0	0	0	14/04/017	4	BMJKI14/04/01721		NA	KOMBI	4	BMJ	NA	Present	1
Wulu	Wulu	849MCJMM29M	Wulu849MCJMM29M	MC	Second-line Sites	Second-line SitesWulu	2	2	M	M	alive	0	0	03/02/2024	alive	alive	not asked	0	0	4	1	N	UNDER 5 YEARS	alive	03/02/2024	24	2	2	29	N	N	N	N	NA	N	0	0	0	04/05/005	6	JMMMC04/05/00521		NA	MAKUNDI CENTER	5	JMM	NA	Present	0
Wulu	Wulu	900KIAMA105M	Wulu900KIAMA105M	KI	Second-line Sites	Second-line SitesWulu	2	2	M	M	alive	0	0	03/02/2024	alive	alive	not asked	0	0	1	1	N	UNDER 5 YEARS	alive	03/02/2024	24	2	2	105	N	N	N	N	NA	N	0	0	0	11/06/006	5	AMAKI11/06/00621		NA	KOMBI	5	AMA	NA	Present	0
Wulu	Wulu	928WPBMJ142F	Wulu928WPBMJ142F	WP	Second-line Sites	Second-line SitesWulu	2	2	F	F	alive	0	0	03/02/2024	alive	alive	not asked	0	1	NA	1	N	SMALL	alive	03/02/2024	24	2	2	142	N	N	N	N	NA	N	0	0	0	14/04/006	5	BMJWP14/04/00622		NA	WAR PAC	5	BMJ	NA	Present	0
Wulu	Wulu	932WPBMJ147F	Wulu932WPBMJ147F	WP	Second-line Sites	Second-line SitesWulu	2	2	F	F	alive	0	0	03/02/2024	alive	alive	not asked	0	1	NA	1	N	SMALL	alive	03/02/2024	24	2	2	147	N	N	N	N	NA	N	0	0	0	14/04/010	5	BMJWP14/04/01022		NA	WAR PAC	5	BMJ	NA	Present	0
Wulu	Wulu	1017KOADS59F	Wulu1017KOADS59F	KO	First-line Sites	First-line SitesWulu	2	2	F	F	alive	0	0	03/02/2024	alive	alive	not asked	0	1	NA	1	N	UNDER 5 YEAR	alive	03/02/2024	24	2	2	59	N	N	N	N	NA	N	0	1	0	07/01/013	6	ADSKO07/01/01322		NA	KARABAGODO	6	ADS	NA	Present	1
Wulu	Wulu	1025MCJMM72M	Wulu1025MCJMM72M	MC	Second-line Sites	Second-line SitesWulu	2	2	M	M	alive	0	0	03/02/2024	alive	alive	not asked	0	0	4	1	N	UNDER 5 YEARS	alive	03/02/2024	24	2	2	72	N	N	N	N	NA	N	0	0	0	07/05/007	6	JMMMC07/05/00721		NA	MAKUNDI CENTER	6	JMM	NA	Present	0
Wulu	Wulu	1050WPZDN119F	Wulu1050WPZDN119F	WP	Second-line Sites	Second-line SitesWulu	2	2	F	F	alive	0	0	03/02/2024	alive	alive	not asked	0	1	NA	1	N	NOT ELIGIBLE	alive	03/02/2024	24	2	2	119	N	N	N	N	NA	N	0	0	0	12/04/013	7	ZDNWP12/04/01322		NA	WAR PAC	6	ZDN	NA	Present	0
Wulu	Wulu	1069WPBMJ145F	Wulu1069WPBMJ145F	WP	Second-line Sites	Second-line SitesWulu	2	2	F	F	alive	0	0	03/02/2024	alive	alive	not asked	0	1	NA	1	N	SMALL	alive	03/02/2024	24	2	2	145	N	N	N	N	NA	N	0	0	0	14/04/008	6	BMJWP14/04/00822		NA	WAR PAC	6	BMJ	NA	Absent	1
Wulu	Wulu	1083WOWAA167M	Wulu1083WOWAA167M	WO	First-line Sites	First-line SitesWulu	2	2	M	M	alive	0	0	03/02/2024	alive	alive	not asked	0	1	NA	1	N	SMALL	alive	03/02/2024	24	2	2	167	N	N	N	N	NA	N	0	0	0	16/01/025	6	WAAWO16/01/02521		NA	WOKO	6	WAA	NA	Present	1
Wulu	Wulu	1092TOWAA177M	Wulu1092TOWAA177M	TO	Second-line Sites	Second-line SitesWulu	2	2	M	M	alive	0	0	03/02/2024	alive	alive	not asked	0	1	NA	1	N	SMALL	alive	03/02/2024	24	2	2	177	N	N	N	N	NA	N	0	0	0	16/03/022	6	WAATO16/03/02221		NA	TONJO	6	WAA	NA	Present	0
Wulu	Wulu	1099MCJMN186F	Wulu1099MCJMN186F	MC	Second-line Sites	Second-line SitesWulu	2	2	F	F	alive	0	0	03/02/2024	alive	alive	not asked	0	1	NA	0	N	UNDER 5 YEARS	alive	03/02/2024	24	2	2	186	N	N	N	N	NA	N	0	0	1	18/05/006	6	JMNMC18/05/00622		NA	MAKUNDI CENTER	6	JMN	NA	Present	0
Wulu	Wulu	1107TOJMM196M	Wulu1107TOJMM196M	TO	Second-line Sites	Second-line SitesWulu	2	2	M	M	alive	0	0	03/02/2024	alive	alive	not asked	0	0	3	1	N	UNDER 5 YEARS	alive	03/02/2024	24	2	2	196	N	N	N	N	NA	N	0	0	0	19/06/003	6	JMMTO19/06/00321		NA	TONJO	6	JMM	NA	Present	0
Wulu	Wulu	1155TOZDN109F	Wulu1155TOZDN109F	TO	Second-line Sites	Second-line SitesWulu	2	2	F	F	alive	0	0	03/02/2024	alive	alive	not asked	0	1	NA	1	N	UNDER 5 YEARS	alive	03/02/2024	24	2	2	109	N	N	N	N	NA	N	0	0	0	12/03/003	7	ZDNTO12/03/00322		NA	TONJO	7	ZDN	NA	Present	0
Wulu	Wulu	1161WOMMM124F	Wulu1161WOMMM124F	WO	First-line Sites	First-line SitesWulu	2	2	F	F	alive	0	0	03/02/2024	alive	alive	not asked	0	1	NA	1	N	SMALL	alive	03/02/2024	24	2	2	124	N	N	N	N	NA	N	0	0	0	13/01/026	8	MMMWO13/01/02622		NA	WOKO	7	MMM	NA	Present	0
Wulu	Wulu	1165TOMMM131M	Wulu1165TOMMM131M	TO	Second-line Sites	Second-line SitesWulu	2	2	M	M	alive	0	0	03/02/2024	alive	alive	not asked	0	1	NA	0	N	NA	alive	03/02/2024	24	2	2	131	N	N	N	N	NA	N	0	0	1	13/03/020	7	MMMTO13/03/02021		NA	TONJO	7	MMM	NA	Present	0
Wulu	Wulu	1167TOBMJ135M	Wulu1167TOBMJ135M	TO	Second-line Sites	Second-line SitesWulu	2	2	M	M	alive	0	0	03/02/2024	alive	alive	not asked	0	1	NA	1	N	UNDER 5 YEARS	alive	03/02/2024	24	2	2	135	N	N	N	N	NA	N	0	0	0	14/03/004	7	BMJTO14/03/00421		NA	TONJO	7	BMJ	NA	Present	1
Wulu	Wulu	1206TOJMM204M	Wulu1206TOJMM204M	TO	Second-line Sites	Second-line SitesWulu	2	2	M	M	alive	0	0	03/02/2024	alive	alive	not asked	0	0	2	1	N	UNDER 5 YEARS	alive	03/02/2024	24	2	2	204	N	N	N	N	NA	N	0	0	0	19/06/011	8	JMMTO19/06/01121		NA	TONJO	7	JMM	NA	Present	0
Wulu	Wulu	1208KIMTM214M	Wulu1208KIMTM214M	KI	Second-line Sites	Second-line SitesWulu	2	2	M	M	alive	0	0	03/02/2024	alive	alive	not asked	0	1	NA	1	N	UNDER 5 YEARS	alive	03/02/2024	24	2	2	214	N	N	N	N	NA	N	0	0	0	20/04/020	7	MTMKI20/04/02021		NA	KOMBI	7	MTM	NA	Present	0
Wulu	Wulu	1235TOACB97F	Wulu1235TOACB97F	TO	Second-line Sites	Second-line SitesWulu	2	2	F	F	alive	0	0	03/02/2024	alive	alive	not asked	0	1	NA	1	N	UNDER AGE	alive	03/02/2024	24	2	2	97	N	N	N	N	NA	N	0	0	0	10/03/010	8	ACBTO10/03/01022		NA	TONJO	8	ACB	NA	Present	0
Wulu	Wulu	1250WPBMJ149M	Wulu1250WPBMJ149M	WP	Second-line Sites	Second-line SitesWulu	2	2	M	M	alive	0	0	03/02/2024	alive	alive	not asked	0	1	NA	1	N	SMALL	alive	03/02/2024	24	2	2	149	N	N	N	N	NA	N	0	0	0	14/04/012	8	BMJWP14/04/01221		NA	WAR PAC	8	BMJ	NA	Present	0
Wulu	Wulu	1254WOWAA155F	Wulu1254WOWAA155F	WO	First-line Sites	First-line SitesWulu	2	2	F	F	alive	0	0	03/02/2024	alive	alive	not asked	0	1	NA	1	N	NA	alive	03/02/2024	24	2	2	155	N	N	N	N	NA	N	0	0	0	16/01/001	9	WAAWO16/01/00122		NA	WOKO	8	WAA	NA	Present	0
Wulu	Wulu	1257WOWAA162F	Wulu1257WOWAA162F	WO	First-line Sites	First-line SitesWulu	2	2	F	F	alive	0	0	03/02/2024	alive	alive	not asked	0	1	NA	1	N	UNDER AGE	alive	03/02/2024	24	2	2	162	N	N	N	N	NA	N	0	0	0	16/01/008	9	WAAWO16/01/00822		NA	WOKO	8	WAA	NA	Present	0
Wulu	Wulu	1262WOWAA169F	Wulu1262WOWAA169F	WO	First-line Sites	First-line SitesWulu	2	2	F	F	alive	0	0	03/02/2024	alive	alive	not asked	0	1	NA	1	N	SMALL	alive	03/02/2024	24	2	2	169	N	N	N	N	NA	N	0	0	0	16/01/029	10	WAAWO16/01/02922		NA	WOKO	8	WAA	NA	Present	0
Wulu	Wulu	1265TOWAA174M	Wulu1265TOWAA174M	TO	Second-line Sites	Second-line SitesWulu	2	2	M	M	alive	0	0	03/02/2024	alive	alive	not asked	0	1	NA	1	N	SMALL	alive	03/02/2024	24	2	2	174	N	N	N	N	NA	N	0	0	0	16/03/016	8	WAATO16/03/01621		NA	TONJO	8	WAA	NA	Present	1
Wulu	Wulu	1297TOBMJ136F	Wulu1297TOBMJ136F	TO	Second-line Sites	Second-line SitesWulu	2	2	F	F	alive	0	0	03/02/2024	alive	alive	not asked	0	1	NA	1	N	UNDER 5 YEARS	alive	03/02/2024	24	2	2	136	N	N	N	N	NA	N	0	0	0	14/03/005	10	BMJTO14/03/00522		NA	TONJO	9	BMJ	NA	Present	0
Wulu	Wulu	1309WOWAA172M	Wulu1309WOWAA172M	WO	First-line Sites	First-line SitesWulu	2	2	M	M	alive	0	0	03/02/2024	alive	alive	not asked	0	1	NA	0	N	SMALL	alive	03/02/2024	24	2	2	172	N	N	N	N	NA	N	0	0	1	16/01/034	10	WAAWO16/01/03421		NA	WOKO	9	WAA	NA	Present	0
Wulu	Wulu	1313WPJMM2M	Wulu1313WPJMM2M	WP	Second-line Sites	Second-line SitesWulu	2	2	M	M	alive	0	0	03/02/2024	alive	alive	not asked	0	0	5	1	N	UNDER 5 YEARS	alive	03/02/2024	24	2	2	2	N	N	N	N	NA	N	0	0	0	01/04/021	10	JMMWP01/04/02121		NA	WAR PAC	10	JMM	NA	Present	0
Wulu	Wulu	1314WPJMM12M	Wulu1314WPJMM12M	WP	Second-line Sites	Second-line SitesWulu	2	2	M	M	alive	0	0	03/02/2024	alive	alive	not asked	0	0	3	1	N	UNDER 5 YEARS	alive	03/02/2024	24	2	2	12	N	N	N	N	NA	N	0	0	0	02/04/002	11	JMMWP02/04/00221		NA	WAR PAC	10	JMM	NA	Present	0
Wulu	Wulu	1335WOWAA159F	Wulu1335WOWAA159F	WO	First-line Sites	First-line SitesWulu	2	2	F	F	alive	0	0	03/02/2024	alive	alive	not asked	0	0	14	1	N	NA	alive	03/02/2024	24	2	2	159	N	N	N	N	NA	N	0	0	0	16/01/005	11	WAAWO16/01/00522		NA	WOKO	10	WAA	NA	Present	1
Wulu	Wulu	1348TOACB100F	Wulu1348TOACB100F	TO	Second-line Sites	Second-line SitesWulu	2	2	F	F	alive	0	0	03/02/2024	alive	alive	not asked	0	1	NA	1	N	UNDER AGE	alive	03/02/2024	24	2	2	100	N	N	N	N	NA	N	0	0	0	10/03/013	11	ACBTO10/03/01322		NA	TONJO	11	ACB	NA	Present	0
Wulu	Wulu	1359MCJMM29F	Wulu1359MCJMM29F	MC	Second-line Sites	Second-line SitesWulu	2	2	F	F	Feb2022-Feb2027	1	0	03/02/2024	365	1	died	died	0	4	1	died	DEAD	MALARIA	03/02/2024	12	1	1	29	DEAD	DEAD	DEAD	DEAD	NA	N	0	0	0	04/05/005	6	12DEADnot asked45325365	4	NA	MAKUNDI CENTER	6	JMM	NA	dead	0
Wulu	Wulu	1374WPBMJ139M	Wulu1374WPBMJ139M	WP	Second-line Sites	Second-line SitesWulu	2	2	M	M	Feb2022-Feb2042	1	0	03/02/2024	365	1	died	died	1	NA	1	died	DEAD	MALARIA	03/02/2024	12	1	1	139	DEAD	DEAD	DEAD	DEAD	NA	N	0	0	0	14/04/002	8	12DEADnot asked45325365	19	NA	WAR PAC	8	BMJ	NA	dead	1
Mvolo	Mvolo	14804	Mvolo14804	DT	Mvolo	MvoloMvolo	3	3	F	F	alive	0	0	June 2022	alive	alive	0	0	1	NA	1	N	NA	Not asked	June2020-June2022	24	2	2	63	N	N	N	NA	N	N	1	0	1	1369	10	WWDT06310310		0	DOTRIBA	10	WW	0	Present	1
Mvolo	Mvolo	10506	Mvolo10506	DM	Mvolo	MvoloMvolo	3	3	F	F	alive	0	0	June 2022	alive	alive	0	0	1	NA	1	N	NA	Not asked	June2020-June2022	24	2	2	71	N	N	N	NA	N	N	0	0	0	1500	5	MBDM0710535		0	DOMERI	5	MB	0	Present	0
Mvolo	Mvolo	12019	Mvolo12019	HK	Mvolo	MvoloMvolo	3	3	M	M	alive	0	0	June 2022	alive	alive	0	0	1	NA	1	N	NA	Not asked	June2020-June2022	24	2	2	32	N	N	N	NA	N	N	1	0	1	1271	7	IJHK0320637		0	HAI KOROSONA	6	IJ	0	Present	0
Mvolo	Mvolo	9758	Mvolo9758	HD	Mvolo	MvoloMvolo	3	3	F	F	alive	0	0	June 2022	alive	alive	0	0	1	NA	1	N	NA	Not asked	June2020-June2022	24	2	2	32	N	N	N	NA	N	N	0	0	1	508	10	JKHD03205310		0	HAI DELIB	5	JK	0	Present	0
Mvolo	Mvolo	15016	Mvolo15016	DI	Mvolo	MvoloMvolo	3	3	F	F	alive	0	0	June 2022	alive	alive	0	0	1	NA	1	N	NA	Not asked	June2020-June2022	24	2	2	104	N	N	N	NA	N	N	0	1	0	1958	12	SSDI10412312		0	HAI DIOCES	12	SS	0	Present	0
Mvolo	Mvolo	11536	Mvolo11536	DI	Mvolo	MvoloMvolo	3	3	M	M	alive	0	0	June 2022	alive	alive	0	0	1	NA	1	N	NA	Not asked	June2020-June2022	24	2	2	112	N	N	N	NA	N	N	1	0	0	472	9	WDDI1120639		0	DIOCES	6	WD	0	Present	0
Mvolo	Mvolo	14294	Mvolo14294	DG	Mvolo	MvoloMvolo	3	3	F	F	alive	0	0	June 2022	alive	alive	1	0	1	NA	1	N	NA	Not asked	June2020-June2022	24	2	2	67	N	N	N	NA	N	N	0	0	0	2328	8	WKDG0670838		0	DOGOYABBULO	8	WK	0	Present	0
Mvolo	Mvolo	7648	Mvolo7648	ME	Mvolo	MvoloMvolo	3	3	M	M	alive	0	0	June 2022	alive	alive	0	0	1	NA	1	N	NA	Not asked	June2020-June2022	24	2	2	57	N	N	N	NA	N	N	0	0	0	533	8	JKME0570437		0	MEDIKANUNU	4	JK	0	Absent	0
Mvolo	Mvolo	11584	Mvolo11584	ME	Mvolo	MvoloMvolo	3	3	F	F	alive	0	0	June 2022	alive	alive	0	0	1	NA	1	N	NA	Not asked	June2020-June2022	24	2	2	57	N	N	N	NA	N	N	0	0	0	533	8	JKME0570637		0	MEDIKANUNU	6	JK	0	Present	0
Mvolo	Mvolo	14242	Mvolo14242	HK	Mvolo	MvoloMvolo	3	3	F	F	alive	0	0	June 2022	alive	alive	0	0	1	NA	1	N	NA	Not asked	June2020-June2022	24	2	2	24	N	N	N	NA	N	N	0	1	0	2039	9	SSHK0240839		0	HAI KOROSONA	8	SS	0	Present	0
Mvolo	Mvolo	6733	Mvolo6733	ML	Mvolo	MvoloMvolo	3	3	F	F	alive	0	0	June 2022	alive	alive	1	0	1	NA	1	N	NA	Not asked	June2020-June2022	24	2	2	79	N	N	N	NA	N	N	0	1	0	1983	4	SSML0790334		0	HAI MALAKIA	3	SS	0	Present	0
Mvolo	Mvolo	14714	Mvolo14714	MU	Mvolo	MvoloMvolo	3	3	M	M	alive	0	0	June 2022	alive	alive	0	0	0	17	1	N	NA	Not asked	June2020-June2022	24	2	2	32	N	N	N	NA	N	N	0	0	0	270	10	DMMU03210310		0	MUDURIA	10	DM	0	Present	0
Mvolo	Mvolo	10852	Mvolo10852	HB	Mvolo	MvoloMvolo	3	3	F	F	alive	0	0	June 2022	alive	alive	0	0	1	NA	0	N	NA	Not asked	June2020-June2022	24	2	2	28	N	N	N	NA	N	N	0	0	1	1919	6	JAHB0280536		0	HAI BOGORI	5	JA	0	Absent	1
Mvolo	Mvolo	10096	Mvolo10096	HM	Mvolo	MvoloMvolo	3	3	F	F	alive	0	0	June 2022	alive	alive	1	0	1	NA	1	N	NA	Not asked	June2020-June2022	24	2	2	12	N	N	N	NA	N	N	0	0	1	940	7	EKHM0120536		0	HAI MATARA	5	EK	0	Present	0
Mvolo	Mvolo	11965	Mvolo11965	DB	Mvolo	MvoloMvolo	3	3	F	F	alive	0	0	June 2022	alive	alive	1	0	1	NA	0	N	NA	Not asked	June2020-June2022	24	2	2	118	N	N	N	NA	N	N	0	1	1	1139	6	GADB1180636		0	DOGABI	6	GA	0	Present	0
Mvolo	Mvolo	2957	Mvolo2957	KE	Mvolo	MvoloMvolo	3	3	F	F	alive	0	0	June 2022	alive	alive	0	0	1	NA	1	N	NA	Not asked	June2020-June2022	24	2	2	82	N	N	N	NA	N	N	0	0	0	558	6	JKKE0820236		0	KELIBALA	2	JK	0	Present	0
Mvolo	Mvolo	5479	Mvolo5479	KE	Mvolo	MvoloMvolo	3	3	F	F	alive	0	0	June 2022	alive	alive	0	0	1	NA	0	N	NA	Not asked	June2020-June2022	24	2	2	110	N	N	N	NA	N	N	0	0	1	697	3	JAKE1100333		0	KELIBALA	3	JA	0	Present	0
Mvolo	Mvolo	3321	Mvolo3321	DB	Mvolo	MvoloMvolo	3	3	M	M	alive	0	0	June 2022	alive	alive	1	0	1	NA	1	N	NA	Not asked	June2020-June2022	24	2	2	108	N	N	N	NA	N	N	0	0	1	923	4	DGDB1080234		0	DOGABI	2	DG	0	Present	0
Mvolo	Mvolo	12626	Mvolo12626	ZI	Mvolo	MvoloMvolo	3	3	F	F	alive	0	0	June 2022	alive	alive	0	0	1	NA	1	N	NA	Not asked	June2020-June2022	24	2	2	83	N	N	N	NA	N	N	0	0	0	2312	7	WKZI0830637		0	HAI ZIRA	6	WK	0	Present	1
Mvolo	Mvolo	10130	Mvolo10130	ML	Mvolo	MvoloMvolo	3	3	F	F	alive	0	0	June 2022	alive	alive	1	0	1	NA	1	N	NA	Not asked	June2020-June2022	24	2	2	69	N	N	N	NA	N	N	0	0	0	996	5	EKML0690535		0	HAI MALAKIA	5	EK	0	Present	0
Mvolo	Mvolo	9762	Mvolo9762	KP	Mvolo	MvoloMvolo	3	3	M	M	alive	0	0	June 2022	alive	alive	0	0	1	NA	1	N	NA	Not asked	June2020-June2022	24	2	2	37	N	N	N	NA	N	N	0	0	0	513	5	JKKP0370535		0	KPERI	5	JK	0	Absent	0
Mvolo	Mvolo	13281	Mvolo13281	MI	Mvolo	MvoloMvolo	3	3	F	F	alive	0	0	June 2022	alive	alive	0	0	1	NA	1	N	NA	Not asked	June2020-June2022	24	2	2	106	N	N	N	NA	N	N	0	1	1	1326	7	WWMI1060737		0	MINIKOLOME	7	WW	0	Present	0
Mvolo	Mvolo	10311	Mvolo10311	MU	Mvolo	MvoloMvolo	3	3	F	F	alive	0	0	June 2022	alive	alive	0	0	1	NA	1	N	NA	Not asked	June2020-June2022	24	2	2	56	N	N	N	NA	N	N	1	0	0	1247	5	IJMU0560535		0	MUDURIA	5	IJ	0	Present	0
Mvolo	Mvolo	5946	Mvolo5946	MI	Mvolo	MvoloMvolo	3	3	M	M	alive	0	0	June 2022	alive	alive	0	0	1	NA	1	N	NA	Not asked	June2020-June2022	24	2	2	122	N	N	N	NA	N	N	1	0	0	1181	5	IJMI1220335		0	MINIKOLOME	3	IJ	0	Present	1
Mvolo	Mvolo	11181	Mvolo11181	TI	Mvolo	MvoloMvolo	3	3	F	F	alive	0	0	June 2022	alive	alive	0	0	1	NA	1	N	NA	Not asked	June2020-June2022	24	2	2	50	N	N	N	NA	N	N	0	0	0	2345	6	WKTI0500535		0	TIMBORO	5	WK	0	Present	0
Mvolo	Mvolo	7363	Mvolo7363	JM	Mvolo	MvoloMvolo	3	3	M	M	alive	0	0	June 2022	alive	alive	0	0	1	NA	1	N	NA	Not asked	June2020-June2022	24	2	2	121	N	N	N	NA	N	N	0	0	0	227	5	CMJM1210435		0	JEBEL MARI	4	CM	0	Present	0
Mvolo	Mvolo	12823	Mvolo12823	JM	Mvolo	MvoloMvolo	3	3	M	M	alive	0	0	June 2022	alive	alive	1	0	1	NA	1	N	NA	Not asked	June2020-June2022	24	2	2	124	N	N	N	NA	N	N	0	0	0	230	7	CMJM1240737		0	JEBEL MARI	7	CM	0	Present	0
Mvolo	Mvolo	11623	Mvolo11623	DO	Mvolo	MvoloMvolo	3	3	M	M	alive	0	0	June 2022	alive	alive	0	0	1	NA	1	N	NA	Not asked	June2020-June2022	24	2	2	107	N	N	N	NA	N	N	0	0	1	581	6	JKDO1070636		0	DOGERENG	6	JK	0	Absent	0
Mvolo	Mvolo	9483	Mvolo9483	JM	Mvolo	MvoloMvolo	3	3	F	F	alive	0	0	June 2022	alive	alive	0	0	1	NA	1	N	NA	Not asked	June2020-June2022	24	2	2	68	N	N	N	NA	N	N	0	0	0	174	6	CMJM0680536		0	JEBEL MARI	5	CM	0	Present	1
Mvolo	Mvolo	3482	Mvolo3482	MI	Mvolo	MvoloMvolo	3	3	F	F	alive	0	0	June 2022	alive	alive	1	0	1	NA	1	N	NA	Not asked	June2020-June2022	24	2	2	66	N	N	N	NA	N	N	0	0	0	1087	3	GAMI0660233		0	MINIKOLOME	2	GA	0	Present	0
Mvolo	Mvolo	13310	Mvolo13310	MU	Mvolo	MvoloMvolo	3	3	M	M	alive	0	0	June 2022	alive	alive	0	0	1	NA	0	N	NA	Not asked	June2020-June2022	24	2	2	35	N	N	N	NA	N	N	0	0	1	1397	7	WWMU0350737		0	MUDURIA	7	WW	0	Absent	0
Mvolo	Mvolo	13806	Mvolo13806	JM	Mvolo	MvoloMvolo	3	3	M	M	alive	0	0	June 2022	alive	alive	1	0	0	4	1	N	NA	Not asked	June2020-June2022	24	2	2	120	N	N	N	NA	N	N	0	0	0	226	8	CMJM1200838		0	JEBEL MARI	8	CM	0	Present	0
Mvolo	Mvolo	5702	Mvolo5702	DB	Mvolo	MvoloMvolo	3	3	M	M	alive	0	0	June 2022	alive	alive	0	0	1	NA	1	N	NA	Not asked	June2020-June2022	24	2	2	110	N	N	N	NA	N	N	0	1	1	925	5	DGDB1100334		0	DOGABI	3	DG	0	Absent	0
Mvolo	Mvolo	6354	Mvolo6354	ML	Mvolo	MvoloMvolo	3	3	F	F	alive	0	0	June 2022	alive	alive	0	0	1	NA	1	N	NA	Not asked	June2020-June2022	24	2	2	91	N	N	N	NA	N	N	0	1	1	1598	3	LMML0910333		0	HAI KALAKIA	3	LM	0	Present	0
Mvolo	Mvolo	14878	Mvolo14878	DG	Mvolo	MvoloMvolo	3	3	F	F	alive	0	0	June 2022	alive	alive	0	0	1	NA	1	N	NA	Not asked	June2020-June2022	24	2	2	15	N	N	N	NA	N	N	0	0	0	2380	11	WKDG01510311		0	DOGOYABULO	10	WK	0	Present	0
Mvolo	Mvolo	11693	Mvolo11693	KE	Mvolo	MvoloMvolo	3	3	F	F	alive	0	0	June 2022	alive	alive	0	0	1	NA	1	N	NA	Not asked	June2020-June2022	24	2	2	112	N	N	N	NA	N	N	0	0	0	699	7	JAKE1120636		0	KELIBALA	6	JA	0	Present	0
Mvolo	Mvolo	14585	Mvolo14585	HD	Mvolo	MvoloMvolo	3	3	M	M	alive	0	0	June 2022	alive	alive	0	0	1	NA	1	N	NA	Not asked	June2020-June2022	24	2	2	29	N	N	N	NA	N	N	0	1	1	1660	9	LMHD0290939		0	HAI DELIB	9	LM	0	Present	0
Mvolo	Mvolo	6874	Mvolo6874	GI	Mvolo	MvoloMvolo	3	3	F	F	alive	0	0	June 2022	alive	alive	0	0	0	4	1	N	NA	Not asked	June2020-June2022	24	2	2	50	N	N	N	NA	N	N	0	1	1	2125	5	FDGI0500335		0	GIRA	3	FD	0	Present	0
Mvolo	Mvolo	7913	Mvolo7913	HM	Mvolo	MvoloMvolo	3	3	F	F	alive	0	0	June 2022	alive	alive	0	0	1	NA	1	N	NA	Not asked	June2020-June2022	24	2	2	5	N	N	N	NA	N	N	0	0	1	821	5	DGHM0050435		0	HAI MATARA	4	DG	0	Present	0
Mvolo	Mvolo	14814	Mvolo14814	GI	Mvolo	MvoloMvolo	3	3	M	M	alive	0	0	June 2022	alive	alive	0	0	1	NA	1	N	NA	Not asked	June2020-June2022	24	2	2	82	N	N	N	NA	N	N	0	0	0	1490	10	MBGI08210310		0	GIRA	10	MB	0	Present	0
Mvolo	Mvolo	9571	Mvolo9571	MU	Mvolo	MvoloMvolo	3	3	F	F	alive	0	0	June 2022	alive	alive	0	0	0	4	1	N	NA	Not asked	June2020-June2022	24	2	2	31	N	N	N	NA	N	N	0	0	0	269	6	DMMU0310536		0	MUDURIA	5	DM	0	Present	1
Mvolo	Mvolo	14087	Mvolo14087	GI	Mvolo	MvoloMvolo	3	3	M	M	alive	0	0	June 2022	alive	alive	0	0	1	NA	1	N	NA	Not asked	June2020-June2022	24	2	2	79	N	N	N	NA	N	N	1	0	1	1353	8	WWGI0790838		0	GIRA	8	WW	0	Present	0
Mvolo	Mvolo	3562	Mvolo3562	DI	Mvolo	MvoloMvolo	3	3	M	M	alive	0	0	June 2022	alive	alive	0	0	1	NA	1	N	NA	Not asked	June2020-June2022	24	2	2	135	N	N	N	NA	N	N	1	0	1	1168	4	IJDI1350234		0	HAI DOICES	2	IJ	0	Present	1
Mvolo	Mvolo	6143	Mvolo6143	MU	Mvolo	MvoloMvolo	3	3	F	F	alive	0	0	June 2022	alive	alive	0	0	1	NA	1	N	NA	Not asked	June2020-June2022	24	2	2	47	N	N	N	NA	N	N	0	1	1	1385	6	WWMU0470336		0	MUDURIA	3	WW	0	Present	0
Mvolo	Mvolo	14857	Mvolo14857	MU	Mvolo	MvoloMvolo	3	3	M	M	alive	0	0	June 2022	alive	alive	0	0	0	16	1	N	NA	Not asked	June2020-June2022	24	2	2	18	N	N	N	NA	N	N	0	0	0	2157	11	FDMU01810311		0	MUNDRIA	10	FD	0	Present	0
Mvolo	Mvolo	4971	Mvolo4971	TI	Mvolo	MvoloMvolo	3	3	M	M	alive	0	0	June 2022	alive	alive	0	0	1	NA	1	N	NA	Not asked	June2020-June2022	24	2	2	74	N	N	N	NA	N	N	0	0	0	180	5	CMTI0740335		0	TIBORO	3	CM	0	Present	0
Mvolo	Mvolo	5283	Mvolo5283	HD	Mvolo	MvoloMvolo	3	3	F	F	alive	0	0	June 2022	alive	alive	0	0	1	NA	0	N	NA	Not asked	June2020-June2022	24	2	2	24	N	N	N	NA	N	N	0	0	1	500	6	JKHD0240335		0	HAI DELIB	3	JK	0	Present	0
Mvolo	Mvolo	12554	Mvolo12554	LO	Mvolo	MvoloMvolo	3	3	M	M	alive	0	0	June 2022	alive	alive	0	0	1	NA	1	N	NA	Not asked	June2020-June2022	24	2	2	114	N	N	N	NA	N	N	0	0	0	2178	6	SDLO1140636		0	LOGODO	6	SD	0	Present	0
Mvolo	Mvolo	12191	Mvolo12191	MS	Mvolo	MvoloMvolo	3	3	M	M	alive	0	0	June 2022	alive	alive	0	0	0	2	1	N	NA	Not asked	June2020-June2022	24	2	2	19	N	N	N	NA	N	N	0	0	0	1552	7	MBMS0190637		0	HAI MASURA	6	MB	0	Present	0
Mvolo	Mvolo	11770	Mvolo11770	DB	Mvolo	MvoloMvolo	3	3	M	M	alive	0	0	June 2022	alive	alive	1	0	1	NA	1	N	NA	Not asked	June2020-June2022	24	2	2	98	N	N	N	NA	N	N	0	0	1	809	7	JDDB0980637		0	DOGABI	6	JD	0	Present	1
Mvolo	Mvolo	10941	Mvolo10941	MB	Mvolo	MvoloMvolo	3	3	M	M	alive	0	0	June 2022	alive	alive	1	0	1	NA	1	N	NA	Not asked	June2020-June2022	24	2	2	44	N	N	N	NA	N	N	0	1	0	2018	5	SSMB0440535		0	HAI MBADUMU	5	SS	0	Present	0
Mvolo	Mvolo	13671	Mvolo13671	JM	Mvolo	MvoloMvolo	3	3	M	M	alive	0	0	June 2022	alive	alive	0	0	0	11	1	N	NA	Not asked	June2020-June2022	24	2	2	58	N	N	N	NA	N	N	0	0	0	2337	7	WKJM0580737		0	JEBEL MIRA	7	WK	0	Present	0
Mvolo	Mvolo	12500	Mvolo12500	HK	Mvolo	MvoloMvolo	3	3	F	F	alive	0	0	June 2022	alive	alive	0	0	1	NA	1	N	NA	Not asked	June2020-June2022	24	2	2	10	N	N	N	NA	N	N	0	1	0	2053	6	SSHK0100636		0	HAI KOROSONA	6	SS	0	Present	0
Mvolo	Mvolo	13567	Mvolo13567	MB	Mvolo	MvoloMvolo	3	3	M	M	alive	0	0	June 2022	alive	alive	1	0	1	NA	1	N	NA	Not asked	June2020-June2022	24	2	2	41	N	N	N	NA	N	N	0	1	0	2021	8	SSMB0410738		0	HAI MBADUMU	7	SS	0	Present	0
Mvolo	Mvolo	6343	Mvolo6343	ZI	Mvolo	MvoloMvolo	3	3	F	F	alive	0	0	June 2022	alive	alive	1	0	1	NA	1	N	NA	Not asked	June2020-June2022	24	2	2	102	N	N	N	NA	N	N	1	1	1	1587	5	LMZI1020335		0	HAI ZIRA	3	LM	0	Present	0
Mvolo	Mvolo	7344	Mvolo7344	ZI	Mvolo	MvoloMvolo	3	3	M	M	alive	0	0	June 2022	alive	alive	0	0	1	NA	1	N	NA	Not asked	June2020-June2022	24	2	2	102	N	N	N	NA	N	N	0	0	0	208	7	CMZI1020437		0	ZIRA	4	CM	0	Present	0
Mvolo	Mvolo	9512	Mvolo9512	ZI	Mvolo	MvoloMvolo	3	3	M	M	alive	0	0	June 2022	alive	alive	1	0	1	NA	1	N	NA	Not asked	June2020-June2022	24	2	2	102	N	N	N	NA	N	N	0	0	0	208	7	CMZI1020537		0	ZIRA	5	CM	0	Present	0
Mvolo	Mvolo	13160	Mvolo13160	HM	Mvolo	MvoloMvolo	3	3	F	F	alive	0	0	June 2022	alive	alive	0	0	0	4	1	N	NA	Not asked	June2020-June2022	24	2	2	8	N	N	N	NA	N	N	0	0	0	936	9	EKHM0080739		0	HAI MATARA	7	EK	0	Absent	0
Mvolo	Mvolo	7323	Mvolo7323	DG	Mvolo	MvoloMvolo	3	3	M	M	alive	0	0	June 2022	alive	alive	1	0	0	6	1	N	NA	Not asked	June2020-June2022	24	2	2	80	N	N	N	NA	N	N	0	0	0	186	5	CMDG0800435		0	DOGOYABULO	4	CM	0	Present	0
Mvolo	Mvolo	6548	Mvolo6548	HM	Mvolo	MvoloMvolo	3	3	F	F	alive	0	0	June 2022	alive	alive	0	0	1	NA	1	N	NA	Not asked	June2020-June2022	24	2	2	8	N	N	N	NA	N	N	0	0	1	1798	3	LGHM0080333		0	HAI MATARA	3	LG	0	Present	0
Mvolo	Mvolo	2427	Mvolo2427	HD	Mvolo	MvoloMvolo	3	3	F	F	alive	0	0	June 2022	alive	alive	1	0	1	NA	1	N	NA	Not asked	June2020-June2022	24	2	2	26	N	N	N	NA	N	N	0	0	0	26	6	JNHD0260236		0	HAI DELIB	2	JN	0	Present	0
Mvolo	Mvolo	7593	Mvolo7593	HM	Mvolo	MvoloMvolo	3	3	M	M	alive	0	0	June 2022	alive	alive	0	0	1	NA	1	N	NA	Not asked	June2020-June2022	24	2	2	1	N	N	N	NA	N	N	0	0	0	477	7	JKHM0010437		0	HAI MATARA	4	JK	0	Present	0
Mvolo	Mvolo	8172	Mvolo8172	DB	Mvolo	MvoloMvolo	3	3	M	M	alive	0	0	June 2022	alive	alive	1	0	1	NA	1	N	NA	Not asked	June2020-June2022	24	2	2	103	N	N	N	NA	N	N	0	1	1	1124	9	GADB1030439		0	DOGABI	4	GA	0	Present	0
Mvolo	Mvolo	15054	Mvolo15054	DG	Mvolo	MvoloMvolo	3	3	F	F	alive	0	0	June 2022	alive	alive	0	0	0	1	1	N	NA	Not asked	June2020-June2022	24	2	2	21	N	N	N	NA	N	N	0	0	0	2374	16	WKDG02113316		0	DOGOYABULO	13	WK	0	Present	0
Mvolo	Mvolo	14065	Mvolo14065	DB	Mvolo	MvoloMvolo	3	3	M	M	alive	0	0	June 2022	alive	alive	1	0	1	NA	1	N	NA	Not asked	June2020-June2022	24	2	2	108	N	N	N	NA	N	N	1	1	1	1129	10	GADB10808310		0	DOGABI	8	GA	0	Present	0
Mvolo	Mvolo	9064	Mvolo9064	GI	Mvolo	MvoloMvolo	3	3	F	F	alive	0	0	June 2022	alive	alive	0	0	0	12	1	N	NA	Not asked	June2020-June2022	24	2	2	67	N	N	N	NA	N	N	0	1	1	2108	4	FDGI0670434		0	GIRA	4	FD	0	Present	0
Mvolo	Mvolo	8043	Mvolo8043	TI	Mvolo	MvoloMvolo	3	3	M	M	alive	0	0	June 2022	alive	alive	0	0	1	NA	1	N	NA	Not asked	June2020-June2022	24	2	2	48	N	N	N	NA	N	N	0	0	0	975	5	EKTI0480435		0	TIBORO	4	EK	0	Present	0
Mvolo	Mvolo	11086	Mvolo11086	DM	Mvolo	MvoloMvolo	3	3	M	M	alive	0	0	June 2022	alive	alive	0	0	1	NA	1	N	NA	Not asked	June2020-June2022	24	2	2	65	N	N	N	NA	N	N	0	0	1	2225	5	SDDM0650535		0	DOMERI	5	SD	0	Present	1
Mvolo	Mvolo	13091	Mvolo13091	KE	Mvolo	MvoloMvolo	3	3	M	M	alive	0	0	June 2022	alive	alive	1	0	1	NA	1	N	NA	Not asked	June2020-June2022	24	2	2	82	N	N	N	NA	N	N	0	0	1	793	9	JDKE0820739		0	KELIBALA	7	JD	0	Absent	1
Mvolo	Mvolo	9657	Mvolo9657	KO	Mvolo	MvoloMvolo	3	3	F	F	alive	0	0	June 2022	alive	alive	0	0	1	NA	1	N	NA	Not asked	June2020-June2022	24	2	2	8	N	N	N	NA	N	N	0	1	1	368	5	WDKO0080535		0	KORBABANG	5	WD	0	Absent	0
Mvolo	Mvolo	14546	Mvolo14546	GI	Mvolo	MvoloMvolo	3	3	F	F	alive	0	0	June 2022	alive	alive	0	0	1	NA	1	N	NA	Not asked	June2020-June2022	24	2	2	86	N	N	N	NA	N	N	0	0	1	1346	10	WWGI08609310		0	GIRA	9	WW	0	Present	1
Mvolo	Mvolo	10428	Mvolo10428	MS	Mvolo	MvoloMvolo	3	3	M	M	alive	0	0	June 2022	alive	alive	0	0	1	NA	1	N	NA	Not asked	June2020-June2022	24	2	2	20	N	N	N	NA	N	N	1	0	0	1412	6	WWMS0200536		0	HAI MASURA	5	WW	0	Present	0
Mvolo	Mvolo	9239	Mvolo9239	ZI	Mvolo	MvoloMvolo	3	3	F	F	alive	0	0	June 2022	alive	alive	0	0	1	NA	0	N	NA	Not asked	June2020-June2022	24	2	2	96	N	N	N	NA	N	N	0	0	1	2299	10	WKZI0960436		0	HAI ZIRA	4	WK	0	Present	0
Mvolo	Mvolo	13794	Mvolo13794	DG	Mvolo	MvoloMvolo	3	3	M	M	alive	0	0	June 2022	alive	alive	0	0	1	NA	1	N	NA	Not asked	June2020-June2022	24	2	2	90	N	N	N	NA	N	N	0	0	1	196	9	CMDG0900839		0	DOGOYABULO	8	CM	0	Present	0
Mvolo	Mvolo	13185	Mvolo13185	HM	Mvolo	MvoloMvolo	3	3	M	M	alive	0	0	June 2022	alive	alive	0	0	0	6	1	N	NA	Not asked	June2020-June2022	24	2	2	3	N	N	N	NA	N	N	1	0	1	1024	8	GAHM0030738		0	HAI MATARA	7	GA	0	Present	0
Mvolo	Mvolo	12526	Mvolo12526	GI	Mvolo	MvoloMvolo	3	3	M	M	alive	0	0	June 2022	alive	alive	0	0	0	18	1	N	NA	Not asked	June2020-June2022	24	2	2	56	N	N	N	NA	N	N	0	1	1	2119	6	FDGI0560636		0	GIRA	6	FD	0	Present	0
Mvolo	Mvolo	6199	Mvolo6199	DO	Mvolo	MvoloMvolo	3	3	M	M	alive	0	0	June 2022	alive	alive	0	0	1	NA	1	N	NA	Not asked	June2020-June2022	24	2	2	132	N	N	N	NA	N	N	0	0	0	1442	3	MBDO1320333		0	DOGERENG	3	MB	0	Present	0
Mvolo	Mvolo	14862	Mvolo14862	JM	Mvolo	MvoloMvolo	3	3	F	F	alive	0	0	June 2022	alive	alive	1	0	0	5	1	N	NA	Not asked	June2020-June2022	24	2	2	79	N	N	N	NA	N	N	0	0	0	2316	12	WKJM07910310		0	JEBEL MIRA	10	WK	0	Present	0
Mvolo	Mvolo	9929	Mvolo9929	HM	Mvolo	MvoloMvolo	3	3	F	F	alive	0	0	June 2022	alive	alive	0	0	1	NA	1	N	NA	Not asked	June2020-June2022	24	2	2	15	N	N	N	NA	N	N	0	0	0	727	5	JDHM0150535		0	HAI MATARA	5	JD	0	Present	1
Mvolo	Mvolo	12960	Mvolo12960	TI	Mvolo	MvoloMvolo	3	3	F	F	alive	0	0	June 2022	alive	alive	0	0	1	NA	1	N	NA	Not asked	June2020-June2022	24	2	2	60	N	N	N	NA	N	N	0	0	1	536	7	JKTI0600737		0	TIBORO	7	JK	0	Absent	0
Mvolo	Mvolo	14965	Mvolo14965	DG	Mvolo	MvoloMvolo	3	3	F	F	alive	0	0	June 2022	alive	alive	0	0	0	4	1	N	NA	Not asked	June2020-June2022	24	2	2	38	N	N	N	NA	N	N	0	0	0	2357	14	WKDG03811313		0	DOGOYABULO	11	WK	0	Absent	1
Mvolo	Mvolo	14829	Mvolo14829	HK	Mvolo	MvoloMvolo	3	3	F	F	alive	0	0	June 2022	alive	alive	0	0	1	NA	1	N	NA	Not asked	June2020-June2022	24	2	2	11	N	N	N	NA	N	N	0	1	1	1678	11	LMHK01110311		0	HAI KOROSONA	10	LM	0	Absent	0
Mvolo	Mvolo	14740	Mvolo14740	HB	Mvolo	MvoloMvolo	3	3	F	F	alive	0	0	June 2022	alive	alive	0	0	1	NA	1	N	NA	Not asked	June2020-June2022	24	2	2	26	N	N	N	NA	N	N	0	0	0	613	10	JAHB02610310		0	HAI BOGORI	10	JA	0	Present	1
Mvolo	Mvolo	7800	Mvolo7800	KE	Mvolo	MvoloMvolo	3	3	F	F	alive	0	0	June 2022	alive	alive	0	0	1	NA	1	N	NA	Not asked	June2020-June2022	24	2	2	111	N	N	N	NA	N	N	0	0	0	698	4	JAKE1110434		0	KELIBALA	4	JA	0	Present	0
Mvolo	Mvolo	10235	Mvolo10235	DB	Mvolo	MvoloMvolo	3	3	F	F	alive	0	0	June 2022	alive	alive	0	0	1	NA	1	N	NA	Not asked	June2020-June2022	24	2	2	115	N	N	N	NA	N	N	0	1	1	1136	6	GADB1150535		0	DOGABI	5	GA	0	Present	1
Mvolo	Mvolo	14603	Mvolo14603	MB	Mvolo	MvoloMvolo	3	3	M	M	alive	0	0	June 2022	alive	alive	0	0	1	NA	1	N	NA	Not asked	June2020-June2022	24	2	2	55	N	N	N	NA	N	N	0	1	0	1892	9	JAMB0550939		0	HAI MBADUMU	9	JA	0	Present	0
Mvolo	Mvolo	11362	Mvolo11362	TI	Mvolo	MvoloMvolo	3	3	M	M	alive	0	0	June 2022	alive	alive	0	0	1	NA	1	N	NA	Not asked	June2020-June2022	24	2	2	75	N	N	N	NA	N	N	0	0	0	181	7	CMTI0750637		0	TIBORO	6	CM	0	Present	0
Mvolo	Mvolo	14637	Mvolo14637	MI	Mvolo	MvoloMvolo	3	3	M	M	alive	0	0	June 2022	alive	alive	0	0	0	2	1	N	NA	Not asked	June2020-June2022	24	2	2	73	N	N	N	NA	N	N	0	1	0	2102	11	FDMI07309311		0	MINIKOLOME	9	FD	0	Present	0
Mvolo	Mvolo	5890	Mvolo5890	DI	Mvolo	MvoloMvolo	3	3	M	M	alive	0	0	June 2022	alive	alive	1	0	0	1	1	N	NA	Not asked	June2020-June2022	24	2	2	102	N	N	N	NA	N	N	0	1	1	1123	4	GADI1020334		0	DIOCES	3	GA	0	Present	0
Mvolo	Mvolo	7342	Mvolo7342	ZI	Mvolo	MvoloMvolo	3	3	M	M	alive	0	0	June 2022	alive	alive	0	0	0	5	1	N	NA	Not asked	June2020-June2022	24	2	2	100	N	N	N	NA	N	N	0	0	0	206	4	CMZI1000434		0	ZIRA	4	CM	0	Present	0
Mvolo	Mvolo	8254	Mvolo8254	DT	Mvolo	MvoloMvolo	3	3	M	M	alive	0	0	June 2022	alive	alive	0	0	1	NA	1	N	NA	Not asked	June2020-June2022	24	2	2	84	N	N	N	NA	N	N	1	0	0	1219	4	IJDT0840434		0	DOTRIBA	4	IJ	0	Present	0
Mvolo	Mvolo	13799	Mvolo13799	ZI	Mvolo	MvoloMvolo	3	3	F	F	alive	0	0	June 2022	alive	alive	0	0	1	NA	1	N	NA	Not asked	June2020-June2022	24	2	2	104	N	N	N	NA	N	N	0	0	0	210	9	CMZI1040839		0	ZIRA	8	CM	0	Present	0
Mvolo	Mvolo	5278	Mvolo5278	HD	Mvolo	MvoloMvolo	3	3	F	F	alive	0	0	June 2022	alive	alive	0	0	1	NA	1	N	NA	Not asked	June2020-June2022	24	2	2	19	N	N	N	NA	N	N	0	0	1	495	7	JKHD0190337		0	HAI DELIB	3	JK	0	Present	0
Mvolo	Mvolo	13399	Mvolo13399	MS	Mvolo	MvoloMvolo	3	3	F	F	alive	0	0	June 2022	alive	alive	1	0	0	8	1	N	NA	Not asked	June2020-June2022	24	2	2	3	N	N	N	NA	N	N	0	0	0	1568	8	MBMS0030738		0	HAI MASURA	7	MB	0	Present	1
Mvolo	Mvolo	7217	Mvolo7217	ZI	Mvolo	MvoloMvolo	3	3	M	M	alive	0	0	June 2022	alive	alive	0	0	1	NA	1	N	NA	Not asked	June2020-June2022	24	2	2	72	N	N	N	NA	N	N	0	0	0	72	5	JNZI0720435		0	ZIRA	4	JN	0	Present	0
Mvolo	Mvolo	12423	Mvolo12423	HK	Mvolo	MvoloMvolo	3	3	F	F	alive	0	0	June 2022	alive	alive	0	0	1	NA	1	N	NA	Not asked	June2020-June2022	24	2	2	6	N	N	N	NA	N	N	0	0	0	1941	7	JAHK0060636		0	HAI KOROSONA	6	JA	0	Present	0
Mvolo	Mvolo	14467	Mvolo14467	MI	Mvolo	MvoloMvolo	3	3	M	M	alive	0	0	June 2022	alive	alive	0	0	1	NA	1	N	NA	Not asked	June2020-June2022	24	2	2	78	N	N	N	NA	N	N	0	0	1	789	10	JDMI07809310		0	MINIKOLOME	9	JD	0	Present	0
Mvolo	Mvolo	9487	Mvolo9487	TI	Mvolo	MvoloMvolo	3	3	M	M	alive	0	0	June 2022	alive	alive	0	0	0	6	1	N	NA	Not asked	June2020-June2022	24	2	2	72	N	N	N	NA	N	N	0	0	0	178	6	CMTI0720536		0	TIBORO	5	CM	0	Present	0
Mvolo	Mvolo	13244	Mvolo13244	DB	Mvolo	MvoloMvolo	3	3	F	F	alive	0	0	June 2022	alive	alive	1	0	1	NA	1	N	NA	Not asked	June2020-June2022	24	2	2	112	N	N	N	NA	N	N	1	1	1	1133	9	GADB1120739		0	DOGABI	7	GA	0	Present	1
Mvolo	Mvolo	3382	Mvolo3382	DO	Mvolo	MvoloMvolo	3	3	F	F	alive	0	0	June 2022	alive	alive	0	0	1	NA	0	N	NA	Not asked	June2020-June2022	24	2	2	59	N	N	N	NA	N	N	0	0	0	986	3	EKDO0590233		0	DOGERENG	2	EK	0	Present	0
Mvolo	Mvolo	10729	Mvolo10729	HB	Mvolo	MvoloMvolo	3	3	F	F	alive	0	0	June 2022	alive	alive	0	0	1	NA	1	N	NA	Not asked	June2020-June2022	24	2	2	27	N	N	N	NA	N	N	0	0	1	1779	6	LGHB0270536		0	HAI BOGORI	5	LG	0	Present	0
Mvolo	Mvolo	5775	Mvolo5775	ML	Mvolo	MvoloMvolo	3	3	F	F	alive	0	0	June 2022	alive	alive	1	0	1	NA	1	N	NA	Not asked	June2020-June2022	24	2	2	78	N	N	N	NA	N	N	0	0	0	1005	4	EKKL0780334		0	HAI MALAKIA	3	EK	0	Present	0
Mvolo	Mvolo	14828	Mvolo14828	HK	Mvolo	MvoloMvolo	3	3	M	M	alive	0	0	June 2022	alive	alive	0	0	1	NA	1	N	NA	Not asked	June2020-June2022	24	2	2	23	N	N	N	NA	N	N	0	1	1	1666	10	LMHK02310310		0	HAI KOROSONA	10	LM	0	Present	0
Mvolo	Mvolo	3300	Mvolo3300	KE	Mvolo	MvoloMvolo	3	3	M	M	alive	0	0	June 2022	alive	alive	0	0	1	NA	1	N	NA	Not asked	June2020-June2022	24	2	2	87	N	N	N	NA	N	N	1	1	1	902	6	DGKE0870236		0	KELIBALA	2	DG	0	Present	0
Mvolo	Mvolo	10180	Mvolo10180	MB	Mvolo	MvoloMvolo	3	3	M	M	alive	0	0	June 2022	alive	alive	1	0	1	NA	1	N	NA	Not asked	June2020-June2022	24	2	2	43	N	N	N	NA	N	N	0	1	1	1064	7	GAMB0430537		0	HAI MBANDUMU	5	GA	0	Present	0
Mvolo	Mvolo	6831	Mvolo6831	DI	Mvolo	MvoloMvolo	3	3	M	M	alive	0	0	June 2022	alive	alive	0	0	0	14	1	N	NA	Not asked	June2020-June2022	24	2	2	93	N	N	N	NA	N	N	1	0	0	2082	4	FDDI0930334		0	HAI DIOCES	3	FD	0	Present	0
Mvolo	Mvolo	9045	Mvolo9045	DI	Mvolo	MvoloMvolo	3	3	M	M	alive	0	0	June 2022	alive	alive	0	0	0	14	1	N	NA	Not asked	June2020-June2022	24	2	2	91	N	N	N	NA	N	N	0	1	1	2084	5	FDDI0910435		0	HAI DIOCES	4	FD	0	Present	0
Mvolo	Mvolo	9046	Mvolo9046	DI	Mvolo	MvoloMvolo	3	3	M	M	alive	0	0	June 2022	alive	alive	0	0	0	14	1	N	NA	Not asked	June2020-June2022	24	2	2	90	N	N	N	NA	N	N	0	1	1	2085	5	FDDI0900435		0	HAI DIOCES	4	FD	0	Present	0
Mvolo	Mvolo	11042	Mvolo11042	HK	Mvolo	MvoloMvolo	3	3	F	F	alive	0	0	June 2022	alive	alive	0	0	0	7	1	N	NA	Not asked	June2020-June2022	24	2	2	3	N	N	N	NA	N	N	0	0	1	2172	6	FDHK0030536		0	HAI KOROSONA	5	FD	0	Present	0
Mvolo	Mvolo	15358	Mvolo15358	KP	Mvolo	MvoloMvolo	3	3	M	M	2020	1	0	June 2022	dead	dead	died	died	1	NA	1	died	NA	NA	June2020-June2022	6	0.5	0.5	6	died	died	died	NA	died	N	0	0	0	2389	12	D266		0	KPERI	12	WK	0	dead	0
Mvolo	Mvolo	13704	Mvolo13704	KP	Mvolo	MvoloMvolo	3	3	M	M	alive	0	0	June 2022	alive	alive	0	0	1	NA	1	N	NA	Not asked	June2020-June2022	24	2	2	6	N	N	N	NA	N	N	0	0	0	2389	12	WKKP00607311		0	KPERI	7	WK	0	Absent	0
Mvolo	Mvolo	13353	Mvolo13353	MI	Mvolo	MvoloMvolo	3	3	F	F	alive	0	0	June 2022	alive	alive	0	0	0	6	1	N	NA	Not asked	June2020-June2022	24	2	2	106	N	N	N	NA	N	N	1	0	0	1468	8	MBMI1060738		0	MINIKOLOME	7	MB	0	Present	0
Mvolo	Mvolo	5442	Mvolo5442	GI	Mvolo	MvoloMvolo	3	3	M	M	alive	0	0	June 2022	alive	alive	0	0	1	NA	1	N	NA	Not asked	June2020-June2022	24	2	2	72	N	N	N	NA	N	N	0	0	0	659	3	JAGI0720333		0	GIRA	3	JA	0	Absent	1
Mvolo	Mvolo	7766	Mvolo7766	GI	Mvolo	MvoloMvolo	3	3	F	F	alive	0	0	June 2022	alive	alive	0	0	1	NA	1	N	NA	Not asked	June2020-June2022	24	2	2	68	N	N	N	NA	N	N	0	0	0	655	5	JAGI0680435		0	GIRA	4	JA	0	Present	0
Mvolo	Mvolo	14639	Mvolo14639	GI	Mvolo	MvoloMvolo	3	3	F	F	alive	0	0	June 2022	alive	alive	0	0	0	11	1	N	NA	Not asked	June2020-June2022	24	2	2	68	N	N	N	NA	N	N	0	1	1	2107	10	FDGI06809310		0	GIRA	9	FD	0	Present	0
Mvolo	Mvolo	11960	Mvolo11960	DB	Mvolo	MvoloMvolo	3	3	F	F	alive	0	0	June 2022	alive	alive	1	0	1	NA	1	N	NA	Not asked	June2020-June2022	24	2	2	111	N	N	N	NA	N	N	1	1	1	1132	9	GADB1110639		0	DOGABI	6	GA	0	Present	1
Mvolo	Mvolo	14257	Mvolo14257	YC	Mvolo	MvoloMvolo	3	3	M	M	alive	0	0	June 2022	alive	alive	0	0	0	3	1	N	NA	Not asked	June2020-June2022	24	2	2	83	N	N	N	NA	N	N	0	0	1	2092	8	FDYC0830838		0	YERI CENTER	8	FD	0	Present	0
Mvolo	Mvolo	14519	Mvolo14519	MB	Mvolo	MvoloMvolo	3	3	M	M	alive	0	0	June 2022	alive	alive	1	0	1	NA	1	N	NA	Not asked	June2020-June2022	24	2	2	30	N	N	N	NA	N	N	1	1	1	1051	9	GAMB0300939		0	HAI MBANDUMU	9	GA	0	Present	0
Mvolo	Mvolo	14159	Mvolo14159	ME	Mvolo	MvoloMvolo	3	3	F	F	alive	0	0	June 2022	alive	alive	1	0	1	NA	1	N	NA	Not asked	June2020-June2022	24	2	2	57	N	N	N	NA	N	N	1	1	1	1632	10	LMME05708310		0	MEDIKANUNU	8	LM	0	Present	1
Mvolo	Mvolo	7925	Mvolo7925	HM	Mvolo	MvoloMvolo	3	3	M	M	alive	0	0	June 2022	alive	alive	0	0	1	NA	1	N	NA	Not asked	June2020-June2022	24	2	2	18	N	N	N	NA	N	N	0	0	1	834	8	DGHM0180438		0	HAI MATARA	4	DG	0	Present	1
Mvolo	Mvolo	15376	Mvolo15376	GI	Mvolo	MvoloMvolo	3	3	F	F	2021	1	0	June 2022	dead	dead	died	died	1	NA	1	died	NA	NA	June2020-June2022	18	1.5	1.5	63	died	died	died	NA	died	N	0	1	1	878	7	D284		0	GIRA	6	DG	0	dead	1
Mvolo	Mvolo	3277	Mvolo3277	GI	Mvolo	MvoloMvolo	3	3	M	M	alive	0	0	June 2022	alive	alive	0	0	1	NA	1	N	NA	Not asked	June2020-June2022	24	2	2	63	N	N	N	NA	N	N	0	1	1	878	7	DGGI0630235		0	GIRA	2	DG	0	Present	1
Mvolo	Mvolo	15392	Mvolo15392	ZI	Mvolo	MvoloMvolo	3	3	M	M	2022	1	1	June 2022	dead	dead	died	died	1	NA	1	died	NA	NA	June2020-June2022	24	2	2	95	died	died	died	NA	NA	Y	0	0	0	2300	9	D300		0	HAI ZIRA	9	WK	0	dead	0
Mvolo	Mvolo	10734	Mvolo10734	HB	Mvolo	MvoloMvolo	3	3	M	M	alive	0	0	June 2022	alive	alive	0	0	1	NA	1	N	NA	Not asked	June2020-June2022	24	2	2	19	N	N	N	NA	N	N	0	0	0	1787	7	LGHB0190536		0	HAI BOGORI	5	LG	0	Present	0
Mvolo	Mvolo	14014	Mvolo14014	DB	Mvolo	MvoloMvolo	3	3	M	M	alive	0	0	June 2022	alive	alive	1	0	1	NA	1	N	NA	Not asked	June2020-June2022	24	2	2	101	N	N	N	NA	N	N	1	1	1	916	9	DGDB1010839		0	DOGABI	8	DG	0	Present	0
Mvolo	Mvolo	13607	Mvolo13607	DT	Mvolo	MvoloMvolo	3	3	M	M	alive	0	0	June 2022	alive	alive	0	0	0	2	1	N	NA	Not asked	June2020-June2022	24	2	2	35	N	N	N	NA	N	N	0	1	1	2140	8	FDDT0350738		0	DOTRIBA	7	FD	0	Present	0
Mvolo	Mvolo	14664	Mvolo14664	DG	Mvolo	MvoloMvolo	3	3	F	F	alive	0	0	June 2022	alive	alive	0	0	0	9	1	N	NA	Not asked	June2020-June2022	24	2	2	36	N	N	N	NA	N	N	0	0	0	2359	11	WKDG03609311		0	DOGOYABULO	9	WK	0	Present	0
Mvolo	Mvolo	14498	Mvolo14498	MS	Mvolo	MvoloMvolo	3	3	F	F	alive	0	0	June 2022	alive	alive	0	0	0	6	1	N	NA	Not asked	June2020-June2022	24	2	2	1	N	N	N	NA	N	N	1	0	0	929	9	EKMS0010939		0	HAI MASURA	9	EK	0	Absent	1
Mvolo	Mvolo	4764	Mvolo4764	DG	Mvolo	MvoloMvolo	3	3	M	M	alive	0	0	June 2022	alive	alive	1	0	1	NA	0	N	NA	Not asked	June2020-June2022	24	2	2	23	N	N	N	NA	N	N	0	0	0	2372	13	WKDG02302313		0	DOGOYABULO	2	WK	0	Present	1
Mvolo	Mvolo	12611	Mvolo12611	KO	Mvolo	MvoloMvolo	3	3	F	F	alive	0	0	June 2022	alive	alive	0	0	1	NA	1	N	NA	Not asked	June2020-June2022	24	2	2	3	N	N	N	NA	N	N	0	0	1	2287	7	SDKO0030637		0	KORBABANG	6	SD	0	Present	0
Mvolo	Mvolo	10427	Mvolo10427	MS	Mvolo	MvoloMvolo	3	3	M	M	alive	0	0	June 2022	alive	alive	0	0	1	NA	1	N	NA	Not asked	June2020-June2022	24	2	2	22	N	N	N	NA	N	N	1	1	1	1410	6	WWMS0220536		0	HAI MASURA	5	WW	0	Present	0
Mvolo	Mvolo	11056	Mvolo11056	DI	Mvolo	MvoloMvolo	3	3	F	F	alive	0	0	June 2022	alive	alive	0	0	1	NA	1	N	NA	Not asked	June2020-June2022	24	2	2	105	N	N	N	NA	N	N	0	0	0	2187	6	SDDI1050536		0	HAI DIOCES	5	SD	0	Present	0
Mvolo	Mvolo	13781	Mvolo13781	KP	Mvolo	MvoloMvolo	3	3	M	M	alive	0	0	June 2022	alive	alive	0	0	0	16	1	N	NA	Not asked	June2020-June2022	24	2	2	39	N	N	N	NA	N	N	0	0	0	145	9	CMKP0390839		0	KPERI	8	CM	0	Present	0
Mvolo	Mvolo	7272	Mvolo7272	HM	Mvolo	MvoloMvolo	3	3	M	M	alive	0	0	June 2022	alive	alive	0	0	1	NA	1	N	NA	Not asked	June2020-June2022	24	2	2	25	N	N	N	NA	N	N	0	0	0	131	6	CMHM0250436		0	HAI DELIB	4	CM	0	Present	0
Mvolo	Mvolo	14909	Mvolo14909	ML	Mvolo	MvoloMvolo	3	3	F	F	alive	0	0	June 2022	alive	alive	1	0	1	NA	1	N	NA	Not asked	June2020-June2022	24	2	2	73	N	N	N	NA	N	N	0	0	1	549	14	JKML07311313		0	HAI MALAKIA	11	JK	0	Absent	1
Mvolo	Mvolo	11208	Mvolo11208	KP	Mvolo	MvoloMvolo	3	3	F	F	alive	0	0	June 2022	alive	alive	0	0	1	NA	1	N	NA	Not asked	June2020-June2022	24	2	2	18	N	N	N	NA	N	N	0	0	1	2377	8	WKKP0180538		0	KPERI	5	WK	0	Present	0
Mvolo	Mvolo	12672	Mvolo12672	KP	Mvolo	MvoloMvolo	3	3	F	F	alive	0	0	June 2022	alive	alive	0	0	1	NA	1	N	NA	Not asked	June2020-June2022	24	2	2	18	N	N	N	NA	N	N	0	0	1	2377	8	WKKP0180638		0	KPERI	6	WK	0	Present	0
Mvolo	Mvolo	14505	Mvolo14505	KE	Mvolo	MvoloMvolo	3	3	F	F	alive	0	0	June 2022	alive	alive	0	0	1	NA	1	N	NA	Not asked	June2020-June2022	24	2	2	58	N	N	N	NA	N	N	0	0	0	985	9	EKKE0580939		0	KELIBALA	9	EK	0	Present	0
Mvolo	Mvolo	14601	Mvolo14601	HM	Mvolo	MvoloMvolo	3	3	F	F	alive	0	0	June 2022	alive	alive	0	0	1	NA	1	N	NA	Not asked	June2020-June2022	24	2	2	10	N	N	N	NA	N	N	1	0	1	1796	9	LGHM0100939		0	HAI MATARA	9	LG	0	Present	0
Mvolo	Mvolo	14964	Mvolo14964	ZI	Mvolo	MvoloMvolo	3	3	F	F	alive	0	0	June 2022	alive	alive	0	0	1	NA	0	N	NA	Not asked	June2020-June2022	24	2	2	77	N	N	N	NA	N	N	0	0	1	2318	14	WKZI07711312		0	HAI ZIRA	11	WK	0	Present	0
Mvolo	Mvolo	14756	Mvolo14756	DB	Mvolo	MvoloMvolo	3	3	M	M	alive	0	0	June 2022	alive	alive	1	0	1	NA	0	N	NA	Not asked	June2020-June2022	24	2	2	101	N	N	N	NA	N	N	0	0	0	812	11	JDDB10110311		0	DOGABI	10	JD	0	Absent	0
Mvolo	Mvolo	10658	Mvolo10658	HK	Mvolo	MvoloMvolo	3	3	F	F	alive	0	0	June 2022	alive	alive	0	0	1	NA	1	N	NA	Not asked	June2020-June2022	24	2	2	17	N	N	N	NA	N	N	0	1	1	1672	5	LMHK0170535		0	HAI KOROSONA	5	LM	0	Present	0
Mvolo	Mvolo	14614	Mvolo14614	DM	Mvolo	MvoloMvolo	3	3	M	M	alive	0	0	June 2022	alive	alive	0	0	1	NA	1	N	NA	Not asked	June2020-June2022	24	2	2	62	N	N	N	NA	N	N	0	1	0	2000	10	SSDM06209310		0	DOMERI	9	SS	0	Present	1
Mvolo	Mvolo	13302	Mvolo13302	DT	Mvolo	MvoloMvolo	3	3	M	M	alive	0	0	June 2022	alive	alive	0	0	1	NA	1	N	NA	Not asked	June2020-June2022	24	2	2	53	N	N	N	NA	N	N	0	1	1	1379	7	WWDT0530737		0	DOTRIBA	7	WW	0	Present	0
Mvolo	Mvolo	8585	Mvolo8585	ZI	Mvolo	MvoloMvolo	3	3	M	M	alive	0	0	June 2022	alive	alive	1	0	1	NA	0	N	NA	Not asked	June2020-June2022	24	2	2	108	N	N	N	NA	N	N	0	1	1	1581	4	LMZI1080434		0	HAI ZIRA	4	LM	0	Present	0
Mvolo	Mvolo	13877	Mvolo13877	KP	Mvolo	MvoloMvolo	3	3	M	M	alive	0	0	June 2022	alive	alive	0	0	1	NA	1	N	NA	Not asked	June2020-June2022	24	2	2	38	N	N	N	NA	N	N	1	0	1	514	10	JKKP03808310		0	KPERI	8	JK	0	Present	0
Mvolo	Mvolo	4760	Mvolo4760	DG	Mvolo	MvoloMvolo	3	3	F	F	alive	0	0	June 2022	alive	alive	0	0	1	NA	0	N	NA	Not asked	June2020-June2022	24	2	2	27	N	N	N	NA	N	N	0	1	0	2368	10	WKDG02702310		0	DOGOYABULO	2	WK	0	Present	0
Mvolo	Mvolo	15056	Mvolo15056	KP	Mvolo	MvoloMvolo	3	3	F	F	alive	0	0	June 2022	alive	alive	1	0	0	13	1	N	NA	Not asked	June2020-June2022	24	2	2	16	N	N	N	NA	N	N	0	0	0	2379	17	WKKP01613315		0	KPERI	13	WK	0	Present	0
Mvolo	Mvolo	8790	Mvolo8790	WI	Mvolo	MvoloMvolo	3	3	F	F	alive	0	0	June 2022	alive	alive	1	0	1	NA	1	N	NA	Not asked	June2020-June2022	24	2	2	136	N	N	N	NA	N	N	0	1	1	1811	5	JAWI1360435		0	WINIKASA	4	JA	0	Present	0
Mvolo	Mvolo	10787	Mvolo10787	ML	Mvolo	MvoloMvolo	3	3	F	F	alive	0	0	June 2022	alive	alive	1	0	1	NA	0	N	NA	Not asked	June2020-June2022	24	2	2	97	N	N	N	NA	N	N	0	0	1	1850	5	JAML0970535		0	HAI MALAKIA	5	JA	0	Present	0
Mvolo	Mvolo	14823	Mvolo14823	MS	Mvolo	MvoloMvolo	3	3	F	F	alive	0	0	June 2022	alive	alive	0	0	0	14	0	N	NA	Not asked	June2020-June2022	24	2	2	14	N	N	N	NA	N	N	0	0	1	1557	11	MBMS01410311		0	HAI MASURA	10	MB	0	Present	0
Mvolo	Mvolo	6907	Mvolo6907	MU	Mvolo	MvoloMvolo	3	3	F	F	alive	0	0	June 2022	alive	alive	0	0	1	NA	1	N	NA	Not asked	June2020-June2022	24	2	2	17	N	N	N	NA	N	N	0	0	1	2158	4	FDMU0170334		0	MUNDRIA	3	FD	0	Present	0
Mvolo	Mvolo	11064	Mvolo11064	DI	Mvolo	MvoloMvolo	3	3	M	M	alive	0	0	June 2022	alive	alive	0	0	1	NA	1	N	NA	Not asked	June2020-June2022	24	2	2	94	N	N	N	NA	N	N	0	0	1	2199	5	SDDI0940535		0	HAI DIOCES	5	SD	0	Absent	0
Mvolo	Mvolo	14240	Mvolo14240	HK	Mvolo	MvoloMvolo	3	3	M	M	alive	0	0	June 2022	alive	alive	0	0	1	NA	1	N	NA	Not asked	June2020-June2022	24	2	2	28	N	N	N	NA	N	N	0	1	0	2034	8	SSHK0280838		0	HAI KOROSONA	8	SS	0	Present	0
Mvolo	Mvolo	13891	Mvolo13891	ML	Mvolo	MvoloMvolo	3	3	M	M	alive	0	0	June 2022	alive	alive	0	0	1	NA	1	N	NA	Not asked	June2020-June2022	24	2	2	71	N	N	N	NA	N	N	0	1	1	547	9	JKML0710839		0	HAI MALAKIA	8	JK	0	Present	0
Mvolo	Mvolo	11341	Mvolo11341	KP	Mvolo	MvoloMvolo	3	3	M	M	alive	0	0	June 2022	alive	alive	0	0	0	14	1	N	NA	Not asked	June2020-June2022	24	2	2	46	N	N	N	NA	N	N	0	0	0	152	6	CMKP0460636		0	KPERI	6	CM	0	Present	0
Mvolo	Mvolo	9235	Mvolo9235	WK	Mvolo	MvoloMvolo	3	3	M	M	alive	0	0	June 2022	alive	alive	0	0	0	1	0	N	NA	Not asked	June2020-June2022	24	2	2	100	N	N	N	NA	N	N	0	0	1	2295	6	SDWK1000436		0	HAI DIOCES	4	SD	0	Present	1
Mvolo	Mvolo	7041	Mvolo7041	DI	Mvolo	MvoloMvolo	3	3	M	M	alive	0	0	June 2022	alive	alive	0	0	0	1	0	N	NA	Not asked	June2020-June2022	24	2	2	101	N	N	N	NA	N	N	0	0	1	2294	5	WKDI1010335		0	HAI DIOCES	3	WK	0	Present	0
Mvolo	Mvolo	14078	Mvolo14078	DO	Mvolo	MvoloMvolo	3	3	M	M	alive	0	0	June 2022	alive	alive	0	0	1	NA	1	N	NA	Not asked	June2020-June2022	24	2	2	125	N	N	N	NA	N	N	1	1	1	1307	8	WWDO1250838		0	DOGERENG	8	WW	0	Present	0
Mvolo	Mvolo	12817	Mvolo12817	ZI	Mvolo	MvoloMvolo	3	3	F	F	alive	0	0	June 2022	alive	alive	0	0	1	NA	1	N	NA	Not asked	June2020-June2022	24	2	2	113	N	N	N	NA	N	N	0	0	0	219	7	CMZI1130737		0	ZIRA	7	CM	0	Present	1
Mvolo	Mvolo	5004	Mvolo5004	ZI	Mvolo	MvoloMvolo	3	3	F	F	alive	0	0	June 2022	alive	alive	0	0	0	12	1	N	NA	Not asked	June2020-June2022	24	2	2	107	N	N	N	NA	N	N	0	0	0	213	5	CMZI1070335		0	ZIRA	3	CM	0	Present	0
Mvolo	Mvolo	10710	Mvolo10710	GI	Mvolo	MvoloMvolo	3	3	F	F	alive	0	0	June 2022	alive	alive	0	0	1	NA	1	N	NA	Not asked	June2020-June2022	24	2	2	62	N	N	N	NA	N	N	0	1	1	1744	5	LGGI0620535		0	GIRA	5	LG	0	Present	0
Mvolo	Mvolo	5290	Mvolo5290	HD	Mvolo	MvoloMvolo	3	3	F	F	alive	0	0	June 2022	alive	alive	0	0	1	NA	1	N	NA	Not asked	June2020-June2022	24	2	2	31	N	N	N	NA	N	N	0	0	1	507	4	JKHD0310334		0	HAI DELIB	3	JK	0	Present	0
Mvolo	Mvolo	11431	Mvolo11431	MU	Mvolo	MvoloMvolo	3	3	M	M	alive	0	0	June 2022	alive	alive	0	0	0	0	0	N	NA	Not asked	June2020-June2022	24	2	2	34	N	N	N	NA	N	N	0	0	1	272	6	DMMU0340636		0	MUDURIA	6	DM	0	Present	0
Mvolo	Mvolo	8071	Mvolo8071	KE	Mvolo	MvoloMvolo	3	3	M	M	alive	0	0	June 2022	alive	alive	0	0	1	NA	1	N	NA	Not asked	June2020-June2022	24	2	2	83	N	N	N	NA	N	N	0	0	0	1010	5	EKKE0830435		0	KELIBALA	4	EK	0	Present	0
Mvolo	Mvolo	11762	Mvolo11762	KE	Mvolo	MvoloMvolo	3	3	F	F	alive	0	0	June 2022	alive	alive	1	0	1	NA	1	N	NA	Not asked	June2020-June2022	24	2	2	83	N	N	N	NA	N	N	0	0	1	794	8	JDKE0830637		0	KELIBALA	6	JD	0	Present	0
Mvolo	Mvolo	10946	Mvolo10946	MB	Mvolo	MvoloMvolo	3	3	F	F	alive	0	0	June 2022	alive	alive	1	0	1	NA	1	N	NA	Not asked	June2020-June2022	24	2	2	39	N	N	N	NA	N	N	0	1	0	2023	7	SSMB0390537		0	HAI MBADUMU	5	SS	0	Present	0
Mvolo	Mvolo	2365	Mvolo2365	KP	Mvolo	MvoloMvolo	3	3	F	F	alive	0	0	June 2022	alive	alive	0	0	1	NA	1	N	NA	Not asked	June2020-June2022	24	2	2	28	N	N	N	NA	N	N	0	0	0	2367	6	WKKP0280136		0	KPERI	1	WK	0	Present	0
Mvolo	Mvolo	4759	Mvolo4759	KP	Mvolo	MvoloMvolo	3	3	F	F	alive	0	0	June 2022	alive	alive	0	0	1	NA	1	N	NA	Not asked	June2020-June2022	24	2	2	28	N	N	N	NA	N	N	0	0	0	2367	6	WKKP0280236		0	KPERI	2	WK	0	Present	0
Mvolo	Mvolo	4983	Mvolo4983	DG	Mvolo	MvoloMvolo	3	3	F	F	alive	0	0	June 2022	alive	alive	1	0	0	4	1	N	NA	Not asked	June2020-June2022	24	2	2	86	N	N	N	NA	N	N	0	0	0	192	6	CMDG0860335		0	DOGOYABULO	3	CM	0	Present	0
Mvolo	Mvolo	13884	Mvolo13884	ME	Mvolo	MvoloMvolo	3	3	F	F	alive	0	0	June 2022	alive	alive	0	0	1	NA	1	N	NA	Not asked	June2020-June2022	24	2	2	55	N	N	N	NA	N	N	0	0	0	531	9	JKME0550839		0	MEDIKANUNU	8	JK	0	Absent	0
Mvolo	Mvolo	11861	Mvolo11861	KP	Mvolo	MvoloMvolo	3	3	M	M	alive	0	0	June 2022	alive	alive	0	0	0	5	1	N	NA	Not asked	June2020-June2022	24	2	2	36	N	N	N	NA	N	N	0	0	0	964	7	EKKP0360637		0	KPERI	6	EK	0	Present	0
Mvolo	Mvolo	8705	Mvolo8705	KE	Mvolo	MvoloMvolo	3	3	M	M	alive	0	0	June 2022	alive	alive	0	0	1	NA	1	N	NA	Not asked	June2020-June2022	24	2	2	95	N	N	N	NA	N	N	0	0	1	1711	5	LGKE0950434		0	KELIBALA	4	LG	0	Absent	0
Mvolo	Mvolo	10759	Mvolo10759	LO	Mvolo	MvoloMvolo	3	3	F	F	alive	0	0	June 2022	alive	alive	1	0	1	NA	1	N	NA	Not asked	June2020-June2022	24	2	2	128	N	N	N	NA	N	N	0	1	1	1819	6	JALO1280536		0	LOGODO	5	JA	0	Present	0
Mvolo	Mvolo	13456	Mvolo13456	GI	Mvolo	MvoloMvolo	3	3	F	F	alive	0	0	June 2022	alive	alive	1	0	1	NA	1	N	NA	Not asked	June2020-June2022	24	2	2	67	N	N	N	NA	N	N	0	1	1	1739	8	LGGI0670738		0	GIRA	7	LG	0	Present	0
Mvolo	Mvolo	13313	Mvolo13313	MU	Mvolo	MvoloMvolo	3	3	F	F	alive	0	0	June 2022	alive	alive	1	0	1	NA	0	N	NA	Not asked	June2020-June2022	24	2	2	29	N	N	N	NA	N	N	0	0	1	1403	7	WWMU0290737		0	MUDURIA	7	WW	0	Absent	0
Mvolo	Mvolo	9154	Mvolo9154	YC	Mvolo	MvoloMvolo	3	3	M	M	alive	0	0	June 2022	alive	alive	0	0	1	NA	1	N	NA	Not asked	June2020-June2022	24	2	2	81	N	N	N	NA	N	N	0	0	0	2209	4	SDYC0810434		0	YERI CENTER	4	SD	0	Absent	0
Mvolo	Mvolo	4703	Mvolo4703	ZI	Mvolo	MvoloMvolo	3	3	M	M	alive	0	0	June 2022	alive	alive	1	0	0	5	0	N	NA	Not asked	June2020-June2022	24	2	2	85	N	N	N	NA	N	N	0	0	1	2310	8	WKZI0850236		0	HAI ZIRA	2	WK	0	Present	0
Mvolo	Mvolo	6835	Mvolo6835	DI	Mvolo	MvoloMvolo	3	3	F	F	alive	0	0	June 2022	alive	alive	0	0	0	11	1	N	NA	Not asked	June2020-June2022	24	2	2	89	N	N	N	NA	N	N	0	0	1	2086	4	FDDI0890334		0	HAI DIOCES	3	FD	0	Present	0
Mvolo	Mvolo	5848	Mvolo5848	GI	Mvolo	MvoloMvolo	3	3	F	F	alive	0	0	June 2022	alive	alive	0	0	1	NA	1	N	NA	Not asked	June2020-June2022	24	2	2	59	N	N	N	NA	N	N	0	0	1	1080	3	GAGI0590333		0	GIRA	3	GA	0	Present	0
Mvolo	Mvolo	15013	Mvolo15013	HK	Mvolo	MvoloMvolo	3	3	F	F	alive	0	0	June 2022	alive	alive	0	0	1	NA	1	N	NA	Not asked	June2020-June2022	24	2	2	5	N	N	N	NA	N	N	0	0	1	1684	13	LMHK00512313		0	HAI KOROSONA	12	LM	0	Present	0
Mvolo	Mvolo	7676	Mvolo7676	KE	Mvolo	MvoloMvolo	3	3	M	M	alive	0	0	June 2022	alive	alive	0	0	1	NA	1	N	NA	Not asked	June2020-June2022	24	2	2	85	N	N	N	NA	N	N	0	0	0	561	7	JKKE0850437		0	KELIBALA	4	JK	0	Present	0
Mvolo	Mvolo	14985	Mvolo14985	MU	Mvolo	MvoloMvolo	3	3	F	F	alive	0	0	June 2022	alive	alive	1	0	1	NA	1	N	NA	Not asked	June2020-June2022	24	2	2	33	N	N	N	NA	N	N	0	0	0	271	15	DMMU03312315		0	MUDURAI	12	DM	0	Present	0
Mvolo	Mvolo	6932	Mvolo6932	WK	Mvolo	MvoloMvolo	3	3	F	F	alive	0	0	June 2022	alive	alive	0	0	1	NA	0	N	NA	Not asked	June2020-June2022	24	2	2	109	N	N	N	NA	N	N	0	0	0	2183	3	SDWK1090333		0	WINIKASA	3	SD	0	Absent	0
Mvolo	Mvolo	11129	Mvolo11129	KO	Mvolo	MvoloMvolo	3	3	F	F	alive	0	0	June 2022	alive	alive	0	0	1	NA	1	N	NA	Not asked	June2020-June2022	24	2	2	9	N	N	N	NA	N	N	0	0	1	2281	6	SDKO0090536		0	KORBABANG	5	SD	0	Present	0
Mvolo	Mvolo	12586	Mvolo12586	DT	Mvolo	MvoloMvolo	3	3	M	M	alive	0	0	June 2022	alive	alive	0	0	1	NA	1	N	NA	Not asked	June2020-June2022	24	2	2	47	N	N	N	NA	N	N	0	0	0	2243	7	SDDT0470637		0	DOTRIBA	6	SD	0	Present	0
Mvolo	Mvolo	8001	Mvolo8001	DB	Mvolo	MvoloMvolo	3	3	F	F	alive	0	0	June 2022	alive	alive	0	0	1	NA	1	N	NA	Not asked	June2020-June2022	24	2	2	105	N	N	N	NA	N	N	0	1	0	920	7	DGDB1050436		0	DOGABI	4	DG	0	Absent	0
Mvolo	Mvolo	5687	Mvolo5687	DI	Mvolo	MvoloMvolo	3	3	M	M	alive	0	0	June 2022	alive	alive	0	0	1	NA	1	N	NA	Not asked	June2020-June2022	24	2	2	94	N	N	N	NA	N	N	0	1	1	909	8	DGDI0940338		0	DIOCES	3	DG	0	Present	0
Mvolo	Mvolo	12563	Mvolo12563	YC	Mvolo	MvoloMvolo	3	3	F	F	alive	0	0	June 2022	alive	alive	0	0	1	NA	1	N	NA	Not asked	June2020-June2022	24	2	2	85	N	N	N	NA	N	N	0	0	0	2205	6	SDYC0850636		0	YERI CENTER	6	SD	0	Present	1
Mvolo	Mvolo	5489	Mvolo5489	DO	Mvolo	MvoloMvolo	3	3	M	M	alive	0	0	June 2022	alive	alive	0	0	1	NA	1	N	NA	Not asked	June2020-June2022	24	2	2	120	N	N	N	NA	N	N	0	0	0	707	3	JADO1200333		0	DOGERENG	3	JA	0	Present	0
Mvolo	Mvolo	14565	Mvolo14565	GI	Mvolo	MvoloMvolo	3	3	F	F	alive	0	0	June 2022	alive	alive	0	0	0	7	1	N	NA	Not asked	June2020-June2022	24	2	2	85	N	N	N	NA	N	N	0	0	0	1487	9	MBGI0850939		0	GIRA	9	MB	0	Present	0
Mvolo	Mvolo	15327	Mvolo15327	ZI	Mvolo	MvoloMvolo	3	3	F	F	2022	1	0	June 2022	dead	dead	died	died	0	3	1	died	NA	NA	June2020-June2022	24	2	2	102	died	died	died	NA	died	N	0	0	1	2293	5	D235		0	HAI ZIRA	5	WK	0	dead	0
Mvolo	Mvolo	11504	Mvolo11504	MU	Mvolo	MvoloMvolo	3	3	M	M	alive	0	0	June 2022	alive	alive	0	0	1	NA	1	N	NA	Not asked	June2020-June2022	24	2	2	33	N	N	N	NA	N	N	0	0	1	393	7	WDMU0330637		0	MUDURIA	6	WD	0	Absent	0
Mvolo	Mvolo	11357	Mvolo11357	TI	Mvolo	MvoloMvolo	3	3	M	M	alive	0	0	June 2022	alive	alive	0	0	0	4	1	N	NA	Not asked	June2020-June2022	24	2	2	69	N	N	N	NA	N	N	0	0	0	175	7	CMTI0690637		0	TIBORO	6	CM	0	Present	0
Mvolo	Mvolo	14470	Mvolo14470	DB	Mvolo	MvoloMvolo	3	3	F	F	alive	0	0	June 2022	alive	alive	1	0	1	NA	1	N	NA	Not asked	June2020-June2022	24	2	2	95	N	N	N	NA	N	N	0	1	1	806	10	JDDB0950939		0	DOGABI	9	JD	1	Present	1
Mvolo	Mvolo	11628	Mvolo11628	ML	Mvolo	MvoloMvolo	3	3	M	M	alive	0	0	June 2022	alive	alive	0	0	1	NA	1	N	NA	Not asked	June2020-June2022	24	2	2	112	N	N	N	NA	N	N	0	1	1	586	7	JKML1120636		0	HAI MALAKIA	6	JK	0	Present	0
Mvolo	Mvolo	11505	Mvolo11505	MU	Mvolo	MvoloMvolo	3	3	F	F	alive	0	0	June 2022	alive	alive	0	0	1	NA	1	N	NA	Not asked	June2020-June2022	24	2	2	36	N	N	N	NA	N	N	0	0	1	396	6	WDMU0360636		0	MUDURIA	6	WD	0	Absent	0
Mvolo	Mvolo	10038	Mvolo10038	MB	Mvolo	MvoloMvolo	3	3	F	F	alive	0	0	June 2022	alive	alive	0	0	1	NA	1	N	NA	Not asked	June2020-June2022	24	2	2	44	N	N	N	NA	N	N	0	0	1	859	11	DGMB0440539		0	HAI MBANDUMU	5	DG	0	Present	0
Mvolo	Mvolo	8239	Mvolo8239	GI	Mvolo	MvoloMvolo	3	3	F	F	alive	0	0	June 2022	alive	alive	0	0	1	NA	1	N	NA	Not asked	June2020-June2022	24	2	2	102	N	N	N	NA	N	N	0	0	0	1201	5	IJGI1020435		0	GIRA	4	IJ	0	Present	0
Mvolo	Mvolo	13208	Mvolo13208	MB	Mvolo	MvoloMvolo	3	3	F	F	alive	0	0	June 2022	alive	alive	1	0	0	11	1	N	NA	Not asked	June2020-June2022	24	2	2	40	N	N	N	NA	N	N	1	1	0	1061	7	GAMB0400737		0	HAI MBANDUMU	7	GA	0	Present	0
Mvolo	Mvolo	3495	Mvolo3495	MI	Mvolo	MvoloMvolo	3	3	F	F	alive	0	0	June 2022	alive	alive	1	0	1	NA	1	N	NA	Not asked	June2020-June2022	24	2	2	79	N	N	N	NA	N	N	1	1	1	1100	3	GAMI0790233		0	MINIKOLOME	2	GA	0	Present	0
Mvolo	Mvolo	13217	Mvolo13217	GI	Mvolo	MvoloMvolo	3	3	M	M	alive	0	0	June 2022	alive	alive	1	0	1	NA	1	N	NA	Not asked	June2020-June2022	24	2	2	53	N	N	N	NA	N	N	0	0	0	1074	7	GAGI0530737		0	GIRA	7	GA	0	Absent	0
Mvolo	Mvolo	5692	Mvolo5692	DB	Mvolo	MvoloMvolo	3	3	F	F	alive	0	0	June 2022	alive	alive	0	0	0	4	1	N	NA	Not asked	June2020-June2022	24	2	2	100	N	N	N	NA	N	N	0	0	1	915	6	DGDB1000336		0	DOGABI	3	DG	0	Absent	0
Mvolo	Mvolo	11527	Mvolo11527	YC	Mvolo	MvoloMvolo	3	3	F	F	alive	0	0	June 2022	alive	alive	0	0	1	NA	1	N	NA	Not asked	June2020-June2022	24	2	2	93	N	N	N	NA	N	N	0	1	0	453	9	WDYC0930638		0	YERI CENTER	6	WD	0	Absent	1
Mvolo	Mvolo	9539	Mvolo9539	TI	Mvolo	MvoloMvolo	3	3	F	F	alive	0	0	June 2022	alive	alive	0	0	0	16	1	N	NA	Not asked	June2020-June2022	24	2	2	131	N	N	N	NA	N	N	0	0	0	237	6	CMTI1310535		0	TIBORO	5	CM	0	Present	0
Mvolo	Mvolo	13782	Mvolo13782	KP	Mvolo	MvoloMvolo	3	3	M	M	alive	0	0	June 2022	alive	alive	0	0	0	16	1	N	NA	Not asked	June2020-June2022	24	2	2	44	N	N	N	NA	N	N	0	0	0	150	8	CMKP0440838		0	KPERI	8	CM	0	Present	0
Mvolo	Mvolo	15069	Mvolo15069	KP	Mvolo	MvoloMvolo	3	3	F	F	alive	0	0	June 2022	alive	alive	0	0	1	NA	0	N	NA	Not asked	June2020-June2022	24	2	2	19	N	N	N	NA	N	N	0	0	1	2376	16	WKKP01914316		0	KORBABANG	14	WK	0	Present	0
Mvolo	Mvolo	9894	Mvolo9894	GI	Mvolo	MvoloMvolo	3	3	M	M	alive	0	0	June 2022	alive	alive	1	0	1	NA	1	N	NA	Not asked	June2020-June2022	24	2	2	82	N	N	N	NA	N	N	0	0	0	669	6	JAGI0820536		0	GIRA	5	JA	0	Present	1
Mvolo	Mvolo	8375	Mvolo8375	DM	Mvolo	MvoloMvolo	3	3	F	F	alive	0	0	June 2022	alive	alive	0	0	1	NA	1	N	NA	Not asked	June2020-June2022	24	2	2	70	N	N	N	NA	N	N	1	1	1	1362	5	WWDM0700435		0	DOMERI	4	WW	0	Present	0
Mvolo	Mvolo	14200	Mvolo14200	ME	Mvolo	MvoloMvolo	3	3	F	F	alive	0	0	June 2022	alive	alive	1	0	1	NA	1	N	NA	Not asked	June2020-June2022	24	2	2	56	N	N	N	NA	N	N	0	1	0	1891	9	JAME0560839		0	MEDIKANUNU	8	JA	0	Present	0
Mvolo	Mvolo	5202	Mvolo5202	DT	Mvolo	MvoloMvolo	3	3	F	F	alive	0	0	June 2022	alive	alive	0	0	1	NA	1	N	NA	Not asked	June2020-June2022	24	2	2	53	N	N	N	NA	N	N	0	0	1	413	5	WDDT0530334		0	DOTRIBA	3	WD	0	Present	0
Mvolo	Mvolo	7923	Mvolo7923	HM	Mvolo	MvoloMvolo	3	3	M	M	alive	0	0	June 2022	alive	alive	0	0	1	NA	1	N	NA	Not asked	June2020-June2022	24	2	2	16	N	N	N	NA	N	N	1	1	0	832	6	DGHM0160436		0	HAI MATARA	4	DG	0	Absent	0
Mvolo	Mvolo	12816	Mvolo12816	ZI	Mvolo	MvoloMvolo	3	3	F	F	alive	0	0	June 2022	alive	alive	1	0	1	NA	1	N	NA	Not asked	June2020-June2022	24	2	2	112	N	N	N	NA	N	N	0	0	0	218	10	CMZI11207310		0	ZIRA	7	CM	0	Present	0
Mvolo	Mvolo	6040	Mvolo6040	MS	Mvolo	MvoloMvolo	3	3	F	F	alive	0	0	June 2022	alive	alive	0	0	1	NA	1	N	NA	Not asked	June2020-June2022	24	2	2	24	N	N	N	NA	N	N	0	0	1	1279	3	IJMS0240333		0	HAI MASURA	3	IJ	0	Present	0
Mvolo	Mvolo	13779	Mvolo13779	KP	Mvolo	MvoloMvolo	3	3	F	F	alive	0	0	June 2022	alive	alive	0	0	0	16	1	N	NA	Not asked	June2020-June2022	24	2	2	36	N	N	N	NA	N	N	0	0	0	142	11	CMKP03608310		0	KPERI	8	CM	0	Present	0
Mvolo	Mvolo	12546	Mvolo12546	MS	Mvolo	MvoloMvolo	3	3	M	M	alive	0	0	June 2022	alive	alive	0	0	1	NA	1	N	NA	Not asked	June2020-June2022	24	2	2	9	N	N	N	NA	N	N	0	0	1	2166	6	FDMS0090636		0	HAI MASURA	6	FD	0	Present	0
Mvolo	Mvolo	10218	Mvolo10218	KE	Mvolo	MvoloMvolo	3	3	F	F	alive	0	0	June 2022	alive	alive	1	0	1	NA	1	N	NA	Not asked	June2020-June2022	24	2	2	90	N	N	N	NA	N	N	1	0	1	1111	5	GAKE0900535		0	KELIBALA	5	GA	0	Present	0
Mvolo	Mvolo	9627	Mvolo9627	YC	Mvolo	MvoloMvolo	3	3	F	F	alive	0	0	June 2022	alive	alive	1	0	1	NA	1	N	NA	Not asked	June2020-June2022	24	2	2	90	N	N	N	NA	N	N	0	0	0	328	7	DMYC0900537		0	YERI CENTER	5	DM	0	Present	0
Mvolo	Mvolo	7054	Mvolo7054	ZI	Mvolo	MvoloMvolo	3	3	M	M	alive	0	0	June 2022	alive	alive	0	0	1	NA	0	N	NA	Not asked	June2020-June2022	24	2	2	88	N	N	N	NA	N	N	0	0	1	2307	7	WKZI0880337		0	HAI ZIRA	3	WK	0	Present	0
Mvolo	Mvolo	5983	Mvolo5983	DT	Mvolo	MvoloMvolo	3	3	M	M	alive	0	0	June 2022	alive	alive	0	0	1	NA	1	N	NA	Not asked	June2020-June2022	24	2	2	82	N	N	N	NA	N	N	1	1	0	1221	5	IJDT0820335		0	DOTRIBA	3	IJ	0	Present	0
Mvolo	Mvolo	2901	Mvolo2901	HD	Mvolo	MvoloMvolo	3	3	F	F	alive	0	0	June 2022	alive	alive	1	0	1	NA	1	N	NA	Not asked	June2020-June2022	24	2	2	26	N	N	N	NA	N	N	0	0	0	502	9	JKHD0260239		0	HAI DELIB	2	JK	0	Present	1
Mvolo	Mvolo	11093	Mvolo11093	DT	Mvolo	MvoloMvolo	3	3	F	F	alive	0	1	June 2022	alive	alive	0	0	1	NA	1	N	NA	Not asked	June2020-June2022	24	2	2	56	Y	Y	Y	NA	Y	Y	0	0	0	2234	6	SDDT0560536		0	DOTRIBA	5	SD	0	Absent	1
Mvolo	Mvolo	5705	Mvolo5705	MI	Mvolo	MvoloMvolo	3	3	F	F	alive	0	0	June 2022	alive	alive	1	0	1	NA	1	N	NA	Not asked	June2020-June2022	24	2	2	113	N	N	N	NA	N	N	0	0	1	928	3	DGMI1130333		0	MINIKOLOME	3	DG	0	Present	0
Mvolo	Mvolo	7912	Mvolo7912	HM	Mvolo	MvoloMvolo	3	3	F	F	alive	0	0	June 2022	alive	alive	0	0	1	NA	1	N	NA	Not asked	June2020-June2022	24	2	2	4	N	N	N	NA	N	N	0	1	1	820	14	DGHM00404313		0	HAI MATARA	4	DG	1	Present	1
Mvolo	Mvolo	8706	Mvolo8706	KE	Mvolo	MvoloMvolo	3	3	M	M	alive	0	0	June 2022	alive	alive	0	0	1	NA	1	N	NA	Not asked	June2020-June2022	24	2	2	93	N	N	N	NA	N	N	0	1	1	1713	4	LGKE0930434		0	KELIBALA	4	LG	0	Present	0
Mvolo	Mvolo	9527	Mvolo9527	JM	Mvolo	MvoloMvolo	3	3	M	M	alive	0	0	June 2022	alive	alive	0	0	0	6	1	N	NA	Not asked	June2020-June2022	24	2	2	119	N	N	N	NA	N	N	0	0	0	225	6	CMJM1190536		0	JEBEL MARI	5	CM	0	Present	0
Mvolo	Mvolo	14331	Mvolo14331	HD	Mvolo	MvoloMvolo	3	3	M	M	alive	0	0	June 2022	alive	alive	0	0	1	NA	1	N	NA	Not asked	June2020-June2022	24	2	2	24	N	N	N	NA	N	N	0	0	0	24	9	JNHD0240939		0	HAI DELIB	9	JN	0	Present	0
Mvolo	Mvolo	11847	Mvolo11847	HM	Mvolo	MvoloMvolo	3	3	M	M	alive	0	0	June 2022	alive	alive	0	0	0	4	0	N	NA	Not asked	June2020-June2022	24	2	2	3	N	N	N	NA	N	N	0	0	1	931	8	EKHM0030637		0	HAI MATARA	6	EK	0	Absent	0
Mvolo	Mvolo	10913	Mvolo10913	GI	Mvolo	MvoloMvolo	3	3	F	F	alive	0	0	June 2022	alive	alive	1	0	1	NA	1	N	NA	Not asked	June2020-June2022	24	2	2	72	N	N	N	NA	N	N	0	1	0	1990	6	SSGI0720536		0	GIRA	5	SS	0	Present	0
Mvolo	Mvolo	7569	Mvolo7569	MA	Mvolo	MvoloMvolo	3	3	M	M	alive	0	0	June 2022	alive	alive	0	0	0	2	1	N	NA	Not asked	June2020-June2022	24	2	2	89	N	N	N	NA	N	N	0	0	1	449	4	WDMA0890434		0	MUASKAR	4	WD	0	Present	0
Mvolo	Mvolo	9533	Mvolo9533	JM	Mvolo	MvoloMvolo	3	3	M	M	alive	0	0	June 2022	alive	alive	0	0	1	NA	1	N	NA	Not asked	June2020-June2022	24	2	2	125	N	N	N	NA	N	N	0	0	0	231	5	CMJM1250535		0	JEBEL MARI	5	CM	0	Present	0
Mvolo	Mvolo	14155	Mvolo14155	ML	Mvolo	MvoloMvolo	3	3	M	M	alive	0	0	June 2022	alive	alive	0	0	1	NA	1	N	NA	Not asked	June2020-June2022	24	2	2	80	N	N	N	NA	N	N	1	1	1	1609	8	LMML0800838		0	HAI MALAKIA	8	LM	0	Present	1
Mvolo	Mvolo	12567	Mvolo12567	YC	Mvolo	MvoloMvolo	3	3	F	F	alive	0	0	June 2022	alive	alive	0	0	1	NA	1	N	NA	Not asked	June2020-June2022	24	2	2	80	N	N	N	NA	N	N	0	0	0	2210	6	SDYC0800636		0	YERI CENTER	6	SD	0	Absent	0
Mvolo	Mvolo	7661	Mvolo7661	GI	Mvolo	MvoloMvolo	3	3	F	F	alive	0	0	June 2022	alive	alive	0	0	1	NA	1	N	NA	Not asked	June2020-June2022	24	2	2	70	N	N	N	NA	N	N	0	0	1	546	5	JKGI0700435		0	GIRA	4	JK	0	Present	0
Mvolo	Mvolo	15293	Mvolo15293	ME	Mvolo	MvoloMvolo	3	3	M	M	2021	1	0	June 2022	dead	dead	died	died	1	NA	1	died	NA	NA	June2020-June2022	18	1.5	1.5	47	died	died	died	NA	died	N	0	0	0	1759	7	D201		0	MEDIKANUNU	7	LG	0	dead	0
Mvolo	Mvolo	14995	Mvolo14995	HM	Mvolo	MvoloMvolo	3	3	F	F	alive	0	0	June 2022	alive	alive	1	0	1	NA	1	N	NA	Not asked	June2020-June2022	24	2	2	13	N	N	N	NA	N	N	0	0	1	725	20	JDHM01312320		0	HAI MATARA	12	JD	0	Present	0
Mvolo	Mvolo	15035	Mvolo15035	HM	Mvolo	MvoloMvolo	3	3	F	F	alive	0	0	June 2022	alive	alive	1	0	1	NA	1	N	NA	Not asked	June2020-June2022	24	2	2	13	N	N	N	NA	N	N	0	0	1	725	20	JDHM01313320		0	HAI MATARA	13	JD	0	Present	0
Mvolo	Mvolo	14711	Mvolo14711	KO	Mvolo	MvoloMvolo	3	3	M	M	alive	0	0	June 2022	alive	alive	1	0	0	4	1	N	NA	Not asked	June2020-June2022	24	2	2	21	N	N	N	NA	N	N	0	1	0	259	11	DMKO02110311		0	KORBABANG	10	DM	0	Present	0
Mvolo	Mvolo	13881	Mvolo13881	ME	Mvolo	MvoloMvolo	3	3	M	M	alive	0	0	June 2022	alive	alive	0	0	1	NA	1	N	NA	Not asked	June2020-June2022	24	2	2	48	N	N	N	NA	N	N	0	0	0	524	8	JKME0480838		0	MEDIKANUNU	8	JK	0	Absent	0
Mvolo	Mvolo	7678	Mvolo7678	DI	Mvolo	MvoloMvolo	3	3	F	F	alive	0	0	June 2022	alive	alive	0	0	1	NA	1	N	NA	Not asked	June2020-June2022	24	2	2	87	N	N	N	NA	N	N	0	1	1	563	6	JKDI0870436		0	DIOCES	4	JK	0	Present	1
Mvolo	Mvolo	7658	Mvolo7658	GI	Mvolo	MvoloMvolo	3	3	F	F	alive	0	0	June 2022	alive	alive	0	0	1	NA	1	N	NA	Not asked	June2020-June2022	24	2	2	67	N	N	N	NA	N	N	0	1	1	543	7	JKGI0670437		0	GIRA	4	JK	0	Present	0
Mvolo	Mvolo	6793	Mvolo6793	HK	Mvolo	MvoloMvolo	3	3	F	F	alive	0	0	June 2022	alive	alive	1	0	1	NA	1	N	NA	Not asked	June2020-June2022	24	2	2	19	N	N	N	NA	N	N	0	1	0	2044	4	SSHK0190334		0	HAI KOROSONA	3	SS	0	Present	0
Mvolo	Mvolo	6007	Mvolo6007	MU	Mvolo	MvoloMvolo	3	3	M	M	alive	0	0	June 2022	alive	alive	0	0	1	NA	1	N	NA	Not asked	June2020-June2022	24	2	2	37	N	N	N	NA	N	N	1	0	0	1246	4	IJMU0370334		0	MUDURIA	3	IJ	0	Present	0
Mvolo	Mvolo	8165	Mvolo8165	KE	Mvolo	MvoloMvolo	3	3	F	F	alive	0	0	June 2022	alive	alive	1	0	1	NA	1	N	NA	Not asked	June2020-June2022	24	2	2	95	N	N	N	NA	N	N	1	1	1	1116	4	GAKE0950434		0	KELIBALA	4	GA	0	Present	0
Mvolo	Mvolo	11849	Mvolo11849	HM	Mvolo	MvoloMvolo	3	3	F	F	alive	0	0	June 2022	alive	alive	0	0	0	6	1	N	NA	Not asked	June2020-June2022	24	2	2	5	N	N	N	NA	N	N	1	0	1	933	7	EKHM0050637		0	HAI MATARA	6	EK	0	Present	0
Mvolo	Mvolo	10936	Mvolo10936	HD	Mvolo	MvoloMvolo	3	3	M	M	alive	0	0	June 2022	alive	alive	0	0	1	NA	1	N	NA	Not asked	June2020-June2022	24	2	2	49	N	N	N	NA	N	N	0	1	0	2013	6	SSHD0490536		0	HAI DELIB	5	SS	0	Present	0
Mvolo	Mvolo	7810	Mvolo7810	DO	Mvolo	MvoloMvolo	3	3	NA	M	alive	0	0	June 2022	alive	alive	0	0	1	NA	1	N	NA	Not asked	June2020-June2022	24	2	2	122	N	N	N	NA	N	N	0	0	0	709	5	JADO1220435		0	DOGERENG	4	JA	0	Present	0
Mvolo	Mvolo	14646	Mvolo14646	MA	Mvolo	MvoloMvolo	3	3	F	F	alive	0	0	June 2022	alive	alive	0	0	0	3	1	N	NA	Not asked	June2020-June2022	24	2	2	73	N	N	N	NA	N	N	0	1	0	2217	10	SDMA07309310		0	MUASKAR	9	SD	0	Present	0
Mvolo	Mvolo	7519	Mvolo7519	MU	Mvolo	MvoloMvolo	3	3	M	M	alive	0	0	June 2022	alive	alive	0	0	1	NA	1	N	NA	Not asked	June2020-June2022	24	2	2	29	N	N	N	NA	N	N	0	0	1	389	5	WDMU0290435		0	MUDURIA	4	WD	0	Present	0
Mvolo	Mvolo	8063	Mvolo8063	ML	Mvolo	MvoloMvolo	3	3	M	M	alive	0	0	June 2022	alive	alive	0	0	1	NA	1	N	NA	Not asked	June2020-June2022	24	2	2	74	N	N	N	NA	N	N	0	0	0	1001	6	EKML0740436		0	HAI MALAKIA	4	EK	0	Present	0
Mvolo	Mvolo	5458	Mvolo5458	ML	Mvolo	MvoloMvolo	3	3	F	F	alive	0	0	June 2022	alive	alive	0	0	1	NA	0	N	NA	Not asked	June2020-June2022	24	2	2	89	N	N	N	NA	N	N	0	0	1	676	4	JAML0890334		0	HAI MALAKIA	3	JA	0	Present	0
Mvolo	Mvolo	5198	Mvolo5198	MU	Mvolo	MvoloMvolo	3	3	M	M	alive	0	0	June 2022	alive	alive	0	0	1	NA	1	N	NA	Not asked	June2020-June2022	24	2	2	49	N	N	N	NA	N	N	1	0	1	409	6	WDMU0490336		0	MUDURIA	3	WD	0	Present	0
Mvolo	Mvolo	9029	Mvolo9029	HK	Mvolo	MvoloMvolo	3	3	M	M	alive	0	0	June 2022	alive	alive	1	0	1	NA	0	N	NA	Not asked	June2020-June2022	24	2	2	2	N	N	N	NA	N	N	1	0	0	2061	5	SSHK0020435		0	HAI KOROSONA	4	SS	0	Present	0
Mvolo	Mvolo	7300	Mvolo7300	HD	Mvolo	MvoloMvolo	3	3	M	M	alive	0	0	June 2022	alive	alive	1	0	1	NA	1	N	NA	Not asked	June2020-June2022	24	2	2	54	N	N	N	NA	N	N	0	0	0	160	4	CMHD0540434		0	HAI DELIB	4	CM	0	Present	0
Mvolo	Mvolo	14884	Mvolo14884	DG	Mvolo	MvoloMvolo	3	3	M	M	alive	0	0	June 2022	alive	alive	0	0	1	NA	1	N	NA	Not asked	June2020-June2022	24	2	2	2	N	N	N	NA	N	N	0	0	1	108	11	CMDG00211311		0	DOGOYABULO	11	CM	0	Present	0
Mvolo	Mvolo	12703	Mvolo12703	HD	Mvolo	MvoloMvolo	3	3	F	F	alive	0	0	June 2022	alive	alive	0	0	1	NA	1	N	NA	Not asked	June2020-June2022	24	2	2	19	N	N	N	NA	N	N	0	0	1	19	7	JNHD0190737		0	HAI DELIB	7	JN	0	Present	1
Mvolo	Mvolo	13616	Mvolo13616	MS	Mvolo	MvoloMvolo	3	3	F	F	alive	0	0	June 2022	alive	alive	0	0	1	NA	1	N	NA	Not asked	June2020-June2022	24	2	2	10	N	N	N	NA	N	N	0	0	0	2165	7	FDMS0100737		0	HAI MASURA	7	FD	0	Present	1
Mvolo	Mvolo	12919	Mvolo12919	YC	Mvolo	MvoloMvolo	3	3	M	M	alive	0	0	June 2022	alive	alive	0	0	1	NA	1	N	NA	Not asked	June2020-June2022	24	2	2	105	N	N	N	NA	N	N	0	1	0	465	13	WDYC10507311		0	YERI CENTER	7	WD	0	Present	0
Mvolo	Mvolo	10541	Mvolo10541	MU	Mvolo	MvoloMvolo	3	3	F	F	alive	0	0	June 2022	alive	alive	0	0	1	NA	0	N	NA	Not asked	June2020-June2022	24	2	2	34	N	N	N	NA	N	N	0	0	0	1537	6	MBMU0340536		0	MUDURIA	5	MB	0	Absent	0
Mvolo	Mvolo	8851	Mvolo8851	DM	Mvolo	MvoloMvolo	3	3	M	M	alive	0	0	June 2022	alive	alive	1	0	1	NA	1	N	NA	Not asked	June2020-June2022	24	2	2	72	N	N	N	NA	N	N	0	1	0	1875	5	JADM0720435		0	DOMERI	4	JA	0	Present	0
Mvolo	Mvolo	14239	Mvolo14239	HD	Mvolo	MvoloMvolo	3	3	M	M	alive	0	0	June 2022	alive	alive	0	0	1	NA	1	N	NA	Not asked	June2020-June2022	24	2	2	34	N	N	N	NA	N	N	0	1	0	2028	9	SSHD0340839		0	HAI DELIB	8	SS	0	Present	0
Mvolo	Mvolo	7811	Mvolo7811	DO	Mvolo	MvoloMvolo	3	3	F	F	alive	0	0	June 2022	alive	alive	0	0	1	NA	1	N	NA	Not asked	June2020-June2022	24	2	2	123	N	N	N	NA	N	N	0	0	0	710	5	JADO1230435		0	DOGERENG	4	JA	0	Present	0
Mvolo	Mvolo	14532	Mvolo14532	KE	Mvolo	MvoloMvolo	3	3	M	M	alive	0	0	June 2022	alive	alive	0	0	1	NA	1	N	NA	Not asked	June2020-June2022	24	2	2	98	N	N	N	NA	N	N	1	1	0	1119	10	GAKE0980939		0	KELIBALA	9	GA	0	Absent	0
Mvolo	Mvolo	4135	Mvolo4135	GI	Mvolo	MvoloMvolo	3	3	F	F	alive	0	0	June 2022	alive	alive	0	0	1	NA	1	N	NA	Not asked	June2020-June2022	24	2	2	65	N	N	N	NA	N	N	0	1	0	1741	4	LGGI0650234		0	GIRA	2	LG	0	Present	0
Mvolo	Mvolo	13944	Mvolo13944	MB	Mvolo	MvoloMvolo	3	3	M	M	alive	0	0	June 2022	alive	alive	1	0	1	NA	1	N	NA	Not asked	June2020-June2022	24	2	2	31	N	N	N	NA	N	N	0	1	0	743	10	JDMB03108310		0	HAI MBANDUMU	8	JD	0	Present	0
Mvolo	Mvolo	5012	Mvolo5012	ZI	Mvolo	MvoloMvolo	3	3	F	F	alive	0	0	June 2022	alive	alive	0	0	1	NA	1	N	NA	Not asked	June2020-June2022	24	2	2	115	N	N	N	NA	N	N	0	0	0	221	4	CMZI1150334		0	ZIRA	3	CM	0	Present	1
Mvolo	Mvolo	4998	Mvolo4998	ZI	Mvolo	MvoloMvolo	3	3	M	M	alive	0	0	June 2022	alive	alive	1	0	0	6	1	N	NA	Not asked	June2020-June2022	24	2	2	101	N	N	N	NA	N	N	0	0	1	207	5	CMZI1010335		0	ZIRA	3	CM	0	Present	0
Mvolo	Mvolo	5331	Mvolo5331	ML	Mvolo	MvoloMvolo	3	3	M	M	alive	0	0	June 2022	alive	alive	0	0	1	NA	1	N	NA	Not asked	June2020-June2022	24	2	2	72	N	N	N	NA	N	N	0	1	0	548	4	JKML0720334		0	HAI MALAKIA	3	JK	0	Absent	0
Mvolo	Mvolo	5356	Mvolo5356	DO	Mvolo	MvoloMvolo	3	3	F	F	alive	0	0	June 2022	alive	alive	0	0	1	NA	1	N	NA	Not asked	June2020-June2022	24	2	2	99	N	N	N	NA	N	N	0	0	0	573	4	JKDO0990334		0	DOGERENG	3	JK	0	Present	0
Mvolo	Mvolo	9849	Mvolo9849	HB	Mvolo	MvoloMvolo	3	3	F	F	alive	0	0	June 2022	alive	alive	0	0	1	NA	1	N	NA	Not asked	June2020-June2022	24	2	2	22	N	N	N	NA	N	N	0	0	1	609	6	JAHB0220536		0	HAI BOGORI	5	JA	0	Present	0
Mvolo	Mvolo	8939	Mvolo8939	WK	Mvolo	MvoloMvolo	3	3	M	M	alive	0	0	June 2022	alive	alive	1	0	1	NA	1	N	NA	Not asked	June2020-June2022	24	2	2	94	N	N	N	NA	N	N	0	1	0	1968	5	SSWK0940435		0	HAI MBADUMU	4	SS	0	Present	0
Mvolo	Mvolo	12587	Mvolo12587	DT	Mvolo	MvoloMvolo	3	3	M	M	alive	0	0	June 2022	alive	alive	0	0	1	NA	1	N	NA	Not asked	June2020-June2022	24	2	2	45	N	N	N	NA	N	N	0	0	0	2245	6	SDDT0450636		0	DOTRIBA	6	SD	0	Absent	0
Mvolo	Mvolo	13077	Mvolo13077	MI	Mvolo	MvoloMvolo	3	3	F	F	alive	0	0	June 2022	alive	alive	0	0	1	NA	1	N	NA	Not asked	June2020-June2022	24	2	2	66	N	N	N	NA	N	N	0	0	1	777	7	JDMI0660737		0	MINIKOLOME	7	JD	0	Present	0
Mvolo	Mvolo	14837	Mvolo14837	ME	Mvolo	MvoloMvolo	3	3	M	M	alive	0	0	June 2022	alive	alive	0	0	1	NA	1	N	NA	Not asked	June2020-June2022	24	2	2	49	N	N	N	NA	N	N	0	1	0	1898	13	JAME04910313		0	MEDIKANUNU	10	JA	0	Present	0
Mvolo	Mvolo	11985	Mvolo11985	GI	Mvolo	MvoloMvolo	3	3	M	M	alive	0	0	June 2022	alive	alive	0	0	1	NA	1	N	NA	Not asked	June2020-June2022	24	2	2	116	N	N	N	NA	N	N	1	0	0	1187	6	IJGI1160636		0	GIRA	6	IJ	0	Present	1
Mvolo	Mvolo	3883	Mvolo3883	GI	Mvolo	MvoloMvolo	3	3	M	M	alive	0	0	June 2022	alive	alive	0	0	1	NA	1	N	NA	Not asked	June2020-June2022	24	2	2	83	N	N	N	NA	N	N	0	0	0	1489	5	MBGI0830235		0	GIRA	2	MB	0	Present	0
Mvolo	Mvolo	13426	Mvolo13426	HK	Mvolo	MvoloMvolo	3	3	M	M	alive	0	0	June 2022	alive	alive	0	0	1	NA	1	N	NA	Not asked	June2020-June2022	24	2	2	31	N	N	N	NA	N	N	0	1	0	1658	8	LMHK0310737		0	HAI KOROSONA	7	LM	0	Present	1
Mvolo	Mvolo	10704	Mvolo10704	ML	Mvolo	MvoloMvolo	3	3	F	F	alive	0	0	June 2022	alive	alive	1	0	1	NA	1	N	NA	Not asked	June2020-June2022	24	2	2	71	N	N	N	NA	N	N	0	0	0	1735	6	LGML0710536		0	HAI MALAKIA	5	LG	0	Absent	0
Mvolo	Mvolo	5112	Mvolo5112	YC	Mvolo	MvoloMvolo	3	3	M	M	alive	0	0	June 2022	alive	alive	1	0	1	NA	1	N	NA	Not asked	June2020-June2022	24	2	2	83	N	N	N	NA	N	N	0	0	1	321	4	DMYC0830334		0	YERI CENTER	3	DM	0	Present	0
Mvolo	Mvolo	9843	Mvolo9843	HM	Mvolo	MvoloMvolo	3	3	M	M	alive	0	0	June 2022	alive	alive	1	0	1	NA	1	N	NA	Not asked	June2020-June2022	24	2	2	15	N	N	N	NA	N	N	0	0	1	602	8	JAHM0150536		0	HAI MATARA	5	JA	0	Present	0
Mvolo	Mvolo	7940	Mvolo7940	MB	Mvolo	MvoloMvolo	3	3	M	M	alive	0	0	June 2022	alive	alive	0	0	1	NA	1	N	NA	Not asked	June2020-June2022	24	2	2	35	N	N	N	NA	N	N	0	1	1	851	10	DGMB0350439		0	HAI MBANDUMU	4	DG	0	Present	1
Mvolo	Mvolo	14993	Mvolo14993	HM	Mvolo	MvoloMvolo	3	3	M	M	alive	0	0	June 2022	alive	alive	0	0	1	NA	1	N	NA	Not asked	June2020-June2022	24	2	2	14	N	N	N	NA	N	N	0	1	0	601	12	JAHM01412312		0	HAI MATARA	12	JA	0	Present	0
Mvolo	Mvolo	14352	Mvolo14352	HM	Mvolo	MvoloMvolo	3	3	M	M	alive	0	0	June 2022	alive	alive	0	0	0	11	1	N	NA	Not asked	June2020-June2022	24	2	2	16	N	N	N	NA	N	N	0	0	0	122	9	CMHM0160939		0	HAI MATARA	9	CM	0	Present	0
Mvolo	Mvolo	13902	Mvolo13902	DO	Mvolo	MvoloMvolo	3	3	F	F	alive	0	0	June 2022	alive	alive	0	0	1	NA	1	N	NA	Not asked	June2020-June2022	24	2	2	101	N	N	N	NA	N	N	0	0	0	575	9	JKDO1010839		0	DOGERENG	8	JK	0	Present	0
Mvolo	Mvolo	13784	Mvolo13784	ZI	Mvolo	MvoloMvolo	3	3	M	M	alive	0	0	June 2022	alive	alive	0	0	1	NA	1	N	NA	Not asked	June2020-June2022	24	2	2	55	N	N	N	NA	N	N	0	0	1	161	8	CMZI0550838		0	ZIRA	8	CM	0	Present	1
Mvolo	Mvolo	8617	Mvolo8617	GI	Mvolo	MvoloMvolo	3	3	F	F	alive	0	0	June 2022	alive	alive	1	0	1	NA	1	N	NA	Not asked	June2020-June2022	24	2	2	75	N	N	N	NA	N	N	1	1	1	1614	6	LMGI0750436		0	GIRA	4	LM	0	Present	0
Mvolo	Mvolo	8008	Mvolo8008	MI	Mvolo	MvoloMvolo	3	3	M	M	alive	0	0	June 2022	alive	alive	0	0	1	NA	1	N	NA	Not asked	June2020-June2022	24	2	2	112	N	N	N	NA	N	N	0	1	1	927	5	DGMI1120434		0	MINIKOLOME	4	DG	0	Present	0
Mvolo	Mvolo	5461	Mvolo5461	ML	Mvolo	MvoloMvolo	3	3	M	M	alive	0	0	June 2022	alive	alive	0	0	1	NA	1	N	NA	Not asked	June2020-June2022	24	2	2	92	N	N	N	NA	N	N	0	0	0	679	4	JAML0920334		0	HAI MALAKIA	3	JA	0	Present	0
Mvolo	Mvolo	14586	Mvolo14586	HK	Mvolo	MvoloMvolo	3	3	F	F	alive	0	0	June 2022	alive	alive	0	0	1	NA	1	N	NA	Not asked	June2020-June2022	24	2	2	27	N	N	N	NA	N	N	1	1	1	1662	9	LMHK0270939		0	HAI KOROSONA	9	LM	0	Present	0
Mvolo	Mvolo	15183	Mvolo15183	KP	Mvolo	MvoloMvolo	3	3	M	M	2021	1	1	June 2022	dead	dead	died	died	1	NA	1	died	NA	NA	June2020-June2022	18	1.5	1.5	39	died	died	died	NA	NA	Y	0	0	0	626	8	D91		0	KPERI	8	JA	0	dead	0
Mvolo	Mvolo	13677	Mvolo13677	ME	Mvolo	MvoloMvolo	3	3	M	M	alive	0	0	June 2022	alive	alive	0	0	1	NA	1	N	NA	Not asked	June2020-June2022	24	2	2	45	N	N	N	NA	N	N	0	0	0	2350	9	WKME0450738		0	MEDIKANUNU	7	WK	0	Absent	1
Mvolo	Mvolo	12933	Mvolo12933	HM	Mvolo	MvoloMvolo	3	3	M	M	alive	0	0	June 2022	alive	alive	0	0	1	NA	1	N	NA	Not asked	June2020-June2022	24	2	2	15	N	N	N	NA	N	N	0	0	1	491	11	JKHM01507311		0	HAI MATARA	7	JK	0	Present	0
Mvolo	Mvolo	11841	Mvolo11841	DB	Mvolo	MvoloMvolo	3	3	M	M	alive	0	0	June 2022	alive	alive	0	0	1	NA	1	N	NA	Not asked	June2020-June2022	24	2	2	102	N	N	N	NA	N	N	1	1	1	917	6	DGDB1020636		0	DOBAGI	6	DG	0	Present	0
Mvolo	Mvolo	8358	Mvolo8358	GI	Mvolo	MvoloMvolo	3	3	M	M	alive	0	0	June 2022	alive	alive	0	0	1	NA	1	N	NA	Not asked	June2020-June2022	24	2	2	91	N	N	N	NA	N	N	0	0	1	1341	4	WWGI0910434		0	GIRA	4	WW	0	Present	0
Mvolo	Mvolo	10865	Mvolo10865	HK	Mvolo	MvoloMvolo	3	3	F	F	alive	0	0	June 2022	alive	alive	0	0	1	NA	1	N	NA	Not asked	June2020-June2022	24	2	2	998	N	N	N	NA	N	N	0	1	0	1933	6	JAHK9980536		0	HAI KOROSONA	5	JA	0	Present	1
Mvolo	Mvolo	12071	Mvolo12071	DT	Mvolo	MvoloMvolo	3	3	F	F	alive	0	0	June 2022	alive	alive	0	0	1	NA	1	N	NA	Not asked	June2020-June2022	24	2	2	54	N	N	N	NA	N	N	0	1	1	1378	8	WWDT0540638		0	DOTRIBA	6	WW	0	Present	0
Mvolo	Mvolo	14723	Mvolo14723	HM	Mvolo	MvoloMvolo	3	3	F	F	alive	0	0	June 2022	alive	alive	0	0	1	NA	1	N	NA	Not asked	June2020-June2022	24	2	2	2	N	N	N	NA	N	N	1	0	1	478	10	JKHM00210310		0	HAI MATARA	10	JK	1	Absent	0
Mvolo	Mvolo	12370	Mvolo12370	DM	Mvolo	MvoloMvolo	3	3	M	M	alive	0	0	June 2022	alive	alive	1	0	1	NA	1	N	NA	Not asked	June2020-June2022	24	2	2	70	N	N	N	NA	N	N	0	1	0	1877	6	JADM0700636		0	DOMMERI	6	JA	0	Present	0
Mvolo	Mvolo	14322	Mvolo14322	KP	Mvolo	MvoloMvolo	3	3	M	M	alive	0	0	June 2022	alive	alive	0	0	1	NA	1	N	NA	Not asked	June2020-June2022	24	2	2	9	N	N	N	NA	N	N	0	0	0	2386	11	WKKP00908311		0	KPERI	8	WK	0	Present	1
Mvolo	Mvolo	13572	Mvolo13572	HD	Mvolo	MvoloMvolo	3	3	F	F	alive	0	0	June 2022	alive	alive	0	0	1	NA	1	N	NA	Not asked	June2020-June2022	24	2	2	35	N	N	N	NA	N	N	0	1	0	2027	7	SSHD0350737		0	HAI DELIB	7	SS	0	Present	0
Mvolo	Mvolo	13007	Mvolo13007	KP	Mvolo	MvoloMvolo	3	3	F	F	alive	0	0	June 2022	alive	alive	0	0	1	NA	1	N	NA	Not asked	June2020-June2022	24	2	2	40	N	N	N	NA	N	N	0	0	0	627	7	JAKP0400737		0	KPERI	7	JA	0	Present	0
Mvolo	Mvolo	11436	Mvolo11436	MU	Mvolo	MvoloMvolo	3	3	F	F	alive	0	0	June 2022	alive	alive	1	0	0	10	1	N	NA	Not asked	June2020-June2022	24	2	2	40	N	N	N	NA	N	N	0	0	0	278	8	DMMU0400638		0	MUDURIA	6	DM	0	Present	0
Mvolo	Mvolo	5733	Mvolo5733	KP	Mvolo	MvoloMvolo	3	3	M	M	alive	0	0	June 2022	alive	alive	0	0	0	1	1	N	NA	Not asked	June2020-June2022	24	2	2	32	N	N	N	NA	N	N	0	0	0	960	5	EKKP0320335		0	KPERI	3	EK	0	Present	0
Mvolo	Mvolo	14986	Mvolo14986	MU	Mvolo	MvoloMvolo	3	3	F	F	alive	0	0	June 2022	alive	alive	0	0	0	12	1	N	NA	Not asked	June2020-June2022	24	2	2	35	N	N	N	NA	N	N	0	0	1	273	14	DMMU03512314		0	MUDURIA	12	DM	0	Present	1
Mvolo	Mvolo	6044	Mvolo6044	MS	Mvolo	MvoloMvolo	3	3	F	F	alive	0	0	June 2022	alive	alive	0	1	1	NA	1	N	NA	Not asked	June2020-June2022	24	2	2	20	N	N	N	NA	N	N	0	0	1	1283	4	IJMS0200334		0	HAI MASURA	3	IJ	0	Present	0
Mvolo	Mvolo	11522	Mvolo11522	DM	Mvolo	MvoloMvolo	3	3	M	M	alive	0	0	June 2022	alive	alive	0	0	1	NA	1	N	NA	Not asked	June2020-June2022	24	2	2	76	N	N	N	NA	N	N	1	0	1	436	6	WDDM0760636		0	DOMERI	6	WD	1	Present	0
Mvolo	Mvolo	14329	Mvolo14329	DG	Mvolo	MvoloMvolo	3	3	F	F	alive	0	0	June 2022	alive	alive	0	0	1	NA	1	N	NA	Not asked	June2020-June2022	24	2	2	11	N	N	N	NA	N	N	0	0	0	11	9	JNDG0110939		0	DOGOYAMBULO	9	JN	0	Present	1
Mvolo	Mvolo	14558	Mvolo14558	DI	Mvolo	MvoloMvolo	3	3	F	F	alive	0	0	June 2022	alive	alive	0	0	0	4	1	N	NA	Not asked	June2020-June2022	24	2	2	117	N	N	N	NA	N	N	0	0	0	1457	9	MBDI1170939		0	HAI DIOCES	9	MB	0	Present	0
Mvolo	Mvolo	6037	Mvolo6037	MS	Mvolo	MvoloMvolo	3	3	M	M	alive	0	0	June 2022	alive	alive	0	0	1	NA	1	N	NA	Not asked	June2020-June2022	24	2	2	27	N	N	N	NA	N	N	1	0	0	1276	5	IJMS0270335		0	HAI MASURA	3	IJ	0	Present	0
Mvolo	Mvolo	10315	Mvolo10315	MU	Mvolo	MvoloMvolo	3	3	M	M	alive	0	0	June 2022	alive	alive	0	0	1	NA	1	N	NA	Not asked	June2020-June2022	24	2	2	48	N	N	N	NA	N	N	0	0	0	1255	5	IJMU0480535		0	MUDURIA	5	IJ	0	Present	0
Mvolo	Mvolo	13936	Mvolo13936	HM	Mvolo	MvoloMvolo	3	3	M	M	alive	0	0	June 2022	alive	alive	1	0	1	NA	0	N	NA	Not asked	June2020-June2022	24	2	2	3	N	N	N	NA	N	N	1	0	0	715	10	JDHM0030839		0	HAI MATARA	8	JD	0	Present	0
Mvolo	Mvolo	9473	Mvolo9473	KP	Mvolo	MvoloMvolo	3	3	F	F	alive	0	0	June 2022	alive	alive	0	0	0	16	1	N	NA	Not asked	June2020-June2022	24	2	2	53	N	N	N	NA	N	N	0	0	0	159	6	CMKP0530536		0	KPERI	5	CM	0	Absent	0
Mvolo	Mvolo	6949	Mvolo6949	YC	Mvolo	MvoloMvolo	3	3	M	M	alive	0	0	June 2022	alive	alive	0	0	1	NA	1	N	NA	Not asked	June2020-June2022	24	2	2	91	N	N	N	NA	N	N	0	0	1	2201	5	SDYC0910335		0	YERI CENTER	3	SD	0	Present	0
Mvolo	Mvolo	12976	Mvolo12976	DI	Mvolo	MvoloMvolo	3	3	F	F	alive	0	0	June 2022	alive	alive	0	0	1	NA	1	N	NA	Not asked	June2020-June2022	24	2	2	89	N	N	N	NA	N	N	0	0	1	565	12	JKDI08907312		0	DIOCES	7	JK	0	Absent	0
Mvolo	Mvolo	867	Mvolo867	DM	Mvolo	MvoloMvolo	3	3	M	M	alive	0	0	June 2022	alive	alive	0	0	1	NA	1	N	NA	Not asked	June2020-June2022	24	2	2	52	N	N	N	NA	N	N	0	1	1	867	7	DGDM0520137		0	DOMERI	1	DG	1	Present	0
Mvolo	Mvolo	11837	Mvolo11837	DB	Mvolo	MvoloMvolo	3	3	F	F	alive	0	0	June 2022	alive	alive	0	0	1	NA	1	N	NA	Not asked	June2020-June2022	24	2	2	98	N	N	N	NA	N	N	0	1	1	913	7	DGDB0980637		0	DOGABI	6	DG	0	Present	0
Mvolo	Mvolo	12309	Mvolo12309	HB	Mvolo	MvoloMvolo	3	3	M	M	alive	0	0	June 2022	alive	alive	1	0	1	NA	1	N	NA	Not asked	June2020-June2022	24	2	2	22	N	N	N	NA	N	N	0	0	0	1784	6	LGHB0220636		0	HAI BOGORI	6	LG	0	Present	0
Mvolo	Mvolo	14953	Mvolo14953	HK	Mvolo	MvoloMvolo	3	3	F	F	alive	0	0	June 2022	alive	alive	0	0	1	NA	1	N	NA	Not asked	June2020-June2022	24	2	2	4	N	N	N	NA	N	N	0	1	0	1685	11	LMHK00411311		0	HAI KOROSONA	11	LM	0	Present	0
Mvolo	Mvolo	13440	Mvolo13440	HK	Mvolo	MvoloMvolo	3	3	M	M	alive	0	0	June 2022	alive	alive	0	0	1	NA	1	N	NA	Not asked	June2020-June2022	24	2	2	6	N	N	N	NA	N	N	0	1	1	1683	7	LMHK0060737		0	HAI KOROSONA	7	LM	0	Present	0
Mvolo	Mvolo	10087	Mvolo10087	DB	Mvolo	MvoloMvolo	3	3	F	F	alive	0	0	June 2022	alive	alive	0	0	1	NA	1	N	NA	Not asked	June2020-June2022	24	2	2	111	N	N	N	NA	N	N	0	1	1	926	5	DGDB1110535		0	DOGABI	5	DG	0	Present	0
Mvolo	Mvolo	14279	Mvolo14279	DT	Mvolo	MvoloMvolo	3	3	F	F	alive	0	0	June 2022	alive	alive	0	0	1	NA	1	N	NA	Not asked	June2020-June2022	24	2	2	57	N	N	N	NA	N	N	0	0	0	2233	9	SDDT0570839		0	DOTRIBA	8	SD	0	Absent	0
Mvolo	Mvolo	6942	Mvolo6942	YC	Mvolo	MvoloMvolo	3	3	M	M	alive	0	0	June 2022	alive	alive	0	0	1	NA	1	N	NA	Not asked	June2020-June2022	24	2	2	98	N	N	N	NA	N	N	0	0	0	2194	5	SDYC0980335		0	YERI CENTER	3	SD	0	Present	0
Mvolo	Mvolo	6634	Mvolo6634	ME	Mvolo	MvoloMvolo	3	3	F	F	alive	0	0	June 2022	alive	alive	1	0	1	NA	1	N	NA	Not asked	June2020-June2022	24	2	2	63	N	N	N	NA	N	N	0	1	0	1884	5	JAME0630335		0	MEDIKANUNU	3	JA	0	Present	0
Mvolo	Mvolo	9305	Mvolo9305	DG	Mvolo	MvoloMvolo	3	3	F	F	alive	0	0	June 2022	alive	alive	0	0	0	4	1	N	NA	Not asked	June2020-June2022	24	2	2	22	N	N	N	NA	N	N	0	0	0	2373	6	WKDG0220436		0	DOGOYABULO	4	WK	0	Absent	0
Mvolo	Mvolo	15062	Mvolo15062	HD	Mvolo	MvoloMvolo	3	3	M	M	alive	0	0	June 2022	alive	alive	0	0	1	NA	1	N	NA	Not asked	June2020-June2022	24	2	2	22	N	N	N	NA	N	N	0	0	1	838	15	DGHD02214315		0	HAI DELIB	14	DG	0	Absent	0
Mvolo	Mvolo	8675	Mvolo8675	HK	Mvolo	MvoloMvolo	3	3	M	M	alive	0	0	June 2022	alive	alive	0	0	1	NA	1	N	NA	Not asked	June2020-June2022	24	2	2	12	N	N	N	NA	N	N	0	1	1	1677	6	LMHK0120435		0	HAI KOROSONA	4	LM	0	Present	1
Mvolo	Mvolo	12407	Mvolo12407	HB	Mvolo	MvoloMvolo	3	3	F	F	alive	0	0	June 2022	alive	alive	0	0	1	NA	0	N	NA	Not asked	June2020-June2022	24	2	2	26	N	N	N	NA	N	N	0	0	1	1921	7	JAHB0260637		0	HAI BOGORI	6	JA	0	Present	1
Mvolo	Mvolo	14834	Mvolo14834	HK	Mvolo	MvoloMvolo	3	3	M	M	alive	0	0	June 2022	alive	alive	0	0	1	NA	1	N	NA	Not asked	June2020-June2022	24	2	2	2	N	N	N	NA	N	N	0	1	1	1687	10	LMHK00210310		0	HAI KOROSONA	10	LM	0	Present	0
Mvolo	Mvolo	6983	Mvolo6983	DT	Mvolo	MvoloMvolo	3	3	M	M	alive	0	0	June 2022	alive	alive	0	0	1	NA	1	N	NA	Not asked	June2020-June2022	24	2	2	55	N	N	N	NA	N	N	0	0	0	2235	3	SDDT0550333		0	DOTRIBA	3	SD	0	Present	0
Mvolo	Mvolo	11390	Mvolo11390	DI	Mvolo	MvoloMvolo	3	3	M	M	alive	0	0	June 2022	alive	alive	0	0	1	NA	1	N	NA	Not asked	June2020-June2022	24	2	2	118	N	N	N	NA	N	N	0	0	1	224	7	CMDI1180637		0	DIOCES	6	CM	0	Present	0
Mvolo	Mvolo	5484	Mvolo5484	DI	Mvolo	MvoloMvolo	3	3	M	M	alive	0	0	June 2022	alive	alive	0	0	0	0	1	N	NA	Not asked	June2020-June2022	24	2	2	115	N	N	N	NA	N	N	0	0	0	702	4	JADI1150334		0	DIOCESS	3	JA	0	Present	0
Mvolo	Mvolo	12509	Mvolo12509	MU	Mvolo	MvoloMvolo	3	3	M	M	alive	0	0	June 2022	alive	alive	1	0	0	16	1	N	NA	Not asked	June2020-June2022	24	2	2	105	N	N	N	NA	N	N	0	0	1	2070	8	FDMU1050638		0	MUNDRIA	6	FD	0	Present	0
Mvolo	Mvolo	10874	Mvolo10874	HK	Mvolo	MvoloMvolo	3	3	M	M	alive	0	0	June 2022	alive	alive	0	0	1	NA	1	N	NA	Not asked	June2020-June2022	24	2	2	4	N	N	N	NA	N	N	0	1	0	1943	5	JAHK0040535		0	HAI KOROSONA	5	JA	0	Present	0
Mvolo	Mvolo	14511	Mvolo14511	HM	Mvolo	MvoloMvolo	3	3	M	M	alive	0	0	June 2022	alive	alive	0	0	0	7	1	N	NA	Not asked	June2020-June2022	24	2	2	4	N	N	N	NA	N	N	1	0	0	1025	10	GAHM00409310		0	HAI MATARA	9	GA	0	Present	0
Mvolo	Mvolo	3218	Mvolo3218	HM	Mvolo	MvoloMvolo	3	3	M	M	alive	0	0	June 2022	alive	alive	1	0	0	2	1	N	NA	Not asked	June2020-June2022	24	2	2	3	N	N	N	NA	N	N	1	1	1	819	4	DGHM0030234		0	HAI MATARA	2	DG	0	Absent	0
Mvolo	Mvolo	6048	Mvolo6048	MS	Mvolo	MvoloMvolo	3	3	F	F	alive	0	0	June 2022	alive	alive	1	0	1	NA	1	N	NA	Not asked	June2020-June2022	24	2	2	16	N	N	N	NA	N	N	1	0	0	1287	6	IJMS0160336		0	HAI MASURA	3	IJ	0	Present	0
Mvolo	Mvolo	6848	Mvolo6848	MI	Mvolo	MvoloMvolo	3	3	M	M	alive	0	0	June 2022	alive	alive	0	0	0	6	1	N	NA	Not asked	June2020-June2022	24	2	2	76	N	N	N	NA	N	N	0	1	1	2099	3	FDMI0760333		0	MINIKOLOME	3	FD	0	Present	0
Mvolo	Mvolo	14362	Mvolo14362	KP	Mvolo	MvoloMvolo	3	3	F	F	alive	0	0	June 2022	alive	alive	1	0	0	16	1	N	NA	Not asked	June2020-June2022	24	2	2	48	N	N	N	NA	N	N	0	0	0	154	10	CMKP04809310		0	KPERI	9	CM	0	Present	0
Mvolo	Mvolo	14848	Mvolo14848	HK	Mvolo	MvoloMvolo	3	3	F	F	alive	0	0	June 2022	alive	alive	0	0	1	NA	1	N	NA	Not asked	June2020-June2022	24	2	2	21	N	N	N	NA	N	N	0	1	0	2042	10	SSHK02110310		0	HAI KOROSONA	10	SS	0	Present	0
Mvolo	Mvolo	7634	Mvolo7634	KP	Mvolo	MvoloMvolo	3	3	F	F	alive	0	0	June 2022	alive	alive	0	0	1	NA	1	N	NA	Not asked	June2020-June2022	24	2	2	43	N	N	N	NA	N	N	0	0	0	519	5	JKKP0430435		0	KPERI	4	JK	0	Absent	0
Mvolo	Mvolo	10287	Mvolo10287	DM	Mvolo	MvoloMvolo	3	3	M	M	alive	0	0	June 2022	alive	alive	0	0	1	NA	1	N	NA	Not asked	June2020-June2022	24	2	2	91	N	N	N	NA	N	N	1	0	0	1212	6	IJDM0910536		0	DOMERI	5	IJ	0	Present	1
Mvolo	Mvolo	15305	Mvolo15305	HM	Mvolo	MvoloMvolo	3	3	M	M	2021	1	0	June 2022	dead	dead	died	died	1	NA	1	died	NA	NA	June2020-June2022	18	1.5	1.5	13	died	died	died	NA	died	N	0	0	0	1793	6	D213		0	HAI MATARA	6	LG	0	dead	1
Mvolo	Mvolo	7135	Mvolo7135	KP	Mvolo	MvoloMvolo	3	3	M	M	alive	0	0	June 2022	alive	alive	1	0	0	6	1	N	NA	Not asked	June2020-June2022	24	2	2	4	N	N	N	NA	N	N	0	0	0	2391	10	WKKP0040338		0	KPERI	3	WK	0	Present	0
Mvolo	Mvolo	13080	Mvolo13080	MI	Mvolo	MvoloMvolo	3	3	F	F	alive	0	0	June 2022	alive	alive	1	0	1	NA	1	N	NA	Not asked	June2020-June2022	24	2	2	69	N	N	N	NA	N	N	0	0	1	780	11	JDMI0690739		0	MINIKOLOME	7	JD	0	Present	1
Mvolo	Mvolo	3347	Mvolo3347	HB	Mvolo	MvoloMvolo	3	3	F	F	alive	0	0	June 2022	alive	alive	0	0	1	NA	1	N	NA	Not asked	June2020-June2022	24	2	2	22	N	N	N	NA	N	N	0	0	0	950	5	EKHB0220235		0	HAI BOGORI	2	EK	0	Present	0
Mvolo	Mvolo	14271	Mvolo14271	MU	Mvolo	MvoloMvolo	3	3	M	M	alive	0	0	June 2022	alive	alive	0	0	1	NA	1	N	NA	Not asked	June2020-June2022	24	2	2	16	N	N	N	NA	N	N	0	0	1	2159	8	FDMU0160838		0	MUNDRIA	8	FD	0	Present	0
Mvolo	Mvolo	10930	Mvolo10930	ME	Mvolo	MvoloMvolo	3	3	F	F	alive	0	0	June 2022	alive	alive	1	0	1	NA	1	N	NA	Not asked	June2020-June2022	24	2	2	55	N	N	N	NA	N	N	0	1	0	2007	6	SSMK0550536		0	MEDIKANUNU	5	SS	0	Present	0
Mvolo	Mvolo	5315	Mvolo5315	ME	Mvolo	MvoloMvolo	3	3	M	M	alive	0	0	June 2022	alive	alive	1	0	1	NA	1	N	NA	Not asked	June2020-June2022	24	2	2	56	N	N	N	NA	N	N	0	0	0	532	8	JKME0560338		0	MEDIKANUNU	3	JK	0	Present	1
Mvolo	Mvolo	12678	Mvolo12678	KP	Mvolo	MvoloMvolo	3	3	M	M	alive	0	0	June 2022	alive	alive	1	0	0	6	1	N	NA	Not asked	June2020-June2022	24	2	2	12	N	N	N	NA	N	N	0	0	0	2383	10	WKKP01206310		0	KPERI	6	WK	0	Absent	0
Mvolo	Mvolo	5418	Mvolo5418	ME	Mvolo	MvoloMvolo	3	3	F	F	alive	0	0	June 2022	alive	alive	0	0	1	NA	1	N	NA	Not asked	June2020-June2022	24	2	2	48	N	N	N	NA	N	N	0	0	0	635	3	JAME0480333		0	MEDIKANUNU	3	JA	0	Present	0
Mvolo	Mvolo	10872	Mvolo10872	HK	Mvolo	MvoloMvolo	3	3	F	F	alive	0	0	June 2022	alive	alive	0	0	1	NA	0	N	NA	Not asked	June2020-June2022	24	2	2	7	N	N	N	NA	N	N	0	0	1	1940	6	JAHK0070536		0	HAI KOROSONA	5	JA	0	Present	0
Mvolo	Mvolo	12231	Mvolo12231	DM	Mvolo	MvoloMvolo	3	3	F	F	alive	0	0	June 2022	alive	alive	0	0	1	NA	1	N	NA	Not asked	June2020-June2022	24	2	2	65	N	N	N	NA	N	N	1	1	1	1624	6	LMDM0650636		0	DOMERI	6	LM	0	Present	0
Mvolo	Mvolo	8779	Mvolo8779	HM	Mvolo	MvoloMvolo	3	3	M	M	alive	0	0	June 2022	alive	alive	0	0	1	NA	1	N	NA	Not asked	June2020-June2022	24	2	2	6	N	N	N	NA	N	N	1	0	1	1800	5	LGHM0060435		0	HAI MATARA	4	LG	0	Absent	0
Mvolo	Mvolo	11161	Mvolo11161	JM	Mvolo	MvoloMvolo	3	3	M	M	alive	0	0	June 2022	alive	alive	0	0	0	5	0	N	NA	Not asked	June2020-June2022	24	2	2	76	N	N	N	NA	N	N	0	0	1	2319	6	WKJM0760536		0	JEBEL MIRA	5	WK	0	Present	0
Mvolo	Mvolo	15389	Mvolo15389	KO	Mvolo	MvoloMvolo	3	3	M	M	2020	1	1	June 2022	dead	dead	died	died	1	NA	1	died	NA	NA	June2020-June2022	6	0.5	0.5	16	died	died	died	NA	NA	Y	0	1	1	2274	7	D297		0	KORBABANG	7	SD	0	dead	0
Mvolo	Mvolo	15247	Mvolo15247	HM	Mvolo	MvoloMvolo	3	3	F	F	2021	1	0	June 2022	dead	dead	died	died	1	NA	1	died	NA	NA	June2020-June2022	18	1.5	1.5	16	died	died	died	NA	died	N	0	0	0	944	3	D155		0	GAI MATARA	3	EK	0	dead	0
Mvolo	Mvolo	14819	Mvolo14819	MU	Mvolo	MvoloMvolo	3	3	F	F	alive	0	0	June 2022	alive	alive	0	0	0	1	1	N	NA	Not asked	June2020-June2022	24	2	2	45	N	N	N	NA	N	N	0	0	0	1526	10	MBMU04510310		0	MUDURIA	10	MB	0	Present	0
Mvolo	Mvolo	11289	Mvolo11289	ZI	Mvolo	MvoloMvolo	3	3	F	F	alive	0	0	June 2022	alive	alive	0	0	1	NA	1	N	NA	Not asked	June2020-June2022	24	2	2	78	N	N	N	NA	N	N	0	0	1	78	7	JNZI0780637		0	ZIRA	6	JN	0	Present	0
Mvolo	Mvolo	8785	Mvolo8785	WI	Mvolo	MvoloMvolo	3	3	F	F	alive	0	0	June 2022	alive	alive	1	0	1	NA	0	N	NA	Not asked	June2020-June2022	24	2	2	141	N	N	N	NA	N	N	0	0	1	1806	5	JAWI1410435		0	WINIKASA	4	JA	0	Present	0
Mvolo	Mvolo	13564	Mvolo13564	MB	Mvolo	MvoloMvolo	3	3	M	M	alive	0	0	June 2022	alive	alive	1	0	1	NA	1	N	NA	Not asked	June2020-June2022	24	2	2	45	N	N	N	NA	N	N	0	1	0	2017	8	SSMB0450738		0	HAI MBADUMU	7	SS	0	Present	0
Mvolo	Mvolo	14281	Mvolo14281	KO	Mvolo	MvoloMvolo	3	3	F	F	alive	0	0	June 2022	alive	alive	0	0	0	16	0	N	NA	Not asked	June2020-June2022	24	2	2	18	N	N	N	NA	N	N	0	0	1	2272	9	SDKO0180838		0	KORBABANG	8	SD	0	Present	0
Mvolo	Mvolo	15003	Mvolo15003	HM	Mvolo	MvoloMvolo	3	3	M	M	alive	0	0	June 2022	alive	alive	1	0	1	NA	1	N	NA	Not asked	June2020-June2022	24	2	2	5	N	N	N	NA	N	N	0	1	0	1026	14	GAHM00512314		0	HAI MATARA	12	GA	0	Present	1
Mvolo	Mvolo	9510	Mvolo9510	ZI	Mvolo	MvoloMvolo	3	3	F	F	alive	0	0	June 2022	alive	alive	0	0	0	16	1	N	NA	Not asked	June2020-June2022	24	2	2	99	N	N	N	NA	N	N	0	0	1	205	8	CMZI0990537		0	ZIRA	5	CM	1	Present	0
Mvolo	Mvolo	12637	Mvolo12637	DG	Mvolo	MvoloMvolo	3	3	M	M	alive	0	0	June 2022	alive	alive	1	0	1	NA	1	N	NA	Not asked	June2020-June2022	24	2	2	70	N	N	N	NA	N	N	0	0	0	2325	8	WKDG0700637		0	DOGOYABULO	6	WK	0	Present	1
Mvolo	Mvolo	14575	Mvolo14575	MU	Mvolo	MvoloMvolo	3	3	F	F	alive	0	0	June 2022	alive	alive	1	0	1	NA	1	N	NA	Not asked	June2020-June2022	24	2	2	37	N	N	N	NA	N	N	0	0	0	1534	10	MBMU03709310		0	MUDURIA	9	MB	0	Absent	0
Mvolo	Mvolo	5681	Mvolo5681	KE	Mvolo	MvoloMvolo	3	3	F	F	alive	0	0	June 2022	alive	alive	0	0	1	NA	1	N	NA	Not asked	June2020-June2022	24	2	2	88	N	N	N	NA	N	N	1	1	1	903	6	DGKE0880336		0	KELIBALA	3	DG	0	Present	0
Mvolo	Mvolo	13407	Mvolo13407	ZI	Mvolo	MvoloMvolo	3	3	M	M	alive	0	0	June 2022	alive	alive	0	0	1	NA	1	N	NA	Not asked	June2020-June2022	24	2	2	97	N	N	N	NA	N	N	1	1	1	1592	7	LMZI0970737		0	HAI ZIRA	7	LM	0	Present	0
Mvolo	Mvolo	8177	Mvolo8177	DB	Mvolo	MvoloMvolo	3	3	M	M	alive	0	0	June 2022	alive	alive	0	0	1	NA	1	N	NA	Not asked	June2020-June2022	24	2	2	109	N	N	N	NA	N	N	1	1	1	1130	4	GADB1090434		0	DOGABI	4	GA	0	Present	0
Mvolo	Mvolo	10033	Mvolo10033	MB	Mvolo	MvoloMvolo	3	3	M	M	alive	0	0	June 2022	alive	alive	0	0	1	NA	1	N	NA	Not asked	June2020-June2022	24	2	2	33	N	N	N	NA	N	N	0	0	0	849	8	DGMB0330537		0	MBANDUMU	5	DG	0	Present	0
Mvolo	Mvolo	6445	Mvolo6445	KP	Mvolo	MvoloMvolo	3	3	F	F	alive	0	0	June 2022	alive	alive	0	0	1	NA	1	N	NA	Not asked	June2020-June2022	24	2	2	117	N	N	N	NA	N	N	0	0	0	1689	5	LGKP1170335		0	KPERI	3	LG	0	Present	0
Mvolo	Mvolo	11964	Mvolo11964	DB	Mvolo	MvoloMvolo	3	3	M	M	alive	0	0	June 2022	alive	alive	1	0	1	NA	1	N	NA	Not asked	June2020-June2022	24	2	2	116	N	N	N	NA	N	N	1	1	1	1137	7	GADB1160637		0	DOGABI	6	GA	0	Present	0
Mvolo	Mvolo	14103	Mvolo14103	HK	Mvolo	MvoloMvolo	3	3	M	M	alive	0	0	June 2022	alive	alive	0	0	1	NA	1	N	NA	Not asked	June2020-June2022	24	2	2	6	N	N	N	NA	N	N	1	0	1	1426	8	WWHK0060838		0	HAI KOROSONA	8	WW	0	Absent	1
Mvolo	Mvolo	9379	Mvolo9379	TI	Mvolo	MvoloMvolo	3	3	M	M	alive	0	0	June 2022	alive	alive	0	0	1	NA	1	N	NA	Not asked	June2020-June2022	24	2	2	51	N	N	N	NA	N	N	0	0	0	51	5	JNTI0510535		0	TIBORO	5	JN	0	Present	0
Mvolo	Mvolo	13918	Mvolo13918	ME	Mvolo	MvoloMvolo	3	3	F	F	alive	0	0	June 2022	alive	alive	0	0	0	2	1	N	NA	Not asked	June2020-June2022	24	2	2	49	N	N	N	NA	N	N	0	0	0	636	8	JAME0490838		0	MEDIKANUNU	8	JA	0	Present	0
Mvolo	Mvolo	13629	Mvolo13629	GI	Mvolo	MvoloMvolo	3	3	M	M	alive	0	0	June 2022	alive	alive	0	0	0	15	1	N	NA	Not asked	June2020-June2022	24	2	2	67	N	N	N	NA	N	N	0	0	0	2223	8	SDGI0670737		0	GIRA	7	SD	0	Absent	0
Mvolo	Mvolo	14003	Mvolo14003	GI	Mvolo	MvoloMvolo	3	3	F	F	alive	0	0	June 2022	alive	alive	0	0	1	NA	1	N	NA	Not asked	June2020-June2022	24	2	2	69	N	N	N	NA	N	N	0	1	1	884	11	DGGI0690839		0	GIRA	8	DG	0	Present	0
Mvolo	Mvolo	9132	Mvolo9132	WK	Mvolo	MvoloMvolo	3	3	M	M	alive	0	0	June 2022	alive	alive	0	0	1	NA	1	N	NA	Not asked	June2020-June2022	24	2	2	107	N	N	N	NA	N	N	0	0	1	2185	5	SDWK1070435		0	WINIKASA	4	SD	0	Absent	0
Mvolo	Mvolo	12903	Mvolo12903	WI	Mvolo	MvoloMvolo	3	3	M	M	alive	0	0	June 2022	alive	alive	0	0	1	NA	1	N	NA	Not asked	June2020-June2022	24	2	2	19	N	N	N	NA	N	N	0	1	1	379	7	WDWI0190737		0	WINIKASA	7	WD	0	Present	0
Mvolo	Mvolo	6714	Mvolo6714	WK	Mvolo	MvoloMvolo	3	3	M	M	alive	0	0	June 2022	alive	alive	0	0	1	NA	1	N	NA	Not asked	June2020-June2022	24	2	2	98	N	N	N	NA	N	N	0	1	0	1964	3	SSWK0980333		0	WINIKELO	3	SS	0	Present	1
Mvolo	Mvolo	11101	Mvolo11101	DT	Mvolo	MvoloMvolo	3	3	M	M	alive	0	0	June 2022	alive	alive	0	0	1	NA	1	N	NA	Not asked	June2020-June2022	24	2	2	46	N	N	N	NA	N	N	0	0	0	2244	5	SDDT0460535		0	DOTRIBA	5	SD	0	Present	0
Mvolo	Mvolo	9519	Mvolo9519	ZI	Mvolo	MvoloMvolo	3	3	M	M	alive	0	0	June 2022	alive	alive	1	0	0	13	1	N	NA	Not asked	June2020-June2022	24	2	2	109	N	N	N	NA	N	N	0	0	0	215	8	CMZI1090537		0	ZIRA	5	CM	0	Present	0
Mvolo	Mvolo	7645	Mvolo7645	ME	Mvolo	MvoloMvolo	3	3	F	F	alive	0	0	June 2022	alive	alive	0	0	1	NA	1	N	NA	Not asked	June2020-June2022	24	2	2	54	N	N	N	NA	N	N	0	0	0	530	8	JKME0540438		0	MEDIKANUNU	4	JK	0	Present	0
Mvolo	Mvolo	9465	Mvolo9465	KP	Mvolo	MvoloMvolo	3	3	F	F	alive	0	0	June 2022	alive	alive	1	0	0	16	1	N	NA	Not asked	June2020-June2022	24	2	2	45	N	N	N	NA	N	N	0	0	0	151	6	CMKP0450536		0	KPERI	5	CM	0	Present	0
Mvolo	Mvolo	9034	Mvolo9034	DO	Mvolo	MvoloMvolo	3	3	F	F	alive	0	0	June 2022	alive	alive	0	0	0	10	1	N	NA	Not asked	June2020-June2022	24	2	2	106	N	N	N	NA	N	N	0	0	1	2069	4	FDDO1060434		0	DOGERENG	4	FD	0	Present	0
Mvolo	Mvolo	1147	Mvolo1147	DO	Mvolo	MvoloMvolo	3	3	F	F	alive	0	0	June 2022	alive	alive	0	0	1	NA	1	N	NA	Not asked	June2020-June2022	24	2	2	154	N	N	N	NA	N	N	1	0	0	1149	4	IJDO1540134		0	DOGERENG	1	IJ	0	Present	0
Mvolo	Mvolo	14893	Mvolo14893	JM	Mvolo	MvoloMvolo	3	3	M	M	alive	0	0	June 2022	alive	alive	0	0	0	16	1	N	NA	Not asked	June2020-June2022	24	2	2	97	N	N	N	NA	N	N	0	0	0	203	12	CMJM09711312		0	JEBEL MARI	11	CM	0	Present	0
Mvolo	Mvolo	12764	Mvolo12764	DG	Mvolo	MvoloMvolo	3	3	M	M	alive	0	0	June 2022	alive	alive	0	0	1	NA	1	N	NA	Not asked	June2020-June2022	24	2	2	12	N	N	N	NA	N	N	0	0	0	118	9	CMDG0120737		0	DOGOYABULO	7	CM	1	Present	0
Mvolo	Mvolo	14021	Mvolo14021	ME	Mvolo	MvoloMvolo	3	3	F	F	alive	0	0	June 2022	alive	alive	0	0	1	NA	1	N	NA	Not asked	June2020-June2022	24	2	2	37	N	N	N	NA	N	N	0	0	0	965	8	EKME0370838		0	MEDIKUNU	8	EK	0	Present	0
Mvolo	Mvolo	10947	Mvolo10947	HD	Mvolo	MvoloMvolo	3	3	F	F	alive	0	0	June 2022	alive	alive	0	0	1	NA	1	N	NA	Not asked	June2020-June2022	24	2	2	38	N	N	N	NA	N	N	0	1	0	2024	6	SSHD0380536		0	HAI DELIB	5	SS	0	Present	0
Mvolo	Mvolo	9791	Mvolo9791	GI	Mvolo	MvoloMvolo	3	3	M	M	alive	0	0	June 2022	alive	alive	0	0	1	NA	1	N	NA	Not asked	June2020-June2022	24	2	2	69	N	N	N	NA	N	N	0	1	0	545	6	JKGI0690536		0	GIRA	5	JK	0	Present	1
Mvolo	Mvolo	10365	Mvolo10365	MI	Mvolo	MvoloMvolo	3	3	F	F	alive	0	0	June 2022	alive	alive	0	0	1	NA	1	N	NA	Not asked	June2020-June2022	24	2	2	101	N	N	N	NA	N	N	0	1	1	1331	6	WWMI1010536		0	MINIKOLOME	5	WW	0	Present	0
Mvolo	Mvolo	10378	Mvolo10378	GI	Mvolo	MvoloMvolo	3	3	F	F	alive	0	0	June 2022	alive	alive	0	0	1	NA	1	N	NA	Not asked	June2020-June2022	24	2	2	83	N	N	N	NA	N	N	0	0	1	1349	5	WWGI0830535		0	GIRA	5	WW	0	Present	0
Mvolo	Mvolo	10362	Mvolo10362	MI	Mvolo	MvoloMvolo	3	3	M	M	alive	0	0	June 2022	alive	alive	0	0	1	NA	1	N	NA	Not asked	June2020-June2022	24	2	2	104	N	N	N	NA	N	N	0	1	1	1328	5	WWMI1040535		0	MINIKOLOME	5	WW	0	Present	0
Mvolo	Mvolo	9148	Mvolo9148	YC	Mvolo	MvoloMvolo	3	3	F	F	alive	0	0	June 2022	alive	alive	1	0	1	NA	1	N	NA	Not asked	June2020-June2022	24	2	2	89	N	N	N	NA	N	N	0	1	0	2203	6	SDYC0890436		0	YERI CENTER	4	SD	0	Present	0
Mvolo	Mvolo	11945	Mvolo11945	MI	Mvolo	MvoloMvolo	3	3	M	M	alive	0	0	June 2022	alive	alive	1	0	1	NA	1	N	NA	Not asked	June2020-June2022	24	2	2	83	N	N	N	NA	N	N	1	1	1	1104	7	GAMI0830637		0	MINIKOLOME	6	GA	0	Present	0
Mvolo	Mvolo	11103	Mvolo11103	DT	Mvolo	MvoloMvolo	3	3	M	M	alive	0	0	June 2022	alive	alive	0	0	1	NA	1	N	NA	Not asked	June2020-June2022	24	2	2	44	N	N	N	NA	N	N	0	0	0	2246	6	SDDT0440536		0	DOTRIBA	5	SD	0	Absent	0
Mvolo	Mvolo	8052	Mvolo8052	GI	Mvolo	MvoloMvolo	3	3	M	M	alive	0	0	June 2022	alive	alive	0	0	1	NA	1	N	NA	Not asked	June2020-June2022	24	2	2	57	N	N	N	NA	N	N	0	0	0	984	4	EKGI0570434		0	GIRA	4	EK	0	Present	0
Mvolo	Mvolo	14116	Mvolo14116	MI	Mvolo	MvoloMvolo	3	3	M	M	alive	0	0	June 2022	alive	alive	0	0	0	7	1	N	NA	Not asked	June2020-June2022	24	2	2	109	N	N	N	NA	N	N	0	0	0	1465	8	MBMI1090838		0	MINIKOLOME	8	MB	0	Absent	0
Mvolo	Mvolo	7541	Mvolo7541	DT	Mvolo	MvoloMvolo	3	3	F	F	alive	0	0	June 2022	alive	alive	0	0	1	NA	1	N	NA	Not asked	June2020-June2022	24	2	2	55	N	N	N	NA	N	N	0	0	1	415	4	WDDT0550434		0	DOTRIBA	4	WD	0	Present	0
Mvolo	Mvolo	12904	Mvolo12904	MU	Mvolo	MvoloMvolo	3	3	F	F	alive	0	0	June 2022	alive	alive	0	0	1	NA	1	N	NA	Not asked	June2020-June2022	24	2	2	28	N	N	N	NA	N	N	0	0	1	388	8	WDMU0280738		0	MUDURIA	7	WD	0	Present	0
Mvolo	Mvolo	14957	Mvolo14957	HK	Mvolo	MvoloMvolo	3	3	F	F	alive	0	0	June 2022	alive	alive	1	0	1	NA	1	N	NA	Not asked	June2020-June2022	24	2	2	17	N	N	N	NA	N	N	0	1	0	2046	12	SSHK01711312		0	HAI KOROSONA	11	SS	0	Present	0
Mvolo	Mvolo	14827	Mvolo14827	HK	Mvolo	MvoloMvolo	3	3	M	M	alive	0	0	June 2022	alive	alive	0	0	1	NA	1	N	NA	Not asked	June2020-June2022	24	2	2	24	N	N	N	NA	N	N	1	1	0	1665	11	LMHK02410311		0	HAI KOROSONA	10	LM	0	Present	0
Mvolo	Mvolo	14506	Mvolo14506	ML	Mvolo	MvoloMvolo	3	3	F	F	alive	0	0	June 2022	alive	alive	1	0	1	NA	0	N	NA	Not asked	June2020-June2022	24	2	2	75	N	N	N	NA	N	N	0	0	0	1002	13	EKML07509313		0	HAI MALAKIA	9	EK	0	Present	1
Mvolo	Mvolo	14865	Mvolo14865	DG	Mvolo	MvoloMvolo	3	3	F	F	alive	0	0	June 2022	alive	alive	0	0	1	NA	1	N	NA	Not asked	June2020-June2022	24	2	2	63	N	N	N	NA	N	N	0	0	0	2332	10	WKDG06310310		0	DOGOYABULO	10	WK	0	Absent	1
Mvolo	Mvolo	8899	Mvolo8899	HK	Mvolo	MvoloMvolo	3	3	M	M	alive	0	0	June 2022	alive	alive	0	0	1	NA	0	N	NA	Not asked	June2020-June2022	24	2	2	24	N	N	N	NA	N	N	1	0	0	1923	4	JAHK0240434		0	HAI KOROSONA	4	JA	0	Present	1
Mvolo	Mvolo	13975	Mvolo13975	HM	Mvolo	MvoloMvolo	3	3	M	M	alive	0	0	June 2022	alive	alive	0	0	1	NA	1	N	NA	Not asked	June2020-June2022	24	2	2	7	N	N	N	NA	N	N	1	1	1	823	9	DGHM0070839		0	HAI MATARA	8	DG	0	Present	0
Mvolo	Mvolo	11112	Mvolo11112	MU	Mvolo	MvoloMvolo	3	3	M	M	alive	0	0	June 2022	alive	alive	0	0	1	NA	1	N	NA	Not asked	June2020-June2022	24	2	2	33	N	N	N	NA	N	N	1	1	0	2257	6	SDMU0330536		0	MUDURIA	5	SD	0	Present	1
Mvolo	Mvolo	13584	Mvolo13584	HK	Mvolo	MvoloMvolo	3	3	F	F	alive	0	0	June 2022	alive	alive	1	0	1	NA	1	N	NA	Not asked	June2020-June2022	24	2	2	15	N	N	N	NA	N	N	0	1	0	2048	8	SSHK0150738		0	HAI KOROSONA	7	SS	0	Present	0
Mvolo	Mvolo	14251	Mvolo14251	HK	Mvolo	MvoloMvolo	3	3	M	M	alive	0	0	June 2022	alive	alive	1	0	1	NA	1	N	NA	Not asked	June2020-June2022	24	2	2	8	N	N	N	NA	N	N	0	1	0	2055	8	SSHK0080838		0	HAI KORORSONA	8	SS	0	Present	0
Mvolo	Mvolo	10958	Mvolo10958	HK	Mvolo	MvoloMvolo	3	3	M	M	alive	0	0	June 2022	alive	alive	0	0	1	NA	1	N	NA	Not asked	June2020-June2022	24	2	2	26	N	N	N	NA	N	N	0	1	0	2036	5	SSHK0260535		0	HAI KOROSONA	5	SS	0	Present	0
Mvolo	Mvolo	10983	Mvolo10983	HK	Mvolo	MvoloMvolo	3	3	M	M	alive	0	0	June 2022	alive	alive	0	0	1	NA	1	N	NA	Not asked	June2020-June2022	24	2	2	116	N	N	N	NA	N	N	0	1	0	2063	5	SSHK1160535		0	HAI KOROSONA	5	SS	0	Present	0
Mvolo	Mvolo	15272	Mvolo15272	MS	Mvolo	MvoloMvolo	3	3	M	M	2021	1	1	June 2022	dead	dead	died	died	0	4	1	died	NA	NA	June2020-June2022	18	1.5	1.5	8	died	died	died	NA	NA	Y	0	0	0	1563	7	D180		0	HAI MASURA	7	MB	0	dead	1
Mvolo	Mvolo	13434	Mvolo13434	HK	Mvolo	MvoloMvolo	3	3	F	F	alive	0	0	June 2022	alive	alive	0	0	1	NA	1	N	NA	Not asked	June2020-June2022	24	2	2	15	N	N	N	NA	N	N	0	1	1	1674	7	LMHK0150737		0	HAI KOROSONA	7	LM	0	Present	0
Mvolo	Mvolo	9076	Mvolo9076	GI	Mvolo	MvoloMvolo	3	3	M	M	alive	0	0	June 2022	alive	alive	0	0	0	2	1	N	NA	Not asked	June2020-June2022	24	2	2	51	N	N	N	NA	N	N	0	0	1	2124	4	FDGI0510434		0	GIRA	4	FD	0	Present	0
Mvolo	Mvolo	10490	Mvolo10490	GI	Mvolo	MvoloMvolo	3	3	F	F	alive	0	0	June 2022	alive	alive	0	0	0	17	1	N	NA	Not asked	June2020-June2022	24	2	2	88	N	N	N	NA	N	N	0	1	0	1484	5	MBGI0880535		0	GIRA	5	MB	0	Present	0
Mvolo	Mvolo	13986	Mvolo13986	HD	Mvolo	MvoloMvolo	3	3	F	F	alive	0	0	June 2022	alive	alive	0	0	1	NA	1	N	NA	Not asked	June2020-June2022	24	2	2	26	N	N	N	NA	N	N	0	0	0	842	8	DGHD0260838		0	HAI DELIB	8	DG	1	Absent	0
Mvolo	Mvolo	14290	Mvolo14290	JM	Mvolo	MvoloMvolo	3	3	F	F	alive	0	0	June 2022	alive	alive	1	0	1	NA	1	N	NA	Not asked	June2020-June2022	24	2	2	78	N	N	N	NA	N	N	0	0	0	2317	9	WKJM0780839		0	JEBEL MIRA	8	WK	0	Present	0
Mvolo	Mvolo	15206	Mvolo15206	MB	Mvolo	MvoloMvolo	3	3	F	F	2021	1	0	June 2022	dead	dead	died	died	1	NA	1	died	NA	MALARIA	June2020-June2022	18	1.5	1.5	44	died	died	died	NA	died	N	0	1	0	756	5	D114		0	HAI MBANDUMU	5	JD	0	dead	0
Mvolo	Mvolo	5538	Mvolo5538	MB	Mvolo	MvoloMvolo	3	3	F	F	alive	0	0	June 2022	alive	alive	1	0	1	NA	1	N	NA	Not asked	June2020-June2022	24	2	2	44	N	N	N	NA	N	N	0	1	0	756	5	JDMB0440334		0	HAI MBANDUMU	3	JD	0	Present	0
Mvolo	Mvolo	14288	Mvolo14288	ZI	Mvolo	MvoloMvolo	3	3	M	M	alive	0	0	June 2022	alive	alive	0	0	1	NA	1	N	NA	Not asked	June2020-June2022	24	2	2	80	N	N	N	NA	N	N	0	0	0	2315	8	WKZI0800838		0	HAI ZIRA	8	WK	0	Present	0
Mvolo	Mvolo	14358	Mvolo14358	HD	Mvolo	MvoloMvolo	3	3	F	F	alive	0	0	June 2022	alive	alive	0	0	0	9	1	N	NA	Not asked	June2020-June2022	24	2	2	34	N	N	N	NA	N	N	0	0	0	140	12	CMHD03409311		0	HAI DELIB	9	CM	0	Present	1
Mvolo	Mvolo	2896	Mvolo2896	HD	Mvolo	MvoloMvolo	3	3	F	F	alive	0	0	June 2022	alive	alive	0	0	1	NA	1	N	NA	Not asked	June2020-June2022	24	2	2	21	N	N	N	NA	N	N	0	0	0	497	9	JKHD0210239		0	HAI DELIB	2	JK	0	Present	0
Mvolo	Mvolo	4776	Mvolo4776	KP	Mvolo	MvoloMvolo	3	3	M	M	alive	0	0	June 2022	alive	alive	1	0	1	NA	1	N	NA	Not asked	June2020-June2022	24	2	2	11	N	N	N	NA	N	N	0	0	0	2384	8	WKKP0110238		0	KPERI	2	WK	0	Absent	0
Mvolo	Mvolo	13853	Mvolo13853	DT	Mvolo	MvoloMvolo	3	3	F	F	alive	0	0	June 2022	alive	alive	0	0	0	1	1	N	NA	Not asked	June2020-June2022	24	2	2	69	N	N	N	NA	N	N	0	0	1	429	9	WDDT0690838		0	DOTRIBA	8	WD	0	Present	1
Mvolo	Mvolo	7133	Mvolo7133	KP	Mvolo	MvoloMvolo	3	3	F	F	alive	0	0	June 2022	alive	alive	0	0	1	NA	1	N	NA	Not asked	June2020-June2022	24	2	2	7	N	N	N	NA	N	N	0	0	0	2388	8	WKKP0070337		0	KPERI	3	WK	0	Present	0
Mvolo	Mvolo	9319	Mvolo9319	KP	Mvolo	MvoloMvolo	3	3	F	F	alive	0	0	June 2022	alive	alive	0	0	1	NA	1	N	NA	Not asked	June2020-June2022	24	2	2	7	N	N	N	NA	N	N	0	0	0	2388	8	WKKP0070437		0	KPERI	4	WK	0	Present	0
Mvolo	Mvolo	13284	Mvolo13284	MI	Mvolo	MvoloMvolo	3	3	M	M	alive	0	0	June 2022	alive	alive	0	0	1	NA	1	N	NA	Not asked	June2020-June2022	24	2	2	99	N	N	N	NA	N	N	1	0	1	1333	7	WWMI0990737		0	MINIKOLOME	7	WW	0	Present	0
Mvolo	Mvolo	15011	Mvolo15011	DT	Mvolo	MvoloMvolo	3	3	M	M	alive	0	0	June 2022	alive	alive	0	0	1	NA	1	N	NA	Not asked	June2020-June2022	24	2	2	59	N	N	N	NA	N	N	0	1	1	1373	12	WWDT05912312		0	DOTRIBA	12	WW	0	Present	1
Mvolo	Mvolo	11820	Mvolo11820	MI	Mvolo	MvoloMvolo	3	3	M	M	alive	0	0	June 2022	alive	alive	1	0	1	NA	1	N	NA	Not asked	June2020-June2022	24	2	2	71	N	N	N	NA	N	N	0	1	1	886	8	DGMI0710638		0	MINIKOLOME	6	DG	0	Present	0
Mvolo	Mvolo	13908	Mvolo13908	HM	Mvolo	MvoloMvolo	3	3	F	F	alive	0	0	June 2022	alive	alive	0	0	1	NA	1	N	NA	Not asked	June2020-June2022	24	2	2	10	N	N	N	NA	N	N	0	1	0	597	8	JAHM0100838		0	HAI MATARA	8	JA	0	Present	0
Mvolo	Mvolo	9069	Mvolo9069	GI	Mvolo	MvoloMvolo	3	3	M	M	alive	0	0	June 2022	alive	alive	0	0	0	4	1	N	NA	Not asked	June2020-June2022	24	2	2	60	N	N	N	NA	N	N	0	1	0	2115	4	FDGI0600434		0	GIRA	4	FD	0	Present	0
Mvolo	Mvolo	6664	Mvolo6664	HB	Mvolo	MvoloMvolo	3	3	F	F	alive	0	0	June 2022	alive	alive	0	0	1	NA	1	N	NA	Not asked	June2020-June2022	24	2	2	33	N	N	N	NA	N	N	0	1	0	1914	6	JAHB0330336		0	HAI BOGORI	3	JA	0	Present	0
Mvolo	Mvolo	12400	Mvolo12400	HB	Mvolo	MvoloMvolo	3	3	M	M	alive	0	0	June 2022	alive	alive	0	0	1	NA	1	N	NA	Not asked	June2020-June2022	24	2	2	33	N	N	N	NA	N	N	0	1	0	1914	6	JAHB0330636		0	HAI BOGORI	6	JA	0	Present	0
Mvolo	Mvolo	13803	Mvolo13803	ZI	Mvolo	MvoloMvolo	3	3	M	M	alive	0	0	June 2022	alive	alive	0	0	0	17	1	N	NA	Not asked	June2020-June2022	24	2	2	111	N	N	N	NA	N	N	0	0	1	217	9	CMZI1110839		0	ZIRA	8	CM	0	Present	0
Mvolo	Mvolo	14719	Mvolo14719	MU	Mvolo	MvoloMvolo	3	3	M	M	alive	0	0	June 2022	alive	alive	0	0	0	9	1	N	NA	Not asked	June2020-June2022	24	2	2	45	N	N	N	NA	N	N	0	0	0	283	10	DMMU04510310		0	MUDURIA	10	DM	0	Present	0
Mvolo	Mvolo	2376	Mvolo2376	KP	Mvolo	MvoloMvolo	3	3	F	F	alive	0	0	June 2022	alive	alive	1	0	1	NA	1	N	NA	Not asked	June2020-June2022	24	2	2	17	N	N	N	NA	N	N	0	0	1	2378	12	WKKP0170139		0	KPERI	1	WK	0	Present	0
Mvolo	Mvolo	10982	Mvolo10982	HK	Mvolo	MvoloMvolo	3	3	F	F	alive	0	0	June 2022	alive	alive	1	0	1	NA	0	N	NA	Not asked	June2020-June2022	24	2	2	1	N	N	N	NA	N	N	0	1	0	2062	6	SSHK0010536		0	HAI KOROSONA	5	SS	0	Present	0
Mvolo	Mvolo	5947	Mvolo5947	MI	Mvolo	MvoloMvolo	3	3	M	M	alive	0	0	June 2022	alive	alive	0	0	1	NA	1	N	NA	Not asked	June2020-June2022	24	2	2	121	N	N	N	NA	N	N	1	0	0	1182	4	IJMI1210334		0	MINIKOLOME	3	IJ	0	Present	0
Mvolo	Mvolo	13345	Mvolo13345	DI	Mvolo	MvoloMvolo	3	3	F	F	alive	0	0	June 2022	alive	alive	0	0	0	4	1	N	NA	Not asked	June2020-June2022	24	2	2	121	N	N	N	NA	N	N	0	1	0	1453	7	MBDI1210737		0	HAI DIOCES	7	MB	0	Present	0
Mvolo	Mvolo	8306	Mvolo8306	MS	Mvolo	MvoloMvolo	3	3	M	M	alive	0	0	June 2022	alive	alive	0	0	1	NA	1	N	NA	Not asked	June2020-June2022	24	2	2	23	N	N	N	NA	N	N	1	0	1	1280	5	IJMS0230435		0	HAI MASURA	4	IJ	0	Present	0
Mundri	Mundri Amadi and Centre	AKHG43F	Mundri Amadi and CentreAKHG43F	HG	First-line Sites	First-line SitesMundri	3	3	F	F	alive	0	0	01/07/2021	alive	alive	0	0	1	NA	1	N	NA	Not asked	Jan2020-Jun2021	18	2	1.5	100	N	N	N	NA	N	N	1	1	0	AKHG43FHG	5	HG1003F		0	NA			NA
Mundri	Mundri Amadi and Centre	AKHG163M	Mundri Amadi and CentreAKHG163M	HG	First-line Sites	First-line SitesMundri	3	3	M	M	alive	0	0	01/07/2021	alive	alive	1	0	1	NA	1	N	NA	Not asked	Jan2020-Jun2021	18	2	1.5	108	N	N	N	NA	N	N	0	1	0	AKHG163MHG	7	HG1083M		0	NA			NA
Mundri	Mundri Amadi and Centre	AKHG173M	Mundri Amadi and CentreAKHG173M	HG	First-line Sites	First-line SitesMundri	3	3	M	M	alive	0	0	01/07/2021	alive	alive	1	0	0	7	1	N	NA	Not asked	Jan2020-Jun2021	18	2	1.5	109	N	N	N	NA	N	N	0	1	0	AKHG173MHG	9	HG1093M		0	NA			NA
Mundri	Mundri Amadi and Centre	KMPHG153F	Mundri Amadi and CentreKMPHG153F	HG	First-line Sites	First-line SitesMundri	3	3	F	F	alive	0	0	01/07/2021	alive	alive	1	0	0	6	1	N	NA	Not asked	Jan2020-Jun2021	18	2	1.5	124	N	N	N	NA	N	N	0	0	0	KMPHG153FHG	12	HG1243F		0	NA			NA
Mundri	Mundri Amadi and Centre	KMPHG153M	Mundri Amadi and CentreKMPHG153M	HG	First-line Sites	First-line SitesMundri	3	3	M	M	alive	0	0	01/07/2021	alive	alive	1	0	0	6	1	N	NA	Not asked	Jan2020-Jun2021	18	2	1.5	124	N	N	N	NA	N	N	0	0	0	KMPHG153MHG	12	HG1243M		0	NA			NA
Mundri	Mundri East	JJLT213M	Mundri EastJJLT213M	LT	Mundri East	Mundri EastMundri	3	3	M	M	alive	0	0	01/07/2021	alive	alive	0	0	1	NA	1	N	NA	Not asked	Jan2020-Jun2021	18	2	1.5	12	N	N	N	NA	N	N	0	0	0	JJLT213MLT	13	LT123M		0	NA			NA
Mundri	Mundri Amadi and Centre	AKHM423M	Mundri Amadi and CentreAKHM423M	HM	Second-line Sites	Second-line SitesMundri	3	3	M	M	alive	0	0	01/07/2021	alive	alive	0	0	0	8	1	N	NA	Not asked	Jan2020-Jun2021	18	2	1.5	130	N	N	N	NA	N	N	0	1	0	AKHM423MHM	4	HM1303M		0	NA			NA
Mundri	Mundri Amadi and Centre	AKHM383F	Mundri Amadi and CentreAKHM383F	HM	Second-line Sites	Second-line SitesMundri	3	3	F	F	alive	0	0	01/07/2021	alive	alive	0	0	1	NA	1	N	NA	Not asked	Jan2020-Jun2021	18	2	1.5	133	N	N	N	NA	N	N	0	0	0	AKHM383FHM	10	HM1333F		0	NA			NA
Mundri	Mundri Amadi and Centre	AKHM373M	Mundri Amadi and CentreAKHM373M	HM	Second-line Sites	Second-line SitesMundri	3	3	M	M	alive	0	0	01/07/2021	alive	alive	0	0	1	NA	0	N	NA	Not asked	Jan2020-Jun2021	18	2	1.5	134	N	N	N	NA	N	N	0	0	0	AKHM373MHM	10	HM1343M		1	NA			NA
Mundri	Mundri Amadi and Centre	AKHM353F	Mundri Amadi and CentreAKHM353F	HM	Second-line Sites	Second-line SitesMundri	3	3	F	F	alive	0	0	01/07/2021	alive	alive	1	0	1	NA	1	N	NA	Not asked	Jan2020-Jun2021	18	2	1.5	136	N	N	N	NA	N	N	0	0	0	AKHM353FHM	12	HM1363F		0	NA			NA
Mundri	Mundri Amadi and Centre	AKHM353M	Mundri Amadi and CentreAKHM353M	HM	Second-line Sites	Second-line SitesMundri	3	3	M	M	alive	0	0	01/07/2021	alive	alive	1	0	1	NA	1	N	NA	Not asked	Jan2020-Jun2021	18	2	1.5	136	N	N	N	NA	N	N	0	0	0	AKHM353MHM	12	HM1363M		0	NA			NA
Mundri	Mundri Amadi and Centre	AKHM333M	Mundri Amadi and CentreAKHM333M	HM	Second-line Sites	Second-line SitesMundri	3	3	M	M	alive	0	0	01/07/2021	alive	alive	1	0	0	4	1	N	NA	Not asked	Jan2020-Jun2021	18	2	1.5	138	N	N	N	NA	N	N	0	1	0	AKHM333MHM	15	HM1383M		0	NA			NA
Mundri	Mundri Amadi and Centre	KMPHM403M	Mundri Amadi and CentreKMPHM403M	HM	Second-line Sites	Second-line SitesMundri	3	3	M	M	alive	0	0	01/07/2021	alive	alive	1	0	1	NA	1	N	NA	Not asked	Jan2020-Jun2021	18	2	1.5	13	N	N	N	NA	N	N	0	1	0	KMPHM403MHM	12	HM133M		0	NA			NA
Mundri	Mundri Amadi and Centre	AKHM293F	Mundri Amadi and CentreAKHM293F	HM	Second-line Sites	Second-line SitesMundri	3	3	F	F	alive	0	0	01/07/2021	alive	alive	1	0	0	7	1	N	NA	Not asked	Jan2020-Jun2021	18	2	1.5	141	N	N	N	NA	N	N	0	1	0	AKHM293FHM	9	HM1413F		0	NA			NA
Mundri	Mundri Amadi and Centre	KMPHM213M	Mundri Amadi and CentreKMPHM213M	HM	Second-line Sites	Second-line SitesMundri	3	3	M	M	alive	0	0	01/07/2021	alive	alive	1	0	0	12	1	N	NA	Not asked	Jan2020-Jun2021	18	2	1.5	146	N	N	N	NA	N	N	0	0	1	KMPHM213MHM	4	HM1463M		0	NA			NA
Mundri	Mundri Amadi and Centre	KMPHM263M	Mundri Amadi and CentreKMPHM263M	HM	Second-line Sites	Second-line SitesMundri	3	3	M	M	alive	0	0	01/07/2021	alive	alive	0	0	0	7	1	N	NA	Not asked	Jan2020-Jun2021	18	2	1.5	150	N	N	N	NA	N	N	0	0	0	KMPHM263MHM	3	HM1503M		0	NA			NA
Mundri	Mundri Amadi and Centre	KMPHM423M	Mundri Amadi and CentreKMPHM423M	HM	Second-line Sites	Second-line SitesMundri	3	3	M	M	alive	0	0	01/07/2021	alive	alive	1	0	0	15	1	N	NA	Not asked	Jan2020-Jun2021	18	2	1.5	164	N	N	N	NA	N	N	0	1	0	KMPHM423MHM	4	HM1643M		0	NA			NA
Mundri	Mundri Amadi and Centre	LAHN73F	Mundri Amadi and CentreLAHN73F	HN	First-line Sites	First-line SitesMundri	3	3	F	F	alive	0	0	01/07/2021	alive	alive	0	0	1	NA	0	N	NA	Not asked	Jan2020-Jun2021	18	2	1.5	167	N	N	N	NA	N	N	0	0	1	LAHN73FHN	6	HN1673F		0	NA			NA
Mundri	Mundri Amadi and Centre	JNHF403M	Mundri Amadi and CentreJNHF403M	HF	Second-line Sites	Second-line SitesMundri	3	3	M	M	alive	0	1	01/07/2021	alive	alive	0	0	1	NA	1	N	NA	Not asked	Jan2020-Jun2021	18	2	1.5	16	Y	N	N	NA	N	N	0	0	0	JNHF403MHF	20	HF163M		0	NA			NA
Mundri	Mundri Amadi and Centre	LAHN113F	Mundri Amadi and CentreLAHN113F	HN	First-line Sites	First-line SitesMundri	3	3	F	F	alive	0	0	01/07/2021	alive	alive	0	0	1	NA	0	N	NA	Not asked	Jan2020-Jun2021	18	2	1.5	180	N	N	N	NA	N	N	0	0	1	LAHN113FHN	8	HN1803F		0	NA			NA
Mundri	Mundri Amadi and Centre	JNHN33M	Mundri Amadi and CentreJNHN33M	HN	First-line Sites	First-line SitesMundri	3	3	M	M	alive	0	0	01/07/2021	alive	alive	0	0	1	NA	1	N	NA	Not asked	Jan2020-Jun2021	18	2	1.5	182	N	N	N	NA	N	N	0	0	0	JNHN33MHN	11	HN1823M		0	NA			NA
Mundri	Mundri Amadi and Centre	JNHN73F	Mundri Amadi and CentreJNHN73F	HN	First-line Sites	First-line SitesMundri	3	3	F	F	alive	0	0	01/07/2021	alive	alive	1	0	1	NA	1	N	NA	Not asked	Jan2020-Jun2021	18	2	1.5	183	N	N	N	NA	N	N	0	0	0	JNHN73FHN	7	HN1833F		0	NA			NA
Mundri	Mundri Amadi and Centre	JNHN93F	Mundri Amadi and CentreJNHN93F	HN	First-line Sites	First-line SitesMundri	3	3	F	F	alive	0	0	01/07/2021	alive	alive	0	0	1	NA	0	N	NA	Not asked	Jan2020-Jun2021	18	2	1.5	185	N	N	N	NA	N	N	0	0	1	JNHN93FHN	7	HN1853F		0	NA			NA
Mundri	Mundri Amadi and Centre	JNHN193M	Mundri Amadi and CentreJNHN193M	HN	First-line Sites	First-line SitesMundri	3	3	M	M	alive	0	0	01/07/2021	alive	alive	0	0	1	NA	1	N	NA	Not asked	Jan2020-Jun2021	18	2	1.5	188	N	N	N	NA	N	N	0	0	0	JNHN193MHN	6	HN1883M		0	NA			NA
Mundri	Mundri Amadi and Centre	JNHN133F	Mundri Amadi and CentreJNHN133F	HN	First-line Sites	First-line SitesMundri	3	3	F	F	alive	0	0	01/07/2021	alive	alive	0	0	1	NA	1	N	NA	Not asked	Jan2020-Jun2021	18	2	1.5	192	N	N	N	NA	N	N	0	0	0	JNHN133FHN	6	HN1923F		0	NA			NA
Mundri	Mundri Amadi and Centre	JNHN123M	Mundri Amadi and CentreJNHN123M	HN	First-line Sites	First-line SitesMundri	3	3	M	M	alive	0	0	01/07/2021	alive	alive	1	0	0	3	0	N	NA	Not asked	Jan2020-Jun2021	18	2	1.5	193	N	N	N	NA	N	N	0	0	1	JNHN123MHN	7	HN1933M		0	NA			NA
Mundri	Mundri Amadi and Centre	JNHN53F	Mundri Amadi and CentreJNHN53F	HN	First-line Sites	First-line SitesMundri	3	3	F	F	alive	0	0	01/07/2021	alive	alive	1	0	0	3	0	N	NA	Not asked	Jan2020-Jun2021	18	2	1.5	195	N	N	N	NA	N	N	0	0	1	JNHN53FHN	8	HN1953F		0	NA			NA
Mundri	Mundri Amadi and Centre	JNHN13M	Mundri Amadi and CentreJNHN13M	HN	First-line Sites	First-line SitesMundri	3	3	M	M	alive	0	0	01/07/2021	alive	alive	0	0	1	NA	1	N	NA	Not asked	Jan2020-Jun2021	18	2	1.5	196	N	N	N	NA	N	N	0	0	0	JNHN13MHN	16	HN1963M		0	NA			NA
Mundri	Mundri Amadi and Centre	JNHN13M	Mundri Amadi and CentreJNHN13M	HN	First-line Sites	First-line SitesMundri	3	3	M	M	alive	0	0	01/07/2021	alive	alive	0	0	1	NA	1	N	NA	Not asked	Jan2020-Jun2021	18	2	1.5	196	N	N	N	NA	N	N	0	0	0	JNHN13MHN	16	HN1963M		0	NA			NA
Mundri	Mundri Amadi and Centre	EALE373F	Mundri Amadi and CentreEALE373F	LE	First-line Sites	First-line SitesMundri	3	3	F	F	alive	0	0	01/07/2021	alive	alive	1	0	1	NA	1	N	NA	Not asked	Jan2020-Jun2021	18	2	1.5	212	N	N	N	NA	N	N	0	0	1	EALE373FLE	21	LE2123F		0	NA			NA
Mundri	Mundri East	JJLT43M	Mundri EastJJLT43M	LT	Mundri East	Mundri EastMundri	3	3	M	M	alive	0	0	01/07/2021	alive	alive	0	0	1	NA	1	N	NA	Not asked	Jan2020-Jun2021	18	2	1.5	217	N	N	N	NA	N	N	0	0	0	JJLT43MLT	8	LT2173M		0	NA			NA
Mundri	Mundri East	JJLT43M	Mundri EastJJLT43M	LT	Mundri East	Mundri EastMundri	3	3	M	M	alive	0	0	01/07/2021	alive	alive	0	0	1	NA	1	N	NA	Not asked	Jan2020-Jun2021	18	2	1.5	217	N	N	N	NA	N	N	0	0	0	JJLT43MLT	8	LT2173M		0	NA			NA
Mundri	Mundri Amadi and Centre	EAMK163M	Mundri Amadi and CentreEAMK163M	MK	Second-line Sites	Second-line SitesMundri	3	3	M	M	alive	0	0	01/07/2021	alive	alive	0	0	1	NA	1	N	NA	Not asked	Jan2020-Jun2021	18	2	1.5	21	N	N	N	NA	N	N	0	0	0	EAMK163MMK	7	MK213M		0	NA			NA
Mundri	Mundri East	JJLT253F	Mundri EastJJLT253F	LT	Mundri East	Mundri EastMundri	3	3	F	F	alive	0	0	01/07/2021	alive	alive	0	0	1	NA	1	N	NA	Not asked	Jan2020-Jun2021	18	2	1.5	234	N	N	N	NA	N	N	0	0	1	JJLT253FLT	6	LT2343F		0	NA			NA
Mundri	Mundri East	JJLT283F	Mundri EastJJLT283F	LT	Mundri East	Mundri EastMundri	3	3	F	F	alive	0	0	01/07/2021	alive	alive	1	0	0	7	1	N	NA	Not asked	Jan2020-Jun2021	18	2	1.5	237	N	N	N	NA	N	N	0	0	0	JJLT283FLT	7	LT2373F		0	NA			NA
Mundri	Mundri East	JJLT293M	Mundri EastJJLT293M	LT	Mundri East	Mundri EastMundri	3	3	M	M	alive	0	0	01/07/2021	alive	alive	0	0	1	NA	0	N	NA	Not asked	Jan2020-Jun2021	18	2	1.5	238	N	N	N	NA	N	N	0	0	0	JJLT293MLT	6	LT2383M		0	NA			NA
Mundri	Mundri Amadi and Centre	AKHG93M	Mundri Amadi and CentreAKHG93M	HG	First-line Sites	First-line SitesMundri	3	3	M	M	alive	0	0	01/07/2021	alive	alive	1	0	0	6	1	N	NA	Not asked	Jan2020-Jun2021	18	2	1.5	23	N	N	N	NA	N	N	0	0	0	AKHG93MHG	8	HG233M		0	NA			NA
Mundri	Mundri East	EJMLT403F	Mundri EastEJMLT403F	LT	Mundri East	Mundri EastMundri	3	3	F	F	alive	0	0	01/07/2021	alive	alive	1	0	1	NA	1	N	NA	Not asked	Jan2020-Jun2021	18	2	1.5	247	N	N	N	NA	N	N	0	0	1	EJMLT403FLT	9	LT2473F		0	NA			NA
Mundri	Mundri East	EJMLT73M	Mundri EastEJMLT73M	LT	Mundri East	Mundri EastMundri	3	3	M	M	alive	0	0	01/07/2021	alive	alive	0	0	1	NA	1	N	NA	Not asked	Jan2020-Jun2021	18	2	1.5	254	N	N	N	NA	N	N	0	0	0	EJMLT73MLT	6	LT2543M		0	NA			NA
Mundri	Mundri East	EJMLT193M	Mundri EastEJMLT193M	LT	Mundri East	Mundri EastMundri	3	3	M	M	alive	0	0	01/07/2021	alive	alive	0	0	1	NA	1	N	NA	Not asked	Jan2020-Jun2021	18	2	1.5	263	N	N	N	NA	N	N	0	0	0	EJMLT193MLT	5	LT2633M		0	NA			NA
Mundri	Mundri East	EJMLT233M	Mundri EastEJMLT233M	LT	Mundri East	Mundri EastMundri	3	3	M	M	alive	0	0	01/07/2021	alive	alive	0	0	1	NA	1	N	NA	Not asked	Jan2020-Jun2021	18	2	1.5	266	N	N	N	NA	N	N	0	0	1	EJMLT233MLT	8	LT2663M		0	NA			NA
Mundri	Mundri East	EJMLT243F	Mundri EastEJMLT243F	LT	Mundri East	Mundri EastMundri	3	3	F	F	alive	0	0	01/07/2021	alive	alive	0	0	1	NA	1	N	NA	Not asked	Jan2020-Jun2021	18	2	1.5	267	N	N	N	NA	N	N	0	0	0	EJMLT243FLT	10	LT2673F		0	NA			NA
Mundri	Mundri East	EJMLT353M	Mundri EastEJMLT353M	LT	Mundri East	Mundri EastMundri	3	3	M	M	alive	0	0	01/07/2021	alive	alive	0	0	1	NA	1	N	NA	Not asked	Jan2020-Jun2021	18	2	1.5	274	N	N	N	NA	N	N	0	0	1	EJMLT353MLT	4	LT2743M		0	NA			NA
Mundri	Mundri Amadi and Centre	123	Mundri Amadi and Centre123	MK	Second-line Sites	Second-line SitesMundri	3	3	F	F	24/03/2020	1	0	01/07/2021	464	1.27	died	died	1	NA	1	died	DEAD	Not asked	Jan2020-Jun2021	18	2	1.5	301	died	died	died	NA	NA	N	0	1	0	123MK	8	MK3013F		0	NA			NA
Mundri	Mundri Amadi and Centre	EAMK203F	Mundri Amadi and CentreEAMK203F	MK	Second-line Sites	Second-line SitesMundri	3	3	F	F	alive	0	0	01/07/2021	alive	alive	0	0	1	NA	1	N	NA	Not asked	Jan2020-Jun2021	18	2	1.5	304	N	N	N	NA	N	N	0	0	0	EAMK203FMK	4	MK3043F		0	NA			NA
Mundri	Mundri Amadi and Centre	EAMK193F	Mundri Amadi and CentreEAMK193F	MK	Second-line Sites	Second-line SitesMundri	3	3	F	F	alive	0	0	01/07/2021	alive	alive	1	0	1	NA	1	N	NA	Not asked	Jan2020-Jun2021	18	2	1.5	306	N	N	N	NA	N	N	0	0	0	EAMK193FMK	6	MK3063F		0	NA			NA
Mundri	Mundri Amadi and Centre	EAMK143M	Mundri Amadi and CentreEAMK143M	MK	Second-line Sites	Second-line SitesMundri	3	3	M	M	alive	0	0	01/07/2021	alive	alive	0	0	1	NA	1	N	NA	Not asked	Jan2020-Jun2021	18	2	1.5	310	N	N	N	NA	N	N	0	0	1	EAMK143MMK	12	MK3103M		0	NA			NA
Mundri	Mundri Amadi and Centre	EAMK123F	Mundri Amadi and CentreEAMK123F	MK	Second-line Sites	Second-line SitesMundri	3	3	F	F	alive	0	0	01/07/2021	alive	alive	0	0	1	NA	1	Y	NA	Not asked	Jan2020-Jun2021	18	2	1.5	312	N	N	N	NA	N	N	0	0	0	EAMK123FMK	12	MK3123F		0	NA			NA
Mundri	Mundri Amadi and Centre	EAMK113F	Mundri Amadi and CentreEAMK113F	MK	Second-line Sites	Second-line SitesMundri	3	3	F	F	alive	0	0	01/07/2021	alive	alive	0	0	1	NA	1	N	NA	Not asked	Jan2020-Jun2021	18	2	1.5	313	N	N	N	NA	N	N	0	0	0	EAMK113FMK	10	MK3133F		0	NA			NA
Mundri	Mundri Amadi and Centre	LAHN103M	Mundri Amadi and CentreLAHN103M	HN	First-line Sites	First-line SitesMundri	3	3	M	M	alive	0	0	01/07/2021	alive	alive	0	0	1	NA	0	N	NA	Not asked	Jan2020-Jun2021	18	2	1.5	31	N	N	N	NA	N	N	0	0	1	LAHN103MHN	10	HN313M		0	NA			NA
Mundri	Mundri Amadi and Centre	EAMK283F	Mundri Amadi and CentreEAMK283F	MK	Second-line Sites	Second-line SitesMundri	3	3	F	F	alive	0	0	01/07/2021	alive	alive	1	0	1	NA	0	N	NA	Not asked	Jan2020-Jun2021	18	2	1.5	327	N	N	N	NA	N	N	0	0	0	EAMK283FMK	4	MK3273F		0	NA			NA
Mundri	Mundri Amadi and Centre	EAMK303M	Mundri Amadi and CentreEAMK303M	MK	Second-line Sites	Second-line SitesMundri	3	3	M	M	alive	0	0	01/07/2021	alive	alive	1	0	1	NA	1	N	NA	Not asked	Jan2020-Jun2021	18	2	1.5	329	N	N	N	NA	N	N	0	0	1	EAMK303MMK	4	MK3293M		0	NA			NA
Mundri	Mundri Amadi and Centre	EAMK343F	Mundri Amadi and CentreEAMK343F	MK	Second-line Sites	Second-line SitesMundri	3	3	F	F	alive	0	0	01/07/2021	alive	alive	0	0	0	3	1	N	NA	Not asked	Jan2020-Jun2021	18	2	1.5	332	N	N	N	NA	N	N	0	0	0	EAMK343FMK	10	MK3323F		0	NA			NA
Mundri	Mundri Amadi and Centre	KMPHG173F	Mundri Amadi and CentreKMPHG173F	HG	First-line Sites	First-line SitesMundri	3	3	F	F	alive	0	0	01/07/2021	alive	alive	1	0	1	NA	1	N	NA	Not asked	Jan2020-Jun2021	18	2	1.5	34	N	N	N	NA	N	N	0	1	0	KMPHG173FHG	8	HG343F		0	NA			NA
Mundri	Mundri Amadi and Centre	KMPHG93F	Mundri Amadi and CentreKMPHG93F	HG	First-line Sites	First-line SitesMundri	3	3	F	F	alive	0	0	01/07/2021	alive	alive	1	0	1	NA	1	Y	NA	Not asked	Jan2020-Jun2021	18	2	1.5	49	N	N	N	NA	N	N	0	0	0	KMPHG93FHG	11	HG493F		0	NA			NA
Mundri	Mundri Amadi and Centre	AKHG223M	Mundri Amadi and CentreAKHG223M	HG	First-line Sites	First-line SitesMundri	3	3	M	M	alive	0	0	01/07/2021	alive	alive	0	0	0	8	1	N	NA	Not asked	Jan2020-Jun2021	18	2	1.5	4	N	N	N	NA	N	N	0	0	1	AKHG223MHG	10	HG43M		0	NA			NA
Mundri	Mundri Amadi and Centre	JNHN153F	Mundri Amadi and CentreJNHN153F	HN	First-line Sites	First-line SitesMundri	3	3	F	F	alive	0	0	01/07/2021	alive	alive	0	0	1	NA	0	N	NA	Not asked	Jan2020-Jun2021	18	2	1.5	5	N	N	N	NA	N	N	0	0	1	JNHN153FHN	15	HN53F		0	NA			NA
Mundri	Mundri East	EJMLT263M	Mundri EastEJMLT263M	LT	Mundri East	Mundri EastMundri	3	3	M	M	alive	0	0	01/07/2021	alive	alive	0	0	1	NA	1	N	NA	Not asked	Jan2020-Jun2021	18	2	1.5	60	N	N	N	NA	N	N	0	0	0	EJMLT263MLT	5	LT603M		0	NA			NA
Mundri	Mundri Amadi and Centre	LAHF293F	Mundri Amadi and CentreLAHF293F	HF	Second-line Sites	Second-line SitesMundri	3	3	F	F	alive	0	0	01/07/2021	alive	alive	1	0	1	NA	1	N	NA	Not asked	Jan2020-Jun2021	18	2	1.5	74	N	N	N	NA	N	N	0	0	0	LAHF293FHF	10	HF743F		0	NA			NA
Mundri	Mundri Amadi and Centre	JNHF333F	Mundri Amadi and CentreJNHF333F	HF	Second-line Sites	Second-line SitesMundri	3	3	F	F	alive	0	0	01/07/2021	alive	alive	1	0	1	NA	0	N	NA	Not asked	Jan2020-Jun2021	18	2	1.5	85	N	N	N	NA	N	N	0	0	1	JNHF333FHF	8	HF853F		0	NA			NA
Mundri	Mundri Amadi and Centre	JNHF323F	Mundri Amadi and CentreJNHF323F	HF	Second-line Sites	Second-line SitesMundri	3	3	F	F	alive	0	0	01/07/2021	alive	alive	0	0	1	NA	0	N	NA	Not asked	Jan2020-Jun2021	18	2	1.5	86	N	N	N	NA	N	N	0	0	1	JNHF323FHF	9	HF863F		0	NA			NA
Mundri	Mundri Amadi and Centre	KMPHG113F	Mundri Amadi and CentreKMPHG113F	HG	First-line Sites	First-line SitesMundri	3	3	F	F	alive	0	0	01/07/2021	alive	alive	1	0	0	7	1	N	NA	Not asked	Jan2020-Jun2021	18	2	1.5	8	N	N	N	NA	N	N	0	0	0	KMPHG113FHG	8	HG83F		0	NA			NA
Mundri	Mundri Amadi and Centre	JNHF213F	Mundri Amadi and CentreJNHF213F	HF	Second-line Sites	Second-line SitesMundri	3	3	F	F	alive	0	0	01/07/2021	alive	alive	0	0	0	3	0	N	NA	Not asked	Jan2020-Jun2021	18	2	1.5	95	N	N	N	NA	N	N	0	0	1	JNHF213FHF	8	HF953F		0	NA			NA
Mundri	Mundri Amadi and Centre	JNHF313M	Mundri Amadi and CentreJNHF313M	HF	Second-line Sites	Second-line SitesMundri	3	3	M	M	alive	0	0	01/07/2021	alive	alive	1	0	1	NA	1	N	NA	Not asked	Jan2020-Jun2021	18	2	1.5	96	N	N	N	NA	N	N	0	0	0	JNHF313MHF	11	HF963M		0	NA			NA
Wulu	Wulu	278KOADS64F	Wulu278KOADS64F	KO	First-line Sites	First-line SitesWulu	3	3	F	F	alive	0	0	03/02/2024	alive	alive	not asked	0	1	NA	1	N	FEAR OF IVM	alive	03/02/2024	24	2	2	64	N	N	N	N	NA	N	0	0	1	07/01/019	2	ADSKO07/01/01932		NA	KARABAGODO	2	ADS	NA	Present	0
Wulu	Wulu	1242WOMMM125M	Wulu1242WOMMM125M	WO	First-line Sites	First-line SitesWulu	3	3	M	M	alive	0	1	03/02/2024	alive	alive	not asked	0	1	NA	1	N	SMALL	alive	03/02/2024	24	2	2	125	N	N	Y	N	NA	N	0	0	0	13/01/028	9	MMMWO13/01/02831		NA	WOKO	8	MMM	NA	Present	0
Wulu	Wulu	1182WOWAA162F	Wulu1182WOWAA162F	WO	First-line Sites	First-line SitesWulu	3	3	F	F	alive	0	1	03/02/2024	alive	alive	not asked	0	1	NA	1	N	ABSENT	alive	03/02/2024	24	2	2	162	N	N	Y	N	NA	N	0	0	0	16/01/008	9	WAAWO16/01/00832		NA	WOKO	7	WAA	NA	Present	0
Wulu	Wulu	434KISJ6M	Wulu434KISJ6M	KI	Second-line Sites	Second-line SitesWulu	3	3	M	M	alive	0	0	03/02/2024	alive	alive	not asked	0	1	NA	1	N	UNDER 5 YEARS	alive	03/02/2024	24	2	2	6	N	N	N	N	NA	N	0	0	0	01/06/003	3	SJKI01/06/00331		NA	KOMBI	3	SJ	NA	Present	0
Wulu	Wulu	446TODWA19F	Wulu446TODWA19F	TO	Second-line Sites	Second-line SitesWulu	3	3	F	F	alive	0	0	03/02/2024	alive	alive	not asked	0	1	NA	1	N	SMALL AGE	alive	03/02/2024	24	2	2	19	N	N	N	N	NA	N	0	0	0	03/03/001	4	DWATO03/03/00132		NA	TONJO	3	DWA	NA	Present	1
Wulu	Wulu	483KOADS57F	Wulu483KOADS57F	KO	First-line Sites	First-line SitesWulu	3	3	F	F	alive	0	0	03/02/2024	alive	alive	not asked	0	1	NA	1	N	UNDER 5 YEAR	alive	03/02/2024	24	2	2	57	N	N	N	N	NA	N	0	1	0	07/01/011	3	ADSKO07/01/01132		NA	KARABAGODO	3	ADS	NA	Present	0
Wulu	Wulu	528KIAMA104M	Wulu528KIAMA104M	KI	Second-line Sites	Second-line SitesWulu	3	3	M	M	alive	0	0	03/02/2024	alive	alive	not asked	0	0	5	1	N	UNDER 5 YEARS	alive	03/02/2024	24	2	2	104	N	N	N	N	NA	N	0	0	0	11/06/003	4	AMAKI11/06/00331		NA	KOMBI	3	AMA	NA	Present	0
Wulu	Wulu	539WPZDN116F	Wulu539WPZDN116F	WP	Second-line Sites	Second-line SitesWulu	3	3	F	F	alive	0	0	03/02/2024	alive	alive	not asked	0	1	NA	1	N	NOT ELIGIBLE	alive	03/02/2024	24	2	2	116	N	N	N	N	NA	N	0	0	0	12/04/010	3	ZDNWP12/04/01032		NA	WAR PAC	3	ZDN	NA	Present	1
Wulu	Wulu	624TOJMM202M	Wulu624TOJMM202M	TO	Second-line Sites	Second-line SitesWulu	3	3	M	M	alive	0	0	03/02/2024	alive	alive	not asked	0	0	2	1	N	UNDER 5 YEARS	alive	03/02/2024	24	2	2	202	N	N	N	N	NA	N	0	0	0	19/06/009	3	JMMTO19/06/00931		NA	TONJO	3	JMM	NA	Present	0
Wulu	Wulu	627TOMTM205M	Wulu627TOMTM205M	TO	Second-line Sites	Second-line SitesWulu	3	3	M	M	alive	0	0	03/02/2024	alive	alive	not asked	0	1	NA	1	N	UNDER 5 YEARS	alive	03/02/2024	24	2	2	205	N	N	N	N	NA	N	0	0	0	20/03/004	4	MTMTO20/03/00431		NA	TONJO	3	MTM	NA	Present	0
Wulu	Wulu	629TOMTM207M	Wulu629TOMTM207M	TO	Second-line Sites	Second-line SitesWulu	3	3	M	M	alive	0	0	03/02/2024	alive	alive	not asked	0	1	NA	1	N	ABSENT	alive	03/02/2024	24	2	2	207	N	N	N	N	NA	N	0	0	0	20/03/008	4	MTMTO20/03/00831		NA	TONJO	3	MTM	NA	Present	1
Wulu	Wulu	669TOPMJ40F	Wulu669TOPMJ40F	TO	Second-line Sites	Second-line SitesWulu	3	3	F	F	alive	0	0	03/02/2024	alive	alive	not asked	0	0	6	1	N	REFUSED	alive	03/02/2024	24	2	2	40	N	N	N	N	NA	N	0	0	0	06/03/008	5	PMJTO06/03/00832		NA	TONJO	4	PMJ	NA	Present	0
Wulu	Wulu	724KIAMA105M	Wulu724KIAMA105M	KI	Second-line Sites	Second-line SitesWulu	3	3	M	M	alive	0	0	03/02/2024	alive	alive	not asked	0	0	1	1	N	UNDER 5 YEARS	alive	03/02/2024	24	2	2	105	N	N	N	N	NA	N	0	0	0	11/06/006	5	AMAKI11/06/00631		NA	KOMBI	4	AMA	NA	Absent	0
Wulu	Wulu	756WPBMJ140M	Wulu756WPBMJ140M	WP	Second-line Sites	Second-line SitesWulu	3	3	M	M	alive	0	0	03/02/2024	alive	alive	not asked	0	1	NA	1	N	SMALL	alive	03/02/2024	24	2	2	140	N	N	N	N	NA	N	0	0	0	14/04/003	5	BMJWP14/04/00331		NA	WAR PAC	4	BMJ	NA	Present	0
Wulu	Wulu	792TOJMN178M	Wulu792TOJMN178M	TO	Second-line Sites	Second-line SitesWulu	3	3	M	M	alive	0	0	03/02/2024	alive	alive	not asked	0	1	NA	0	N	UNDER 5 YEARS	alive	03/02/2024	24	2	2	178	N	N	N	N	NA	N	0	0	1	18/03/005	5	JMNTO18/03/00531		NA	TONGO	4	JMN	NA	Present	0
Wulu	Wulu	833KISJ7F	Wulu833KISJ7F	KI	Second-line Sites	Second-line SitesWulu	3	3	F	F	alive	0	0	03/02/2024	alive	alive	not asked	0	1	NA	1	N	UNSDER 5 YEARS	alive	03/02/2024	24	2	2	7	N	N	N	N	NA	N	0	0	0	01/06/004	6	SJKI01/06/00432		NA	KOMBI	5	SJ	NA	Present	0
Wulu	Wulu	878TOADS73F	Wulu878TOADS73F	TO	Second-line Sites	Second-line SitesWulu	3	3	F	F	alive	0	0	03/02/2024	alive	alive	not asked	0	1	NA	1	N	YOUNG	alive	03/02/2024	24	2	2	73	N	N	N	N	NA	N	1	1	0	07/07/007	5	ADSTO07/07/00732		NA	TONJO	5	ADS	NA	Present	0
Wulu	Wulu	946WOWAA167F	Wulu946WOWAA167F	WO	First-line Sites	First-line SitesWulu	3	3	F	F	alive	0	0	03/02/2024	alive	alive	not asked	0	1	NA	1	N	SMALL	alive	03/02/2024	24	2	2	167	N	N	N	N	NA	N	0	0	0	16/01/025	6	WAAWO16/01/02532		NA	WOKO	5	WAA	NA	Present	0
Wulu	Wulu	981TOMTM206F	Wulu981TOMTM206F	TO	Second-line Sites	Second-line SitesWulu	3	3	F	F	alive	0	0	03/02/2024	alive	alive	not asked	0	1	NA	1	N	UNDER 5 YEARS	alive	03/02/2024	24	2	2	206	N	N	N	N	NA	N	0	0	0	20/03/006	5	MTMTO20/03/00632		NA	TONJO	5	MTM	NA	Present	0
[truncated: 32,388 more rows]
[truncated: 4 more columns]
