# Supplementary material for: High epilepsy prevalence and excess mortality in onchocerciasis-endemic counties of South Sudan: A call for integrated interventions
Source: PLoS Negl Trop Dis. 2025 Jun 30;19(6):e0013244. doi: 10.1371/journal.pntd.0013244 (PMC12237275; doi:10.1371/journal.pntd.0013244)
Supplement: S1 Dataset — (ZIP) [file pntd.0013244.s001.zip › Datasets/anti-Ov16 seroprevalence per siteData.xlsx]

## Sheet: OVERALL PER AGE AND SEX
County	Site	Age	Year	Sex	tested	positive	Prevalence	age and sex weighted denominator	age AND SEX WEIGHTED nominator	ADJUSTED prevalence per age and sex	prevalence per site	Original positive overall	comments
Maridi	Overall first	3-6 years	2019-2023	M	68	29	42.6471	19.652	8.381	42.6471
Maridi	Overall first	7-9 years	2019-2023	M	33	14	42.4242	7.128	3.024	42.4242
Maridi	Overall second	3-6 years	2019-2023	M	50	5	10	14.45	1.445	10
Maridi	Overall second	7-9 years	2019-2023	M	36	4	11.1111	7.776	0.864	11.1111
Mvolo	Mvolo	3-6 years	2020	M	54	13	24.0741	15.606	4.046	25.9259			two less cases than expected based on the paper, considering adding it at the end
Mvolo	Mvolo	7-9 years	2020	M	27	11	40.7407	5.832	2.484	42.5926			one less case than expected based on the paper, considering adding it at the end
Wulu	Woko	3-6 years	2024	M	17	5	29.4118	4.913	1.445	29.4118
Wulu	Woko	7-9 years	2024	M	12	3	25	2.592	0.648	25
Wulu	Other	3-6 years	2024	M	19	1	5.26316	5.491	0.289	5.26316
Wulu	Other	7-9 years	2024	M	13	0	0	2.808	0	0
Mundri West	First	3-6 years	2021	M	38	6	15.7895	10.982	1.734	15.7895
Mundri West	First	7-9 years	2021	M	32	5	15.625	6.912	1.08	15.625
Mundri West	Second	3-6 years	2021	M	23	1	4.34783	6.647	0.289	4.34783
Mundri West	Second	7-9 years	2021	M	14	1	7.14286	3.024	0.216	7.14286
Maridi	Overall first	3-6 years	2019-2023	F	87	27	31.0345	25.23	7.83	31.0345
Maridi	Overall first	7-9 years	2019-2023	F	51	23	45.098	10.455	4.715	45.098	38.3415	239
Maridi	Overall second	3-6 years	2019-2023	F	44	5	11.3636	12.76	1.45	11.3636
Maridi	Overall second	7-9 years	2019-2023	F	23	4	17.3913	4.715	0.82	17.3913	11.5337	153
Mvolo	Mvolo	3-6 years	2020	F	43	8	18.6047	12.47	2.61	20.9302
Mvolo	Mvolo	7-9 years	2020	F	26	6	23.0769	5.33	1.3325	25	26.6897	150
Wulu	Woko	3-6 years	2024	F	18	8	44.4444	5.22	2.32	44.4444
Wulu	Woko	7-9 years	2024	F	8	1	12.5	1.64	0.205	12.5	32.1476	55
Wulu	Other	3-6 years	2024	F	24	0	0	6.96	0	0
Wulu	Other	7-9 years	2024	F	11	0	0	2.255	0	0	1.65011	67
Mundri West	First	3-6 years	2021	F	20	3	15	5.8	0.87	15
Mundri West	First	7-9 years	2021	F	33	6	18.1818	6.765	1.23	18.1818	16.1332	123
Mundri West	Second	3-6 years	2021	F	19	1	5.26316	5.51	0.29	5.26316
Mundri West	Second	7-9 years	2021	F	15	0	0	3.075	0	0	4.35473	71
